# Supplementary material for: Pore “Softening” and Emergence of Breathability Effects of New Keplerate Nano‐Containers
Source: Angew Chem Int Ed Engl. 2023 Mar 9;62(20):e202218897. doi: 10.1002/anie.202218897 (PMC10946700; doi:10.1002/anie.202218897)
Supplement: Supplementary file 1 — Supporting Information [file ANIE-62-0-s002.cif]

 
data_ae432e_sq
 
_audit_creation_method            'SHELXL-2018/3'
_shelx_SHELXL_version_number      '2018/3'
_chemical_name_systematic         ?
_chemical_name_common             ?
_chemical_melting_point           ?
_chemical_formula_moiety          ?
_chemical_formula_sum
 'C60 H802 Mo132 N42 O644 Se60' 
_chemical_formula_weight          29823.07

loop_
 _atom_type_symbol
 _atom_type_description
 _atom_type_scat_dispersion_real
 _atom_type_scat_dispersion_imag
 _atom_type_scat_source
 'Mo'  'Mo'  -1.6832   0.6857
 'International Tables Vol C Tables 4.2.6.8 and 6.1.1.4'
 'Se'  'Se'  -0.0929   2.2259
 'International Tables Vol C Tables 4.2.6.8 and 6.1.1.4'
 'O'  'O'   0.0106   0.0060
 'International Tables Vol C Tables 4.2.6.8 and 6.1.1.4'
 'C'  'C'   0.0033   0.0016
 'International Tables Vol C Tables 4.2.6.8 and 6.1.1.4'
 'N'  'N'   0.0061   0.0033
 'International Tables Vol C Tables 4.2.6.8 and 6.1.1.4'
 'H'  'H'   0.0000   0.0000
 'International Tables Vol C Tables 4.2.6.8 and 6.1.1.4'
 
_space_group_crystal_system       cubic
_space_group_IT_number            225
_space_group_name_H-M_alt         'F m -3 m'
_space_group_name_Hall            '-F 4 2 3'
 
_shelx_space_group_comment
;
The symmetry employed for this shelxl refinement is uniquely defined
by the following loop, which should always be used as a source of
symmetry information in preference to the above space-group names.
They are only intended as comments.
;
 
loop_
 _space_group_symop_operation_xyz
 'x, y, z'
 '-x, -y, z'
 '-x, y, -z'
 'x, -y, -z'
 'z, x, y'
 'z, -x, -y'
 '-z, -x, y'
 '-z, x, -y'
 'y, z, x'
 '-y, z, -x'
 'y, -z, -x'
 '-y, -z, x'
 'y, x, -z'
 '-y, -x, -z'
 'y, -x, z'
 '-y, x, z'
 'x, z, -y'
 '-x, z, y'
 '-x, -z, -y'
 'x, -z, y'
 'z, y, -x'
 'z, -y, x'
 '-z, y, x'
 '-z, -y, -x'
 'x, y+1/2, z+1/2'
 '-x, -y+1/2, z+1/2'
 '-x, y+1/2, -z+1/2'
 'x, -y+1/2, -z+1/2'
 'z, x+1/2, y+1/2'
 'z, -x+1/2, -y+1/2'
 '-z, -x+1/2, y+1/2'
 '-z, x+1/2, -y+1/2'
 'y, z+1/2, x+1/2'
 '-y, z+1/2, -x+1/2'
 'y, -z+1/2, -x+1/2'
 '-y, -z+1/2, x+1/2'
 'y, x+1/2, -z+1/2'
 '-y, -x+1/2, -z+1/2'
 'y, -x+1/2, z+1/2'
 '-y, x+1/2, z+1/2'
 'x, z+1/2, -y+1/2'
 '-x, z+1/2, y+1/2'
 '-x, -z+1/2, -y+1/2'
 'x, -z+1/2, y+1/2'
 'z, y+1/2, -x+1/2'
 'z, -y+1/2, x+1/2'
 '-z, y+1/2, x+1/2'
 '-z, -y+1/2, -x+1/2'
 'x+1/2, y, z+1/2'
 '-x+1/2, -y, z+1/2'
 '-x+1/2, y, -z+1/2'
 'x+1/2, -y, -z+1/2'
 'z+1/2, x, y+1/2'
 'z+1/2, -x, -y+1/2'
 '-z+1/2, -x, y+1/2'
 '-z+1/2, x, -y+1/2'
 'y+1/2, z, x+1/2'
 '-y+1/2, z, -x+1/2'
 'y+1/2, -z, -x+1/2'
 '-y+1/2, -z, x+1/2'
 'y+1/2, x, -z+1/2'
 '-y+1/2, -x, -z+1/2'
 'y+1/2, -x, z+1/2'
 '-y+1/2, x, z+1/2'
 'x+1/2, z, -y+1/2'
 '-x+1/2, z, y+1/2'
 '-x+1/2, -z, -y+1/2'
 'x+1/2, -z, y+1/2'
 'z+1/2, y, -x+1/2'
 'z+1/2, -y, x+1/2'
 '-z+1/2, y, x+1/2'
 '-z+1/2, -y, -x+1/2'
 'x+1/2, y+1/2, z'
 '-x+1/2, -y+1/2, z'
 '-x+1/2, y+1/2, -z'
 'x+1/2, -y+1/2, -z'
 'z+1/2, x+1/2, y'
 'z+1/2, -x+1/2, -y'
 '-z+1/2, -x+1/2, y'
 '-z+1/2, x+1/2, -y'
 'y+1/2, z+1/2, x'
 '-y+1/2, z+1/2, -x'
 'y+1/2, -z+1/2, -x'
 '-y+1/2, -z+1/2, x'
 'y+1/2, x+1/2, -z'
 '-y+1/2, -x+1/2, -z'
 'y+1/2, -x+1/2, z'
 '-y+1/2, x+1/2, z'
 'x+1/2, z+1/2, -y'
 '-x+1/2, z+1/2, y'
 '-x+1/2, -z+1/2, -y'
 'x+1/2, -z+1/2, y'
 'z+1/2, y+1/2, -x'
 'z+1/2, -y+1/2, x'
 '-z+1/2, y+1/2, x'
 '-z+1/2, -y+1/2, -x'
 '-x, -y, -z'
 'x, y, -z'
 'x, -y, z'
 '-x, y, z'
 '-z, -x, -y'
 '-z, x, y'
 'z, x, -y'
 'z, -x, y'
 '-y, -z, -x'
 'y, -z, x'
 '-y, z, x'
 'y, z, -x'
 '-y, -x, z'
 'y, x, z'
 '-y, x, -z'
 'y, -x, -z'
 '-x, -z, y'
 'x, -z, -y'
 'x, z, y'
 '-x, z, -y'
 '-z, -y, x'
 '-z, y, -x'
 'z, -y, -x'
 'z, y, x'
 '-x, -y+1/2, -z+1/2'
 'x, y+1/2, -z+1/2'
 'x, -y+1/2, z+1/2'
 '-x, y+1/2, z+1/2'
 '-z, -x+1/2, -y+1/2'
 '-z, x+1/2, y+1/2'
 'z, x+1/2, -y+1/2'
 'z, -x+1/2, y+1/2'
 '-y, -z+1/2, -x+1/2'
 'y, -z+1/2, x+1/2'
 '-y, z+1/2, x+1/2'
 'y, z+1/2, -x+1/2'
 '-y, -x+1/2, z+1/2'
 'y, x+1/2, z+1/2'
 '-y, x+1/2, -z+1/2'
 'y, -x+1/2, -z+1/2'
 '-x, -z+1/2, y+1/2'
 'x, -z+1/2, -y+1/2'
 'x, z+1/2, y+1/2'
 '-x, z+1/2, -y+1/2'
 '-z, -y+1/2, x+1/2'
 '-z, y+1/2, -x+1/2'
 'z, -y+1/2, -x+1/2'
 'z, y+1/2, x+1/2'
 '-x+1/2, -y, -z+1/2'
 'x+1/2, y, -z+1/2'
 'x+1/2, -y, z+1/2'
 '-x+1/2, y, z+1/2'
 '-z+1/2, -x, -y+1/2'
 '-z+1/2, x, y+1/2'
 'z+1/2, x, -y+1/2'
 'z+1/2, -x, y+1/2'
 '-y+1/2, -z, -x+1/2'
 'y+1/2, -z, x+1/2'
 '-y+1/2, z, x+1/2'
 'y+1/2, z, -x+1/2'
 '-y+1/2, -x, z+1/2'
 'y+1/2, x, z+1/2'
 '-y+1/2, x, -z+1/2'
 'y+1/2, -x, -z+1/2'
 '-x+1/2, -z, y+1/2'
 'x+1/2, -z, -y+1/2'
 'x+1/2, z, y+1/2'
 '-x+1/2, z, -y+1/2'
 '-z+1/2, -y, x+1/2'
 '-z+1/2, y, -x+1/2'
 'z+1/2, -y, -x+1/2'
 'z+1/2, y, x+1/2'
 '-x+1/2, -y+1/2, -z'
 'x+1/2, y+1/2, -z'
 'x+1/2, -y+1/2, z'
 '-x+1/2, y+1/2, z'
 '-z+1/2, -x+1/2, -y'
 '-z+1/2, x+1/2, y'
 'z+1/2, x+1/2, -y'
 'z+1/2, -x+1/2, y'
 '-y+1/2, -z+1/2, -x'
 'y+1/2, -z+1/2, x'
 '-y+1/2, z+1/2, x'
 'y+1/2, z+1/2, -x'
 '-y+1/2, -x+1/2, z'
 'y+1/2, x+1/2, z'
 '-y+1/2, x+1/2, -z'
 'y+1/2, -x+1/2, -z'
 '-x+1/2, -z+1/2, y'
 'x+1/2, -z+1/2, -y'
 'x+1/2, z+1/2, y'
 '-x+1/2, z+1/2, -y'
 '-z+1/2, -y+1/2, x'
 '-z+1/2, y+1/2, -x'
 'z+1/2, -y+1/2, -x'
 'z+1/2, y+1/2, x'
 
_cell_length_a                    46.3086(3)
_cell_length_b                    46.3086(3)
_cell_length_c                    46.3086(3)
_cell_angle_alpha                 90
_cell_angle_beta                  90
_cell_angle_gamma                 90
_cell_volume                      99308.2(19)
_cell_formula_units_Z             4
_cell_measurement_temperature     150(2)
_cell_measurement_reflns_used     15839
_cell_measurement_theta_min       2.48
_cell_measurement_theta_max       24.48
 
_exptl_crystal_description        block
_exptl_crystal_colour             red
_exptl_crystal_density_meas       .
_exptl_crystal_density_method     none
_exptl_crystal_density_diffrn     1.995          
_exptl_crystal_F_000              56768
_exptl_transmission_factor_min    ?
_exptl_transmission_factor_max    ?
_exptl_crystal_size_max           0.380
_exptl_crystal_size_mid           0.081
_exptl_crystal_size_min           0.066
_exptl_absorpt_coefficient_mu     3.889
_shelx_estimated_absorpt_T_min    0.318
_shelx_estimated_absorpt_T_max    0.782
_exptl_absorpt_correction_type    gaussian
_exptl_absorpt_correction_T_min   0.600
_exptl_absorpt_correction_T_max   1.000
_exptl_absorpt_process_details    
;
CrysAlisPro 1.171.41.111a (Rigaku Oxford Diffraction, 2021)
Numerical absorption correction based on gaussian integration over
a multifaceted crystal model
Empirical absorption correction using spherical harmonics,
implemented in SCALE3 ABSPACK scaling algorithm.
;
_diffrn_ambient_temperature       150(2)
_diffrn_radiation_wavelength      0.71073
_diffrn_radiation_type            MoK\a
_diffrn_source                    'micro-focus sealed X-ray tube'
_diffrn_measurement_device_type   'XtaLAB Synergy R, HyPix-Arc 150'
_diffrn_measurement_method        '\f & \o scans'
_diffrn_detector_area_resol_mean  10.0000
_diffrn_reflns_number             77093
_diffrn_reflns_av_unetI/netI      0.0165
_diffrn_reflns_av_R_equivalents   0.0573
_diffrn_reflns_limit_h_min        -54
_diffrn_reflns_limit_h_max        45
_diffrn_reflns_limit_k_min        -54
_diffrn_reflns_limit_k_max        52
_diffrn_reflns_limit_l_min        -51
_diffrn_reflns_limit_l_max        54
_diffrn_reflns_theta_min          2.285
_diffrn_reflns_theta_max          24.726
_diffrn_reflns_theta_full         24.726
_diffrn_measured_fraction_theta_max   0.996
_diffrn_measured_fraction_theta_full  0.996
_diffrn_reflns_Laue_measured_fraction_max    0.996
_diffrn_reflns_Laue_measured_fraction_full   0.996
_diffrn_reflns_point_group_measured_fraction_max   0.996
_diffrn_reflns_point_group_measured_fraction_full  0.996
_reflns_number_total              4106
_reflns_number_gt                 2753
_reflns_threshold_expression      'I > 2\s(I)'
_reflns_Friedel_coverage          0.000
_reflns_Friedel_fraction_max      .
_reflns_Friedel_fraction_full     .
 
_reflns_special_details
;
 Reflections were merged by SHELXL according to the crystal
 class for the calculation of statistics and refinement.
 
 Structure factors included contributions from the .fab file.
 
 _reflns_Friedel_fraction is defined as the number of unique
 Friedel pairs measured divided by the number that would be
 possible theoretically, ignoring centric projections and
 systematic absences.
;
 
_computing_data_collection     'CrysAlisPro 1.171.42.51a (Rigaku OD, 2022)'
_computing_cell_refinement     'CrysAlisPro 1.171.42.51a (Rigaku OD, 2022)'
_computing_data_reduction      'CrysAlisPro 1.171.42.51a (Rigaku OD, 2022)'
_computing_structure_solution  'SHELXS-2018/3 (Sheldrick, 2018)'
_computing_structure_refinement 'SHELXL-2018/3 (Sheldrick, 2018)'
_computing_molecular_graphics     Diamond3
_computing_publication_material   WinGX
_refine_special_details           ?
_refine_ls_structure_factor_coef  Fsqd
_refine_ls_matrix_type            full
_refine_ls_weighting_scheme       calc
_refine_ls_weighting_details
'w=1/[\s^2^(Fo^2^)+(0.1591P)^2^+1558.6072P] where P=(Fo^2^+2Fc^2^)/3'
_atom_sites_solution_primary      'direct method'
_atom_sites_solution_secondary    diffmap
_atom_sites_solution_hydrogens    .
_refine_ls_hydrogen_treatment     undef
_refine_ls_extinction_method      none
_refine_ls_extinction_coef        .
_refine_ls_number_reflns          4106
_refine_ls_number_parameters      255
_refine_ls_number_restraints      142
_refine_ls_R_factor_all           0.1043
_refine_ls_R_factor_gt            0.0775
_refine_ls_wR_factor_ref          0.2832
_refine_ls_wR_factor_gt           0.2346
_refine_ls_goodness_of_fit_ref    1.056
_refine_ls_restrained_S_all       1.105
_refine_ls_shift/su_max           0.001
_refine_ls_shift/su_mean          0.000
 
loop_
 _atom_site_label
 _atom_site_type_symbol
 _atom_site_fract_x
 _atom_site_fract_y
 _atom_site_fract_z
 _atom_site_U_iso_or_equiv
 _atom_site_adp_type
 _atom_site_occupancy
 _atom_site_site_symmetry_order  
 _atom_site_calc_flag
 _atom_site_refinement_flags_posn
 _atom_site_refinement_flags_adp
 _atom_site_refinement_flags_occupancy
 _atom_site_disorder_assembly
 _atom_site_disorder_group
Mo1 Mo 0.53097(9) 0.500000 0.21162(12) 0.0946(12) Uani 0.5 2 d S T P A 1
Mo2 Mo 0.61891(4) 0.39565(4) 0.25730(5) 0.0929(6) Uani 0.5 1 d D . P B 2
Mo3 Mo 0.66763(12) 0.43021(13) 0.27290(11) 0.0795(10) Uani 0.55 1 d . U P B 2
Mo3' Mo 0.66419(17) 0.42911(19) 0.28133(14) 0.107(2) Uani 0.45 1 d D U P A 1
Mo4 Mo 0.59922(15) 0.45838(16) 0.22985(11) 0.0733(10) Uani 0.35 1 d D . P A 1
Mo4' Mo 0.5940(4) 0.4588(4) 0.2410(3) 0.110(5) Uani 0.15 1 d . . P B 3
Mo5 Mo 0.64865(5) 0.500000 0.25925(6) 0.0792(7) Uani 0.5 2 d S T P A 1
Mo6 Mo 0.7003(2) 0.500000 0.2997(2) 0.107(3) Uani 0.62 4 d S TU P A 1
Mo6' Mo 0.7048(3) 0.500000 0.2952(3) 0.084(3) Uani 0.38 4 d S TU P B 3
Se1 Se 0.500000 0.45748(15) 0.2166(2) 0.145(3) Uani 0.5 2 d S T P A 1
Se2 Se 0.62822(8) 0.44674(8) 0.24893(11) 0.1387(15) Uani 0.5 1 d D U P B 2
Se3 Se 0.65465(7) 0.37754(7) 0.29210(8) 0.1383(13) Uani 0.5 1 d D U P B 2
O1 O 0.5359(5) 0.500000 0.1768(5) 0.110(7) Uani 0.5 2 d S TU P A 1
O2 O 0.5313(7) 0.500000 0.2599(6) 0.146(10) Uani 0.5 2 d S TU P A 1
O3 O 0.5640(3) 0.4709(3) 0.2203(3) 0.098(4) Uani 0.5 1 d . U P A 1
O4 O 0.6164(4) 0.4567(4) 0.1980(3) 0.117(5) Uani 0.5 1 d D U P . .
O5 O 0.5781(3) 0.4646(4) 0.2784(3) 0.107(4) Uani 0.5 1 d . U P . .
O6 O 0.6094(4) 0.500000 0.2415(4) 0.083(5) Uani 0.5 2 d S TU P . .
O7 O 0.6219(5) 0.500000 0.2999(5) 0.101(6) Uani 0.5 2 d S TU P . .
O8 O 0.6686(3) 0.500000 0.2286(4) 0.073(4) Uani 0.5 2 d S TU P . .
O9 O 0.6331(4) 0.4590(4) 0.2577(3) 0.084(4) Uani 0.5 1 d . U P A 1
O10 O 0.7278(2) 0.500000 0.2722(2) 0.098(4) Uani 1 4 d S TU P . .
O11 O 0.6617(5) 0.500000 0.3286(5) 0.114(8) Uani 0.5 2 d S TU P . .
O12 O 0.67699(17) 0.47247(16) 0.28194(16) 0.101(2) Uani 1 1 d . U . . .
O13 O 0.6883(2) 0.4247(2) 0.2464(2) 0.139(3) Uani 1 1 d . U . . .
O14 O 0.6388(2) 0.4400(2) 0.3157(2) 0.137(3) Uani 1 1 d . U . . .
O15 O 0.69540(19) 0.4215(2) 0.30460(19) 0.119(4) Uani 1 2 d DS TU P . .
O16 O 0.5869(3) 0.4131(3) 0.2394(4) 0.183(6) Uani 1 2 d S TU P . .
O17 O 0.5919(3) 0.4081(3) 0.2984(3) 0.158(5) Uani 1 2 d S TU P . .
O18 O 0.6328(3) 0.3830(3) 0.2267(3) 0.105(5) Uani 0.5 1 d . U P . .
O19 O 0.6423(3) 0.4027(3) 0.2689(3) 0.092(4) Uani 0.5 1 d . U P A 1
O20 O 0.750000 0.4432(5) 0.250000 0.137(6) Uiso 1 4 d S . P . .
O21 O 0.7859(7) 0.4686(10) 0.2859(7) 0.164(14) Uiso 0.4 2 d S . P C 1
O21' O 0.8133(14) 0.4472(18) 0.3133(14) 0.19(3) Uiso 0.24 2 d S . P D 2
O22 O 0.750000 0.3833(10) 0.250000 0.172(15) Uiso 0.6 4 d S . P . .
O23 O 0.6924(14) 0.386(2) 0.1924(14) 0.14(3) Uiso 0.16 2 d S . P . .
C1 C 0.500000 0.500000 0.2822(4) 0.047(4) Uani 1 8 d S T P A 1
C2 C 0.6083(3) 0.4312(3) 0.3260(3) 0.057(4) Uani 0.5 1 d . . P B .
 
loop_
 _atom_site_aniso_label
 _atom_site_aniso_U_11
 _atom_site_aniso_U_22
 _atom_site_aniso_U_33
 _atom_site_aniso_U_23
 _atom_site_aniso_U_13
 _atom_site_aniso_U_12
Mo1 0.077(3) 0.088(2) 0.119(3) 0.000 -0.002(2) 0.000
Mo2 0.0765(10) 0.0845(11) 0.1176(15) 0.0046(9) -0.0076(9) -0.0120(9)
Mo3 0.0710(12) 0.089(2) 0.078(2) -0.0038(16) 0.0155(13) -0.0152(12)
Mo3' 0.110(4) 0.108(3) 0.103(4) 0.026(3) -0.015(3) -0.048(2)
Mo4 0.070(2) 0.0693(18) 0.081(2) -0.0023(18) 0.0072(16) 0.0013(15)
Mo4' 0.084(8) 0.077(5) 0.168(15) 0.011(10) -0.015(9) -0.006(5)
Mo5 0.0732(14) 0.0669(13) 0.0973(17) 0.000 0.0025(12) 0.000
Mo6 0.127(4) 0.067(3) 0.127(4) 0.000 0.036(5) 0.000
Mo6' 0.095(3) 0.063(4) 0.095(3) 0.000 0.053(4) 0.000
Se1 0.078(3) 0.113(5) 0.244(8) 0.030(5) 0.000 0.000
Se2 0.110(2) 0.100(2) 0.206(4) 0.021(2) -0.044(2) -0.0138(18)
Se3 0.129(2) 0.1073(19) 0.178(3) 0.0442(19) -0.054(2) -0.0412(16)
O1 0.107(10) 0.114(10) 0.109(10) 0.000 -0.008(8) 0.000
O2 0.149(12) 0.149(12) 0.139(12) 0.000 0.003(9) 0.000
O3 0.087(7) 0.098(7) 0.110(8) -0.002(6) -0.005(6) 0.003(6)
O4 0.120(9) 0.119(9) 0.112(8) 0.000(7) 0.008(7) 0.004(7)
O5 0.102(8) 0.115(8) 0.103(8) 0.002(7) 0.014(7) -0.007(7)
O6 0.081(8) 0.074(8) 0.092(8) 0.000 0.002(7) 0.000
O7 0.101(9) 0.099(9) 0.102(9) 0.000 0.000(8) 0.000
O8 0.061(7) 0.073(7) 0.084(8) 0.000 0.006(6) 0.000
O9 0.088(8) 0.085(8) 0.081(7) -0.023(6) -0.007(6) 0.002(7)
O10 0.103(5) 0.089(7) 0.103(5) 0.000 0.016(6) 0.000
O11 0.112(12) 0.118(10) 0.111(12) 0.000 0.007(9) 0.000
O12 0.106(5) 0.099(4) 0.097(4) 0.006(4) -0.019(4) -0.023(4)
O13 0.109(5) 0.165(7) 0.144(6) -0.035(5) 0.015(5) -0.025(5)
O14 0.134(6) 0.140(6) 0.137(6) -0.003(5) 0.030(5) -0.016(5)
O15 0.138(5) 0.081(6) 0.138(5) 0.008(4) 0.019(6) -0.008(4)
O16 0.192(7) 0.192(7) 0.165(9) 0.012(5) -0.012(5) 0.065(8)
O17 0.165(6) 0.165(6) 0.145(8) -0.013(5) 0.013(5) 0.000(8)
O18 0.091(7) 0.111(8) 0.112(8) -0.005(6) -0.002(6) 0.003(6)
O19 0.082(7) 0.085(7) 0.107(7) -0.004(6) 0.002(6) -0.008(6)
C1 0.049(6) 0.049(6) 0.043(10) 0.000 0.000 0.000
C2 0.031(6) 0.084(10) 0.057(8) -0.044(7) 0.016(6) -0.030(6)
 
_geom_special_details
;
 All esds (except the esd in the dihedral angle between two l.s. planes)
 are estimated using the full covariance matrix.  The cell esds are taken
 into account individually in the estimation of esds in distances, angles
 and torsion angles; correlations between esds in cell parameters are only
 used when they are defined by crystal symmetry.  An approximate (isotropic)
 treatment of cell esds is used for estimating esds involving l.s. planes.
;
 
loop_
 _geom_bond_atom_site_label_1
 _geom_bond_atom_site_label_2
 _geom_bond_distance
 _geom_bond_site_symmetry_2
 _geom_bond_publ_flag
Mo1 Se1 0.584(7) 109_665 ?
Mo1 O1 1.63(2) . ?
Mo1 Mo1 2.028(6) 109_665 ?
Mo1 Mo1 2.028(6) 110 ?
Mo1 O3 2.075(15) 99_565 ?
Mo1 O3 2.075(15) . ?
Mo1 O2 2.24(3) . ?
Mo1 Se1 2.447(6) . ?
Mo1 Se1 2.447(6) 2_665 ?
Mo1 Mo1 2.868(9) 2_665 ?
Mo2 Mo2 0.953(3) 109_665 ?
Mo2 O18 1.662(15) . ?
Mo2 O16 1.883(16) . ?
Mo2 O18 1.936(14) 109_665 ?
Mo2 O17 2.350(15) . ?
Mo2 Se2 2.436(4) . ?
Mo2 Se3 2.457(3) . ?
Mo2 Se3 2.837(3) 109_665 ?
Mo2 Mo3 2.859(7) . ?
Mo3 O13 1.578(10) . ?
Mo3 O15 1.993(6) . ?
Mo3 O12 2.048(10) . ?
Mo3 Se2 2.269(7) . ?
Mo3 O14 2.431(10) . ?
Mo3 Se3 2.665(7) . ?
Mo3' O19 1.689(16) . ?
Mo3' O15 1.837(9) . ?
Mo3' O13 1.977(11) . ?
Mo3' O14 2.041(11) . ?
Mo3' O12 2.094(11) . ?
Mo3' O9 2.275(19) . ?
Mo4 O4 1.675(13) . ?
Mo4 O3 1.789(16) . ?
Mo4 O9 2.033(18) . ?
Mo4 O6 2.056(10) . ?
Mo4 O16 2.217(11) . ?
Mo4 O5 2.469(15) . ?
Mo4' O5 1.90(2) . ?
Mo4' O6 2.04(2) . ?
Mo4' O16 2.14(2) . ?
Mo4' O4 2.24(2) . ?
Mo5 O8 1.695(17) . ?
Mo5 O6 1.996(18) . ?
Mo5 O9 2.032(18) 99_565 ?
Mo5 O9 2.032(18) . ?
Mo5 O12 2.110(8) 99_565 ?
Mo5 O12 2.110(8) . ?
Mo5 O7 2.25(2) . ?
Mo5 Mo6 3.038(3) . ?
Mo6 O10 1.801(19) . ?
Mo6 O12 1.862(7) 24_666 ?
Mo6 O12 1.862(7) 118_656 ?
Mo6 O12 1.862(7) 99_565 ?
Mo6 O12 1.862(7) . ?
Mo6 O11 2.23(2) . ?
Mo6 O11 2.23(2) 118_656 ?
Mo6' O10 1.51(2) . ?
Mo6' O12 1.913(8) 24_666 ?
Mo6' O12 1.913(8) 118_656 ?
Mo6' O12 1.913(8) 99_565 ?
Mo6' O12 1.913(8) . ?
Se1 O3 1.680(15) 15_565 ?
Se1 O3 1.680(15) 109_665 ?
Se1 O1 1.87(2) 109_665 ?
Se1 O2 2.07(3) 109_665 ?
Se1 Se1 2.785(10) 109_665 ?
Se1 Se1 2.785(10) 110 ?
Se3 Se3 2.108(5) 109_665 ?
O2 C1 1.78(3) . ?
O11 O11 0.64(6) 118_656 ?
O14 C2 1.548(15) . ?
O17 C2 1.832(15) 109_665 ?
O17 C2 1.832(15) . ?
O18 O18 1.03(3) 109_665 ?
 
loop_
 _geom_angle_atom_site_label_1
 _geom_angle_atom_site_label_2
 _geom_angle_atom_site_label_3
 _geom_angle
 _geom_angle_site_symmetry_1
 _geom_angle_site_symmetry_3
 _geom_angle_publ_flag
Se1 Mo1 O1 105.4(17) 109_665 . ?
Se1 Mo1 Mo1 130.4(6) 109_665 109_665 ?
O1 Mo1 Mo1 95.7(6) . 109_665 ?
Se1 Mo1 Mo1 130.4(6) 109_665 110 ?
O1 Mo1 Mo1 95.7(6) . 110 ?
Mo1 Mo1 Mo1 90.0 109_665 110 ?
Se1 Mo1 O3 41.2(5) 109_665 99_565 ?
O1 Mo1 O3 95.1(8) . 99_565 ?
Mo1 Mo1 O3 168.3(4) 109_665 99_565 ?
Mo1 Mo1 O3 93.6(4) 110 99_565 ?
Se1 Mo1 O3 41.2(5) 109_665 . ?
O1 Mo1 O3 95.1(8) . . ?
Mo1 Mo1 O3 93.6(4) 109_665 . ?
Mo1 Mo1 O3 168.3(4) 110 . ?
O3 Mo1 O3 80.8(9) 99_565 . ?
Se1 Mo1 O2 66.2(17) 109_665 . ?
O1 Mo1 O2 171.6(12) . . ?
Mo1 Mo1 O2 90.3(6) 109_665 . ?
Mo1 Mo1 O2 90.3(6) 110 . ?
O3 Mo1 O2 78.6(7) 99_565 . ?
O3 Mo1 O2 78.6(7) . . ?
Se1 Mo1 Se1 120.0(7) 109_665 . ?
O1 Mo1 Se1 100.2(6) . . ?
Mo1 Mo1 Se1 10.46(17) 109_665 . ?
Mo1 Mo1 Se1 98.90(13) 110 . ?
O3 Mo1 Se1 159.2(5) 99_565 . ?
O3 Mo1 Se1 83.8(4) . . ?
O2 Mo1 Se1 84.8(6) . . ?
Se1 Mo1 Se1 120.0(7) 109_665 2_665 ?
O1 Mo1 Se1 100.2(6) . 2_665 ?
Mo1 Mo1 Se1 98.90(13) 109_665 2_665 ?
Mo1 Mo1 Se1 10.46(16) 110 2_665 ?
O3 Mo1 Se1 83.8(4) 99_565 2_665 ?
O3 Mo1 Se1 159.2(5) . 2_665 ?
O2 Mo1 Se1 84.8(6) . 2_665 ?
Se1 Mo1 Se1 107.2(3) . 2_665 ?
Se1 Mo1 Mo1 156.5(15) 109_665 2_665 ?
O1 Mo1 Mo1 98.1(8) . 2_665 ?
Mo1 Mo1 Mo1 45.002(1) 109_665 2_665 ?
Mo1 Mo1 Mo1 45.002(1) 110 2_665 ?
O3 Mo1 Mo1 137.4(4) 99_565 2_665 ?
O3 Mo1 Mo1 137.4(4) . 2_665 ?
O2 Mo1 Mo1 90.4(8) . 2_665 ?
Se1 Mo1 Mo1 54.13(12) . 2_665 ?
Se1 Mo1 Mo1 54.13(12) 2_665 2_665 ?
Mo2 Mo2 O18 91.3(5) 109_665 . ?
Mo2 Mo2 O16 75.33(14) 109_665 . ?
O18 Mo2 O16 94.6(8) . . ?
Mo2 Mo2 O18 59.1(4) 109_665 109_665 ?
O18 Mo2 O18 32.2(8) . 109_665 ?
O16 Mo2 O18 86.2(7) . 109_665 ?
Mo2 Mo2 O17 78.30(9) 109_665 . ?
O18 Mo2 O17 169.3(5) . . ?
O16 Mo2 O17 80.3(7) . . ?
O18 Mo2 O17 137.4(4) 109_665 . ?
Mo2 Mo2 Se2 144.28(10) 109_665 . ?
O18 Mo2 Se2 98.0(5) . . ?
O16 Mo2 Se2 69.62(18) . . ?
O18 Mo2 Se2 123.5(5) 109_665 . ?
O17 Mo2 Se2 89.1(3) . . ?
Mo2 Mo2 Se3 103.60(7) 109_665 . ?
O18 Mo2 Se3 100.3(5) . . ?
O16 Mo2 Se3 165.1(6) . . ?
O18 Mo2 Se3 106.2(5) 109_665 . ?
O17 Mo2 Se3 85.0(4) . . ?
Se2 Mo2 Se3 108.45(13) . . ?
Mo2 Mo2 Se3 57.35(6) 109_665 109_665 ?
O18 Mo2 Se3 99.9(5) . 109_665 ?
O16 Mo2 Se3 130.5(2) . 109_665 ?
O18 Mo2 Se3 82.0(5) 109_665 109_665 ?
O17 Mo2 Se3 76.9(4) . 109_665 ?
Se2 Mo2 Se3 151.35(16) . 109_665 ?
Se3 Mo2 Se3 46.25(12) . 109_665 ?
Mo2 Mo2 Mo3 162.54(12) 109_665 . ?
O18 Mo2 Mo3 96.2(5) . . ?
O16 Mo2 Mo3 119.5(2) . . ?
O18 Mo2 Mo3 127.0(4) 109_665 . ?
O17 Mo2 Mo3 94.49(17) . . ?
Se2 Mo2 Mo3 49.97(15) . . ?
Se3 Mo2 Mo3 59.59(14) . . ?
Se3 Mo2 Mo3 105.69(14) 109_665 . ?
O13 Mo3 O15 98.6(6) . . ?
O13 Mo3 O12 100.7(5) . . ?
O15 Mo3 O12 84.7(4) . . ?
O13 Mo3 Se2 99.3(5) . . ?
O15 Mo3 Se2 161.4(5) . . ?
O12 Mo3 Se2 87.0(3) . . ?
O13 Mo3 O14 175.8(6) . . ?
O15 Mo3 O14 78.0(5) . . ?
O12 Mo3 O14 76.7(4) . . ?
Se2 Mo3 O14 84.0(3) . . ?
O13 Mo3 Se3 104.3(5) . . ?
O15 Mo3 Se3 73.4(4) . . ?
O12 Mo3 Se3 148.7(3) . . ?
Se2 Mo3 Se3 106.9(3) . . ?
O14 Mo3 Se3 77.0(3) . . ?
O13 Mo3 Mo2 101.0(4) . . ?
O15 Mo3 Mo2 125.5(4) . . ?
O12 Mo3 Mo2 138.9(3) . . ?
Se2 Mo3 Mo2 55.29(17) . . ?
O14 Mo3 Mo2 83.0(3) . . ?
Se3 Mo3 Mo2 52.69(14) . . ?
O19 Mo3' O15 122.1(8) . . ?
O19 Mo3' O13 89.1(7) . . ?
O15 Mo3' O13 90.9(6) . . ?
O19 Mo3' O14 95.7(7) . . ?
O15 Mo3' O14 92.5(6) . . ?
O13 Mo3' O14 171.4(7) . . ?
O19 Mo3' O12 150.3(7) . . ?
O15 Mo3' O12 87.4(5) . . ?
O13 Mo3' O12 87.2(5) . . ?
O14 Mo3' O12 85.1(5) . . ?
O19 Mo3' O9 84.1(7) . . ?
O15 Mo3' O9 153.7(7) . . ?
O13 Mo3' O9 91.5(6) . . ?
O14 Mo3' O9 82.0(6) . . ?
O12 Mo3' O9 66.6(5) . . ?
O4 Mo4 O3 103.3(8) . . ?
O4 Mo4 O9 101.1(8) . . ?
O3 Mo4 O9 149.1(7) . . ?
O4 Mo4 O6 99.6(8) . . ?
O3 Mo4 O6 88.2(7) . . ?
O9 Mo4 O6 69.2(7) . . ?
O4 Mo4 O16 104.7(8) . . ?
O3 Mo4 O16 97.0(7) . . ?
O9 Mo4 O16 94.9(7) . . ?
O6 Mo4 O16 153.3(7) . . ?
O4 Mo4 O5 173.7(9) . . ?
O3 Mo4 O5 80.0(6) . . ?
O9 Mo4 O5 74.1(6) . . ?
O6 Mo4 O5 75.0(7) . . ?
O16 Mo4 O5 80.1(6) . . ?
O5 Mo4' O6 89.6(10) . . ?
O5 Mo4' O16 96.4(10) . . ?
O6 Mo4' O16 168.2(11) . . ?
O5 Mo4' O4 172.8(13) . . ?
O6 Mo4' O4 83.7(9) . . ?
O16 Mo4' O4 89.8(9) . . ?
O8 Mo5 O6 98.8(8) . . ?
O8 Mo5 O9 99.4(5) . 99_565 ?
O6 Mo5 O9 70.4(5) . 99_565 ?
O8 Mo5 O9 99.4(5) . . ?
O6 Mo5 O9 70.4(5) . . ?
O9 Mo5 O9 138.4(10) 99_565 . ?
O8 Mo5 O12 94.5(5) . 99_565 ?
O6 Mo5 O12 140.5(3) . 99_565 ?
O9 Mo5 O12 70.9(5) 99_565 99_565 ?
O9 Mo5 O12 143.3(5) . 99_565 ?
O8 Mo5 O12 94.5(5) . . ?
O6 Mo5 O12 140.5(3) . . ?
O9 Mo5 O12 143.3(5) 99_565 . ?
O9 Mo5 O12 70.9(5) . . ?
O12 Mo5 O12 74.3(4) 99_565 . ?
O8 Mo5 O7 179.8(8) . . ?
O6 Mo5 O7 81.0(8) . . ?
O9 Mo5 O7 80.5(5) 99_565 . ?
O9 Mo5 O7 80.5(5) . . ?
O12 Mo5 O7 85.7(5) 99_565 . ?
O12 Mo5 O7 85.7(5) . . ?
O8 Mo5 Mo6 95.0(6) . . ?
O6 Mo5 Mo6 166.2(6) . . ?
O9 Mo5 Mo6 107.4(5) 99_565 . ?
O9 Mo5 Mo6 107.4(5) . . ?
O12 Mo5 Mo6 37.17(19) 99_565 . ?
O12 Mo5 Mo6 37.17(19) . . ?
O7 Mo5 Mo6 85.2(6) . . ?
O10 Mo6 O12 95.5(5) . 24_666 ?
O10 Mo6 O12 95.5(5) . 118_656 ?
O12 Mo6 O12 86.4(5) 24_666 118_656 ?
O10 Mo6 O12 95.5(5) . 99_565 ?
O12 Mo6 O12 92.5(5) 24_666 99_565 ?
O12 Mo6 O12 169.0(10) 118_656 99_565 ?
O10 Mo6 O12 95.5(5) . . ?
O12 Mo6 O12 169.0(10) 24_666 . ?
O12 Mo6 O12 92.5(5) 118_656 . ?
O12 Mo6 O12 86.4(5) 99_565 . ?
O10 Mo6 O11 171.8(7) . . ?
O12 Mo6 O11 90.5(7) 24_666 . ?
O12 Mo6 O11 90.5(7) 118_656 . ?
O12 Mo6 O11 78.5(7) 99_565 . ?
O12 Mo6 O11 78.5(7) . . ?
O10 Mo6 O11 171.8(7) . 118_656 ?
O12 Mo6 O11 78.5(7) 24_666 118_656 ?
O12 Mo6 O11 78.5(7) 118_656 118_656 ?
O12 Mo6 O11 90.5(7) 99_565 118_656 ?
O12 Mo6 O11 90.5(7) . 118_656 ?
O11 Mo6 O11 16.5(14) . 118_656 ?
O10 Mo6 Mo5 96.9(3) . . ?
O12 Mo6 Mo5 134.9(3) 24_666 . ?
O12 Mo6 Mo5 134.9(3) 118_656 . ?
O12 Mo6 Mo5 43.2(2) 99_565 . ?
O12 Mo6 Mo5 43.2(2) . . ?
O11 Mo6 Mo5 74.9(7) . . ?
O11 Mo6 Mo5 91.4(8) 118_656 . ?
O10 Mo6 Mo5 96.9(3) . 118_656 ?
O12 Mo6 Mo5 43.2(2) 24_666 118_656 ?
O12 Mo6 Mo5 43.2(2) 118_656 118_656 ?
O12 Mo6 Mo5 134.9(3) 99_565 118_656 ?
O12 Mo6 Mo5 134.9(3) . 118_656 ?
O11 Mo6 Mo5 91.4(8) . 118_656 ?
O11 Mo6 Mo5 74.9(7) 118_656 118_656 ?
Mo5 Mo6 Mo5 166.2(5) . 118_656 ?
O10 Mo6' O12 104.4(6) . 24_666 ?
O10 Mo6' O12 104.4(6) . 118_656 ?
O12 Mo6' O12 83.6(5) 24_666 118_656 ?
O10 Mo6' O12 104.4(6) . 99_565 ?
O12 Mo6' O12 89.4(5) 24_666 99_565 ?
O12 Mo6' O12 151.3(12) 118_656 99_565 ?
O10 Mo6' O12 104.4(6) . . ?
O12 Mo6' O12 151.3(12) 24_666 . ?
O12 Mo6' O12 89.3(5) 118_656 . ?
O12 Mo6' O12 83.6(5) 99_565 . ?
Mo1 Se1 O3 125.6(6) 109_665 15_565 ?
Mo1 Se1 O3 125.6(6) 109_665 109_665 ?
O3 Se1 O3 106.4(11) 15_565 109_665 ?
Mo1 Se1 O1 57.1(15) 109_665 109_665 ?
O3 Se1 O1 101.3(8) 15_565 109_665 ?
O3 Se1 O1 101.3(8) 109_665 109_665 ?
Mo1 Se1 O2 98.9(18) 109_665 109_665 ?
O3 Se1 O2 92.9(8) 15_565 109_665 ?
O3 Se1 O2 92.9(8) 109_665 109_665 ?
O1 Se1 O2 156.0(12) 109_665 109_665 ?
Mo1 Se1 Mo1 39.1(5) 109_665 . ?
O3 Se1 Mo1 162.6(6) 15_565 . ?
O3 Se1 Mo1 90.9(5) 109_665 . ?
O1 Se1 Mo1 77.0(6) 109_665 . ?
O2 Se1 Mo1 83.7(8) 109_665 . ?
Mo1 Se1 Mo1 39.1(5) 109_665 2_665 ?
O3 Se1 Mo1 90.9(5) 15_565 2_665 ?
O3 Se1 Mo1 162.6(6) 109_665 2_665 ?
O1 Se1 Mo1 77.0(6) 109_665 2_665 ?
O2 Se1 Mo1 83.7(8) 109_665 2_665 ?
Mo1 Se1 Mo1 71.8(2) . 2_665 ?
Mo1 Se1 Se1 49.6(6) 109_665 109_665 ?
O3 Se1 Se1 169.7(6) 15_565 109_665 ?
O3 Se1 Se1 81.5(5) 109_665 109_665 ?
O1 Se1 Se1 83.3(5) 109_665 109_665 ?
O2 Se1 Se1 79.8(6) 109_665 109_665 ?
Mo1 Se1 Se1 10.46(16) . 109_665 ?
Mo1 Se1 Se1 81.11(13) 2_665 109_665 ?
Mo1 Se1 Se1 49.6(6) 109_665 110 ?
O3 Se1 Se1 81.5(5) 15_565 110 ?
O3 Se1 Se1 169.7(6) 109_665 110 ?
O1 Se1 Se1 83.3(5) 109_665 110 ?
O2 Se1 Se1 79.8(6) 109_665 110 ?
Mo1 Se1 Se1 81.11(13) . 110 ?
Mo1 Se1 Se1 10.46(16) 2_665 110 ?
Se1 Se1 Se1 90.005(1) 109_665 110 ?
Mo3 Se2 Mo2 74.7(2) . . ?
Se3 Se3 Mo2 76.42(7) 109_665 . ?
Se3 Se3 Mo3 143.78(14) 109_665 . ?
Mo2 Se3 Mo3 67.71(16) . . ?
Mo1 O1 Se1 17.5(4) . 109_665 ?
C1 O2 Se1 140.1(18) . 109_665 ?
C1 O2 Mo1 125.1(16) . . ?
Se1 O2 Mo1 14.9(3) 109_665 . ?
Se1 O3 Mo4 145.5(10) 109_665 . ?
Se1 O3 Mo1 13.2(2) 109_665 . ?
Mo4 O3 Mo1 158.5(9) . . ?
Mo5 O6 Mo4' 108.9(7) . 99_565 ?
Mo4' O6 Mo4' 139.0(14) 99_565 . ?
Mo5 O6 Mo4 108.4(5) . 99_565 ?
Mo4' O6 Mo4 16.0(4) 99_565 99_565 ?
Mo4' O6 Mo4 142.6(10) . 99_565 ?
Mo5 O6 Mo4 108.4(5) . . ?
Mo4 O6 Mo4 139.3(10) 99_565 . ?
Mo5 O9 Mo4 107.9(9) . . ?
Mo5 O9 Mo3' 109.2(8) . . ?
Mo4 O9 Mo3' 141.8(9) . . ?
O11 O11 Mo6 81.8(7) 118_656 . ?
Mo6 O12 Mo3' 145.7(5) . . ?
Mo6 O12 Mo5 99.6(3) . . ?
Mo3' O12 Mo5 113.4(4) . . ?
C2 O14 Mo3' 134.5(8) . . ?
C2 O14 Mo3 134.7(7) . . ?
Mo3' O15 Mo3' 152.3(9) . 118_656 ?
Mo3' O15 Mo3 156.7(7) . 118_656 ?
Mo3' O15 Mo3 11.8(3) 118_656 118_656 ?
Mo3 O15 Mo3 155.4(7) 118_656 . ?
Mo2 O16 Mo2 29.3(3) 109_665 . ?
Mo4 O16 Mo4 116.6(8) 109_665 . ?
C2 O17 C2 89.8(11) 109_665 . ?
C2 O17 Mo2 140.7(7) 109_665 . ?
C2 O17 Mo2 119.2(5) . . ?
C2 O17 Mo2 119.2(5) 109_665 109_665 ?
C2 O17 Mo2 140.7(7) . 109_665 ?
O18 O18 Mo2 88.6(5) 109_665 . ?
O18 O18 Mo2 59.1(4) 109_665 109_665 ?
O2 C1 O2 70.3(11) 109_665 2_665 ?
O2 C1 O2 109(2) 109_665 110 ?
O2 C1 O2 70.3(11) 2_665 110 ?
O2 C1 O2 70.3(11) 109_665 . ?
O2 C1 O2 109(2) 2_665 . ?
O2 C1 O2 70.3(11) 110 . ?
O14 C2 O17 108.6(8) . . ?
 
_refine_diff_density_max    1.68
_refine_diff_density_min   -0.86
_refine_diff_density_rms    0.13

_shelx_res_file
;
TITL AE432E_SQ Fm-3m (NH4)42Mo132O312Se60(H2O)72(C2H3O2)30(H2O)200
    ae432e_sq.res
    created by SHELXL-2018/3 at 15:57:15 on 12-Dec-2022
CELL  0.71073  46.3086  46.3086  46.3086   90.000   90.000   90.000
ZERR     4.00   0.0003   0.0003   0.0003    0.000    0.000    0.000
LATT   4
SYMM  - X, - Y,   Z
SYMM  - X,   Y, - Z
SYMM    X, - Y, - Z
SYMM    Z,   X,   Y
SYMM    Z, - X, - Y
SYMM  - Z, - X,   Y
SYMM  - Z,   X, - Y
SYMM    Y,   Z,   X
SYMM  - Y,   Z, - X
SYMM    Y, - Z, - X
SYMM  - Y, - Z,   X
SYMM    Y,   X, - Z
SYMM  - Y, - X, - Z
SYMM    Y, - X,   Z
SYMM  - Y,   X,   Z
SYMM    X,   Z, - Y
SYMM  - X,   Z,   Y
SYMM  - X, - Z, - Y
SYMM    X, - Z,   Y
SYMM    Z,   Y, - X
SYMM    Z, - Y,   X
SYMM  - Z,   Y,   X
SYMM  - Z, - Y, - X
SFAC  MO   SE   O    C    N    H
UNIT  528 240 2576 240 168 3208
MERG   2
OMIT    -4.00  52.00
OMIT     4   4   8
OMIT     3   5   9
ABIN
DFIX 2.3 MO2 SE2 MO2 SE3 MO3' SE2 MO3' SE3
DFIX 1.9 MO3 O19 MO3' O15
DFIX 1.7 MO4 O4
SIMU 0.01 MO1 SE1
SIMU 0.01 MO3 MO3' MO6 MO6'
ISOR 0.01 0.01 SE2 SE3
ISOR 0.01 0.01 O1 > O19
FMAP   2
PLAN    5
SIZE     0.066   0.081   0.380
ACTA
BOND
L.S.   5    0   27
TEMP  -123.00
WGHT    0.159100 1558.607178
FVAR       0.04861   0.50000
PART  1
MO1   1    0.530966    0.500000    0.211617    10.25000    0.07670    0.08767 =
         0.11934    0.00000   -0.00244    0.00000
PART  2
MO2   1    0.618914    0.395647    0.257304    10.50000    0.07645    0.08449 =
         0.11762    0.00463   -0.00756   -0.01195
MO3   1    0.667627    0.430208    0.272902    10.55000    0.07103    0.08945 =
         0.07816   -0.00383    0.01552   -0.01517
PART  1
MO3'  1    0.664191    0.429114    0.281335    10.45000    0.11028    0.10763 =
         0.10313    0.02566   -0.01467   -0.04780
MO4   1    0.599218    0.458382    0.229848    10.35000    0.07006    0.06929 =
         0.08067   -0.00232    0.00716    0.00126
PART  3
MO4'  1    0.593970    0.458837    0.240975    10.15000    0.08424    0.07712 =
         0.16808    0.01055   -0.01520   -0.00643
PART  1
MO5   1    0.648646    0.500000    0.259246    10.25000    0.07318    0.06695 =
         0.09732    0.00000    0.00252    0.00000
MO6   1    0.700259    0.500000    0.299741    10.15500    0.12695    0.06668 =
         0.12695    0.00000    0.03602    0.00000
PART  3
MO6'  1    0.704769    0.500000    0.295231    10.09500    0.09540    0.06268 =
         0.09540    0.00000    0.05307    0.00000
PART  1
SE1   2    0.500000    0.457477    0.216639    10.25000    0.07764    0.11308 =
         0.24449    0.02980    0.00000    0.00000
PART  2
SE2   2    0.628222    0.446739    0.248934    10.50000    0.11038    0.10017 =
         0.20559    0.02106   -0.04380   -0.01378
SE3   2    0.654652    0.377542    0.292104    10.50000    0.12927    0.10734 =
         0.17817    0.04416   -0.05447   -0.04121
PART  1
O1    3    0.535900    0.500000    0.176830    10.25000    0.10731    0.11389 =
         0.10878    0.00000   -0.00796    0.00000
O2    3    0.531266    0.500000    0.259930    10.25000    0.14860    0.14948 =
         0.13941    0.00000    0.00264    0.00000
O3    3    0.563958    0.470944    0.220289    10.50000    0.08658    0.09813 =
         0.11046   -0.00244   -0.00463    0.00329
PART  0
O4    3    0.616354    0.456715    0.198035    10.50000    0.11960    0.11935 =
         0.11224   -0.00026    0.00845    0.00427
O5    3    0.578098    0.464621    0.278409    10.50000    0.10199    0.11517 =
         0.10272    0.00247    0.01352   -0.00672
O6    3    0.609362    0.500000    0.241509    10.25000    0.08145    0.07381 =
         0.09231    0.00000    0.00191    0.00000
O7    3    0.621937    0.500000    0.299935    10.25000    0.10072    0.09853 =
         0.10228    0.00000    0.00017    0.00000
O8    3    0.668626    0.500000    0.228569    10.25000    0.06113    0.07310 =
         0.08375    0.00000    0.00585    0.00000
PART  1
O9    3    0.633146    0.458966    0.257717    10.50000    0.08775    0.08488 =
         0.08052   -0.02283   -0.00662    0.00180
PART  0
O10   3    0.727756    0.500000    0.272244    10.25000    0.10325    0.08893 =
         0.10325    0.00000    0.01568    0.00000
O11   3    0.661692    0.500000    0.328553    10.25000    0.11233    0.11803 =
         0.11088    0.00000    0.00681    0.00000
O12   3    0.676992    0.472470    0.281939    11.00000    0.10632    0.09869 =
         0.09705    0.00637   -0.01873   -0.02301
O13   3    0.688287    0.424670    0.246380    11.00000    0.10930    0.16517 =
         0.14359   -0.03541    0.01488   -0.02549
O14   3    0.638844    0.440028    0.315702    11.00000    0.13396    0.14017 =
         0.13715   -0.00291    0.03003   -0.01584
O15   3    0.695397    0.421452    0.304603    10.50000    0.13786    0.08147 =
         0.13786    0.00847    0.01854   -0.00847
O16   3    0.586881    0.413119    0.239357    10.50000    0.19191    0.19191 =
         0.16501    0.01190   -0.01190    0.06520
O17   3    0.591857    0.408143    0.298375    10.50000    0.16501    0.16501 =
         0.14495   -0.01336    0.01336    0.00000
O18   3    0.632768    0.382986    0.226707    10.50000    0.09133    0.11111 =
         0.11227   -0.00467   -0.00205    0.00285
PART  1
O19   3    0.642313    0.402723    0.268910    10.50000    0.08234    0.08497 =
         0.10734   -0.00420    0.00243   -0.00827
PART  0
O20   3    0.750000    0.443204    0.250000    10.25000    0.13703
PART  1
O21   3    0.785899    0.468630    0.285899    10.20000    0.16403
PART  2
O21'  3    0.813327    0.447195    0.313327    10.12000    0.19482
PART  0
O22   3    0.750000    0.383296    0.250000    10.15000    0.17196
O23   3    0.692376    0.386479    0.192376    10.08000    0.13971
PART  1
C1    4    0.500000    0.500000    0.282213    10.12500    0.04879    0.04879 =
         0.04274    0.00000    0.00000    0.00000
PART  0
C2    4    0.608310    0.431176    0.326020    10.50000    0.03068    0.08416 =
         0.05693   -0.04448    0.01585   -0.02995
HKLF    4


REM  AE432E_SQ Fm-3m (NH4)42Mo132O312Se60(H2O)72(C2H3O2)30(H2O)200
REM wR2 = 0.2832, GooF = S = 1.056, Restrained GooF = 1.105 for all data
REM R1 = 0.0775 for 2753 Fo > 4sig(Fo) and 0.1043 for all 4106 data
REM 255 parameters refined using 142 restraints

END

WGHT      0.1591   1558.3142

REM Highest difference peak  1.686,  deepest hole -0.860,  1-sigma level  0.136
Q1    1   0.6100  0.4340  0.3233  11.00000  0.05    0.84
Q2    1   0.5755  0.4006  0.2389  11.00000  0.05    0.72
Q3    1   0.6629  0.5000  0.2196  10.50000  0.05    0.71
Q4    1   0.5000  0.5000  0.1273  10.12500  0.05    0.68
Q5    1   0.6090  0.3980  0.2744  11.00000  0.05    0.65
;
_shelx_res_checksum   13464

_shelx_hkl_file
;
   4  -4   0 10718.5 158.227   1
  -4   4   0 10847.0 158.237   1
   4   0   4 10578.4 158.191   1
  -4   4  -2 21785.9 464.250   1
   4  -2   4 21663.8 464.250   1
   4  -4   2 21642.0 464.250   1
   4  -4  -2 21097.0 464.052   1
  -2   4  -4 22238.0 464.320   1
   2  -4   4 22409.8 464.327   1
  -4   2  -4 21478.9 464.247   1
   2   4   4 21666.4 464.208   2
   4   4   2 22183.4 464.411   2
   4   2   4 20637.8 463.989   1
  -4   4   2 21233.7 464.039   1
   4   4   4 15174.2 330.349   2
  -4  -4  -4 15267.0 330.366   2
  -4  -4  -4 14480.0 329.828   1
  -4   4  -4 15155.4 330.295   1
   4  -4   4 15336.6 330.322   1
  -1   1  -5-1.43167 0.94508   1
   5  -3  -1 8229.04 162.089   1
   5   1   3 8242.62 162.045   1
   5   3   1 7923.00 162.286   2
   5   3  -1 7027.80 162.145   2
  -1  -3  -5 8282.01 161.962   2
   1   3   5 7983.13 162.040   2
  -3   5  -1 8438.84 162.110   1
   3  -1   5 8403.76 162.125   1
   5  -1   3 8211.06 162.163   1
  -5   1  -3 7901.01 162.132   1
  -5   3  -1 8290.59 162.167   1
   5  -3   1 8199.81 162.170   1
  -1  -3   5 8311.74 162.280   1
  -1  -5   3 8527.60 162.286   1
  -3   5   1 8162.34 161.936   1
   3  -5   1 8198.18 162.097   1
   3   1   5 7938.06 161.909   1
  -1   3  -5 8178.48 162.228   1
   1  -3   5 8349.82 162.245   1
  -1   5  -3 8438.29 162.223   1
   1  -5   3 8034.68 162.215   1
   3  -5  -1 8052.02 161.933   1
  -5   3   1 8454.01 162.100   1
   3  -5  -3 13981.8 282.597   1
   5  -3   3 14702.8 283.075   1
  -3   3  -5 14981.8 283.087   1
   3  -3   5 15032.4 283.108   1
  -3   5  -3 14974.6 283.074   1
   3  -5   3 14663.6 283.072   1
  -3   5   3 13913.4 282.593   1
  -5   3  -3 14728.9 283.063   1
   1   5  -5 243.165 7.00574   1
  -1  -5   5 256.728 7.11638   1
  -5   5  -1 257.097 6.85218   1
  -5   1  -5 263.062 6.82699   1
  -1   5  -5 275.756 7.05749   1
   1  -5   5 275.612 7.12626   1
   5  -5  -1 252.089 6.70286   1
   5   1   5 249.208 6.65506   1
  -5   5   1 243.950 6.67034   1
   5   1  -5 233.142 7.29343   2
   5  -5   1 246.537 6.81811   1
  -5  -1  -5 244.714 6.58438   1
   5  -1   5 244.395 6.81280   1
   5  -3   5 2748.39 59.1669   1
   5  -5   3 2691.13 59.1595   1
  -5   5   3 2677.40 58.8374   1
  -3   5  -5 2474.59 59.1301   1
   3  -5   5 2483.84 59.1126   1
  -5   3  -5 2714.63 59.1512   1
  -5   5  -3 2745.33 59.1775   1
   5   3   5 2588.60 58.7407   1
  -5  -3  -5 2637.66 58.7659   1
   3   5   5 2842.76 59.3938   2
   5   5   3 2475.13 59.4766   2
  -5   5  -5 1038.42 23.2628   1
   5  -5   5 1047.58 23.2754   1
   5   5   5 958.346 24.6865   2
  -5  -5  -5 1023.78 24.1300   2
  -5  -5  -5 950.952 22.5273   1
   0   6   0 31006.7 643.157   1
   0   0   6 31151.0 643.215   1
   0  -6   0 30920.9 643.162   1
   2  -6   0 416.613 10.4028   1
   0   2  -6 464.173 10.6909   1
   0   6  -2 462.720 10.6765   1
   0  -2   6 510.115 10.7980   1
   0  -6   2 453.136 10.6505   1
  -2   0  -6 425.249 10.3905   1
  -2   6   0 425.030 10.4072   1
   2   0   6 413.105 10.3966   1
  -6   0  -2 451.533 10.6049   1
  -6   2   0 427.821 10.5761   1
   6   0   2 417.317 10.5638   1
   6  -2   0 424.580 10.6232   1
  -6  -2   2 20807.8 457.164   2
   6   2  -2 22525.8 457.274   2
  -2   6   2 19975.3 456.799   1
   2   2   6 19837.3 456.801   1
  -6   2  -2 21435.8 457.228   1
  -2   2  -6 21619.2 457.201   1
   2  -2   6 21569.3 457.201   1
  -2   6  -2 21502.7 457.173   1
  -2  -2  -6 20206.4 456.812   1
   2  -6   2 21453.5 457.174   1
   6  -2   2 20730.3 457.201   1
   2  -6  -2 19996.3 456.798   1
   0   4  -6 27486.4 619.174   1
   0  -6   4 28421.6 619.153   1
   0  -4   6 28161.0 619.187   1
   0   6  -4 28304.4 619.148   1
   0   4   6 27985.3 618.711   2
   6   4   0 28300.7 619.251   2
  -4   0  -6 27833.7 618.916   1
  -6   4   0 29098.9 619.063   1
  -6   0  -4 28153.8 619.002   1
   4  -6   0 28127.1 618.943   1
   4   0   6 27575.5 618.906   1
  -4   6   0 28386.7 618.942   1
   6   0   4 27752.8 618.997   1
   6  -4   0 27959.3 619.023   1
   6   2  -4 672.653 16.3825   2
   6   4   2 700.981 17.2290   2
  -2  -4  -6 692.853 16.5195   2
  -6  -4  -2 641.608 17.2965   2
   4  -2   6 685.531 15.9446   1
  -4   6  -2 695.044 15.8945   1
   6  -4   2 676.036 15.9268   1
   4  -6  -2 649.813 15.5648   1
   6  -2   4 683.001 15.9385   1
  -6  -2  -4 658.030 15.6714   1
  -2   4  -6 688.441 16.0188   1
  -2   6  -4 675.062 15.9914   1
   2  -4   6 666.731 16.0304   1
   2  -6   4 673.941 16.0324   1
  -4   2  -6 697.308 15.9258   1
   6   2   4 627.823 15.6392   1
  -6   4   2 670.612 15.7224   1
  -4  -2  -6 664.145 15.5418   1
   4  -6   2 686.479 15.8927   1
  -4   6   2 657.098 15.5517   1
  -6   2  -4 671.774 15.9334   1
   4   2   6 657.012 15.5217   1
  -6   4  -2 713.009 15.9818   1
  -4   6   4 4985.11 111.872   1
   4   4   6 4834.98 111.770   1
  -4  -4  -6 4817.81 111.781   1
   6  -4   4 5218.74 112.439   1
  -4   6  -4 5233.71 112.399   1
  -4   4  -6 5269.87 112.403   1
   4  -4   6 5179.90 112.412   1
   4  -6   4 5226.97 112.428   1
  -6   4  -4 5289.94 112.419   1
  -6  -4  -4 5068.95 112.655   2
  -4  -4  -6 5180.25 112.477   2
   6   0   6 282.842 7.90873   1
   6  -6   0 290.202 7.99299   1
  -6   0  -6 291.150 7.90395   1
  -6   6   0 279.862 7.86921   1
   0   6  -6 321.206 8.38473   1
   0  -6   6 327.313 8.44212   1
   6   6   2 349.197 12.2242   2
  -6   6   2 390.098 9.68409   1
  -2  -6   6 389.528 10.2127   1
  -6   6  -2 388.293 9.93061   1
  -6   2  -6 382.380 9.90351   1
  -2   6  -6 384.046 10.0657   1
   2  -6   6 376.124 10.0774   1
   6   2   6 382.379 9.60671   1
   6  -6  -2 377.762 9.65945   1
   6  -2   6 415.608 10.2480   1
  -6  -2  -6 368.969 9.61212   1
   6  -6   2 376.260 9.94751   1
  -6  -4  -6 6910.88 156.057   1
  -6   6   4 7017.51 156.121   1
  -4  -6  -6 6898.96 155.745   1
   6   4   6 6749.56 156.013   1
   4  -6   6 7320.89 156.625   1
  -4   6  -6 7199.03 156.594   1
  -6   6  -4 7301.99 156.575   1
  -6   4  -6 7211.70 156.569   1
   4   6   6 7193.23 156.607   2
   6   6   4 7111.85 156.803   2
   6  -4   6 7212.81 156.566   1
   6  -6   4 7259.71 156.559   1
  -6   6  -6 4146.25 93.0595   1
   6  -6   6 4168.66 93.0625   1
  -6  -6  -6 4217.97 93.4273   2
  -6  -6  -6 4150.15 92.3694   1
  -1   1  -7 1503.00 33.3066   1
  -1  -1  -7 1496.90 33.1020   1
  -1  -7   1 1471.81 33.2627   1
   1   1   7 1451.15 33.0795   1
   1  -1   7 1494.43 33.2989   1
  -1   7   1 1439.55 33.0137   1
  -1   7  -1 1494.94 33.2456   1
   1  -7   1 1476.62 33.2331   1
   1  -7  -1 1431.97 33.0093   1
  -7   1  -1 1499.39 33.3744   1
  -1  -7  -1 1462.56 33.0367   1
  -1  -1   7 1491.69 33.3352   1
  -7   3   1 14555.6 320.538   1
  -7  -3  -1 14526.9 320.767   2
  -7  -3   1 14386.8 320.699   2
   7   3  -1 15326.7 320.825   2
  -7  -1   3 16151.4 320.903   2
   3   1   7 13903.3 320.301   1
   3  -7   1 14595.1 320.491   1
  -3   7   1 14317.6 320.318   1
  -7   3  -1 14676.1 320.605   1
  -7   1  -3 14675.8 320.578   1
   1   7  -3 14388.0 320.615   1
  -1  -3   7 14474.0 320.666   1
  -1   3  -7 14947.4 320.660   1
  -1  -7   3 14475.3 320.632   1
   1  -7   3 14607.9 320.605   1
   1  -3   7 14714.3 320.648   1
  -1   7  -3 14754.0 320.608   1
  -3   1  -7 14560.3 320.494   1
   3  -1   7 14331.6 320.481   1
  -3  -1  -7 14114.4 320.311   1
  -3   7  -1 14610.2 320.474   1
   7  -3   1 14226.0 320.614   1
   7  -1   3 14427.6 320.593   1
  -7  -1  -3 14474.2 320.507   1
   3  -7  -1 14184.3 320.311   1
  -7   3  -3 3788.85 82.0219   1
  -3   7  -3 3814.37 82.0047   1
  -3   3  -7 3787.40 82.0141   1
   3  -3   7 3830.09 82.0276   1
   3  -7   3 3752.93 81.9950   1
   7  -3   3 3976.91 82.1079   1
   3  -7  -3 3572.10 81.4863   1
  -3  -3  -7 3556.06 81.4546   1
   7   3  -3 3718.88 82.1309   2
  -3   7   3 3617.54 81.4910   1
   3   3   7 3519.85 81.4498   1
   7  -5   1 16.4335 3.22015   1
   7   1   5 0.60708 3.04874   1
  -7   5   1-0.05771 3.05864   1
   7  -5  -1 0.34813 3.15634   1
  -5   1  -7-1.67484 3.21372   1
   5  -7  -1 0.66901 2.93125   1
  -7   5  -1-2.24303 3.24003   1
   7  -1   5 0.80726 3.27797   1
  -7  -1  -5-0.33911 3.10138   1
   1   5  -7 1.21999 3.60158   1
   1   7  -5 2.88138 3.36711   1
  -7  -1   5-17.2446 6.08854   2
  -1  -7   5 10.7196 3.48809   1
  -1  -5   7-2.17951 3.75700   1
   1  -5   7 3.38221 3.38745   1
  -1   5  -7 6.94023 3.50380   1
  -1   7  -5 0.06896 3.48892   1
   1  -7   5 1.59836 3.37970   1
  -5   7  -1 2.83342 3.07884   1
   5  -1   7-4.53738 3.14086   1
  -5  -1  -7-1.58755 2.89428   1
   5  -7   1 0.35329 3.23683   1
  -5   7   1-1.68914 2.98273   1
   5   1   7-2.92976 2.95180   1
  -7   1  -5 1.82825 3.23092   1
  -7   5   3 101.881 4.26686   1
  -7   5  -3 105.179 4.81687   1
   5  -7   3 94.5347 4.66541   1
  -7   3  -5 106.601 4.86199   1
   7  -3   5 94.5545 4.72795   1
  -5  -3  -7 97.0086 3.98903   1
   7  -5   3 103.917 4.78341   1
  -3   5  -7 102.729 4.90202   1
  -3   7  -5 101.851 4.84153   1
   3  -7   5 95.0255 4.85185   1
  -5   3  -7 102.231 4.76600   1
   3  -5   7 103.428 4.84855   1
  -3   7   5 92.7493 3.34323   1
  -5   7   3 90.1851 3.92015   1
   5   3   7 95.5895 3.87078   1
  -5   7  -3 105.053 4.65290   1
   5  -3   7 95.6504 4.71310   1
  -7  -5  -3 102.426 9.05125   2
  -3  -5  -7 108.670 7.90930   2
   7   5   3 104.000 10.3749   2
  -7  -3  -5 103.733 4.23195   1
   5  -7  -3 100.503 4.05808   1
  -7   5  -5 7232.56 154.770   1
  -5   7   5 6998.71 154.134   1
   7  -5   5 7628.43 154.940   1
  -5   5  -7 7186.88 154.774   1
  -5   7  -5 7211.24 154.764   1
   5  -5   7 7178.44 154.796   1
   5  -7   5 7146.87 154.806   1
   5   5   7 6868.79 154.020   1
  -7  -5  -5 6937.62 154.252   1
  -5  -5  -7 6780.96 154.029   1
   5   7   5 7056.39 154.981   2
  -7  -5  -5 7050.37 155.033   2
  -7   1   7 1119.48 26.2133   2
   7   1  -7 1160.28 26.5588   2
   1   7  -7 1157.01 26.9892   1
  -1  -7   7 1151.65 26.9741   1
  -1   7  -7 1147.35 26.9207   1
  -7  -1  -7 1148.81 26.5668   1
  -7   7  -1 1188.34 26.7397   1
  -7   7   1 1142.79 26.5894   1
   7  -1   7 1118.67 26.6418   1
   7   1   7 1112.23 26.5303   1
   7  -7   1 1186.73 26.7852   1
   7  -7  -1 1175.54 26.6546   1
  -7   1  -7 1178.83 26.7223   1
   1  -7   7 1164.68 26.9595   1
   7   7   3 472.302 15.3084   2
   3   7   7 498.443 14.2806   2
  -7   3  -7 517.302 12.7815   1
  -7   7  -3 520.956 12.7504   1
  -3   7  -7 487.022 12.8139   1
   3  -7   7 475.681 12.8557   1
   7   3   7 487.060 12.2167   1
  -7  -3  -7 499.778 12.2784   1
  -7   7   3 485.030 12.3102   1
   7  -7   3 505.791 12.7942   1
   7  -3   7 504.162 12.7277   1
   7  -7  -3 497.956 12.3775   1
  -7  -5  -7 3188.77 72.5654   1
  -5  -7  -7 3211.10 72.2474   1
  -5   7  -7 3247.47 73.1919   1
   7   7   5 3260.16 73.7796   2
   5   7   7 3269.25 73.5264   2
  -7   5  -7 3254.59 73.1863   1
   5  -7   7 3253.28 73.2403   1
  -7   7  -5 3351.50 73.2438   1
   7  -7   5 3233.63 73.1742   1
   7  -5   7 3236.15 73.1888   1
  -7   7   5 3191.22 72.6222   1
  -7  -7  -7 19138.6 414.309   2
   7  -7   7 18868.2 414.151   1
  -7  -7  -7 18346.3 413.347   1
  -7   7  -7 19083.1 414.186   1
   0   0  -8 19400.5 424.383   1
   0   8   0 19294.5 424.293   1
   0   0   8 19182.2 424.373   1
   0  -8   0 19126.3 424.293   1
   0  -8  -2 2468.05 56.2019   1
  -2   0  -8 2580.42 56.5355   1
   0  -8   2 2488.13 56.6475   1
   2   0   8 2532.73 56.5319   1
  -2   8   0 2551.15 56.4866   1
   2  -8   0 2503.11 56.4741   1
   0   2  -8 2539.48 56.7265   1
  -8   2   0 2555.61 56.7290   1
  -8   0  -2 2582.31 56.7057   1
   0   8  -2 2523.40 56.6415   1
   0   8   2 2528.31 56.2233   1
   0  -2   8 2525.73 56.7254   1
   0   2   8 2536.74 56.3233   1
  -2  -8   2 2789.39 60.5671   1
  -2   2  -8 2868.25 60.5774   1
  -2  -2  -8 2768.07 60.1553   1
  -2   8  -2 2873.59 60.5297   1
   2  -2   8 2804.54 60.5436   1
  -2   8   2 2729.35 60.0957   1
   2   2   8 2725.63 60.1362   1
   2  -8   2 2801.44 60.5292   1
   2  -8  -2 2701.80 60.1063   1
  -8   2  -2 2855.81 60.6389   1
  -8  -2   2 2766.71 60.8396   2
  -8  -4   0 1834.89 42.0946   2
  -4   8   0 1851.63 41.1272   1
   4   0   8 1802.52 41.1196   1
  -8   0  -4 1851.34 41.2789   1
   0   4  -8 1876.33 41.4638   1
   0   8  -4 1893.67 41.4333   1
   0  -4   8 1861.02 41.4668   1
   0  -8   4 1882.50 41.4496   1
   8  -4   0 1843.91 41.3156   1
  -4   0  -8 1812.31 41.1099   1
  -8   4   0 1834.48 41.2881   1
   8   0   4 1802.18 41.2514   1
   4  -8   0 1804.78 41.1094   1
  -8   4   2 809.508 18.5134   1
  -2  -4  -8 790.205 19.0534   2
  -8  -2   4 772.368 19.3210   2
  -8  -4  -2 796.832 20.2874   2
   8   4  -2 785.721 19.9002   2
   4  -8   2 811.574 18.6034   1
  -2   8   4 748.509 17.7611   1
   4  -2   8 809.458 18.6108   1
   2   4   8 754.383 17.7658   1
  -4  -2  -8 767.711 18.1371   1
  -8   4  -2 805.598 18.6365   1
  -8   2  -4 819.958 18.6574   1
  -2  -4   8 789.020 18.8215   1
  -2  -8   4 785.348 18.7443   1
   4   2   8 754.648 18.1306   1
  -4   8   2 777.859 18.1557   1
  -2   8  -4 818.442 18.6955   1
  -2   4  -8 821.796 18.7186   1
  -2  -4  -8 769.927 17.7853   1
   2  -4   8 802.539 18.7166   1
   2  -8   4 801.585 18.6857   1
  -4   2  -8 832.586 18.6160   1
  -4   8  -2 804.343 18.5533   1
  -8  -2  -4 790.123 18.4583   1
   8  -2   4 785.319 18.6559   1
   8  -4   2 767.032 18.6741   1
   2  -8  -4 749.157 17.7548   1
   4  -8  -2 779.284 18.1653   1
  -4   8   4 378.797 9.56227   1
   4   4   8 374.399 9.50119   1
  -8   4  -4 410.973 10.5384   1
  -4   4  -8 419.889 10.5093   1
  -4   8  -4 414.159 10.4430   1
   4  -4   8 413.557 10.5051   1
   8  -4   4 411.345 10.5143   1
  -4  -4  -8 373.759 9.54551   1
   4  -8   4 409.561 10.5164   1
   4  -8  -4 384.318 9.63366   1
   8   4  -4 384.605 12.3074   2
  -8   0   6 5596.93 126.734   2
   8   6   0 5612.22 127.603   2
  -6   0  -8 5812.26 127.051   1
   0   6  -8 5720.29 127.331   1
   0  -6   8 5696.90 127.352   1
   0   8  -6 5781.78 127.334   1
   0  -8   6 5846.72 127.360   1
   6  -8   0 5749.30 127.049   1
  -8   0  -6 5658.07 127.062   1
   6   0   8 5974.08 127.129   1
  -8   6   0 5765.53 127.116   1
   8   0   6 5628.21 127.069   1
   8  -6   0 5630.84 127.115   1
  -6   8   0 5692.72 127.015   1
   6  -8  -2 0.80421 3.23174   1
  -8   6   2 8.69623 3.38280   1
   8   2   6 5.23938 3.42082   1
   8  -6  -2 1.57420 3.56902   1
   8   2  -6 3.68525 6.78090   2
   2   6   8-1.49903 6.87682   2
   8   6   2 2.95577 9.27722   2
  -6   2  -8 8.31013 3.53505   1
   8  -6   2 7.96844 3.95147   1
  -8  -2  -6 7.13408 3.48018   1
   6   2   8 1.77931 3.24319   1
   8  -2   6 4.62760 3.93897   1
  -2  -6   8 6.38081 4.03723   1
  -2  -8   6 9.46792 4.16443   1
  -2   8  -6 10.0107 4.11473   1
  -2   6  -8 13.0715 4.13360   1
   2  -6   8 12.6011 3.93867   1
   2  -8   6 8.10325 4.08348   1
  -6  -2  -8 1.22754 3.15542   1
  -6   8  -2 5.81359 3.73649   1
   6  -2   8 3.00888 3.68760   1
  -8   2  -6 5.20370 3.78474   1
   6  -8   2 9.77168 3.69796   1
  -6   8   2 4.27009 3.32450   1
  -8   6  -2 2.82607 3.78150   1
  -4   8   6 122.141 4.69381   1
   6   4   8 138.125 5.19357   1
   4   6   8 124.965 4.46266   1
  -8   6  -4 138.656 6.03670   1
  -8   4  -6 158.072 6.24547   1
  -4  -6  -8 127.550 4.54645   1
  -6  -4  -8 139.773 5.14912   1
   8  -6   4 136.478 6.12174   1
   8  -4   6 131.010 5.98135   1
  -4   6  -8 141.167 6.18472   1
  -4   8  -6 138.980 6.23294   1
   4  -6   8 152.956 6.36595   1
   4  -8   6 136.222 6.27502   1
  -6   8   4 129.724 5.22516   1
  -8  -6  -4 127.289 10.6637   2
  -4  -6  -8 130.062 9.40139   2
   6  -8  -4 129.460 5.27316   1
  -8  -6  -6 657.438 15.4653   1
   8  -6   6 664.568 16.2832   1
  -6   6  -8 642.795 16.2304   1
  -6   8  -6 663.736 16.2467   1
  -6  -6  -8 613.897 15.1484   1
   6  -6   8 649.003 16.3156   1
   6  -8   6 673.387 16.3736   1
  -8   6  -6 659.859 16.2616   1
  -6   8   6 626.073 15.2918   1
  -6  -6  -8 641.669 18.4066   2
   6   8   6 612.121 18.6791   2
  -8  -6  -6 633.945 18.8080   2
  -8   8   0 3872.66 85.1388   1
   0   8  -8 3710.50 85.4135   1
  -8   0  -8 3816.72 85.1074   1
   8   0   8 3791.05 85.0955   1
   8  -8   0 3843.76 85.1930   1
   0  -8   8 3789.03 85.4535   1
   8   8   2 1592.04 39.1376   2
   8   2  -8 1726.30 37.6493   2
  -8   8   2 1627.44 37.5007   1
   8   2   8 1573.56 37.4196   1
  -2  -8   8 1744.82 38.1461   1
  -8   8  -2 1671.58 37.7738   1
  -8   2  -8 1643.49 37.6981   1
  -2   8  -8 1638.45 37.9596   1
   2  -8   8 1684.35 37.9865   1
   8  -8  -2 1633.40 37.5354   1
   8  -2   8 1605.65 37.7346   1
  -8  -2  -8 1633.53 37.4422   1
   8  -8   2 1607.08 37.6927   1
   8   4   8 192.426 6.73221   1
   8  -4   8 212.178 7.56365   1
   8  -8   4 225.653 8.12255   1
  -4   8  -8 263.629 8.08633   1
   4  -8   8 277.267 8.03629   1
  -8  -4  -8 206.497 6.80767   1
  -8   4  -8 217.156 7.65492   1
  -8   8  -4 219.014 7.64114   1
   4   8   8 186.179 11.1386   2
   8   8   4 264.359 12.6619   2
  -8   8   4 204.051 6.93496   1
  -6  -8  -8 5459.19 120.910   1
  -8  -6  -8 5453.50 121.246   1
  -6   8  -8 5348.63 121.951   1
  -8  -6  -8 5479.07 122.432   2
   6   8   8 5669.50 122.324   2
   8   8   6 5367.56 122.444   2
  -8   8  -6 5524.41 121.971   1
   6  -8   8 5450.90 122.010   1
  -8   6  -8 5470.12 121.973   1
  -8   8   6 5419.68 121.314   1
   8  -8   6 5467.29 121.951   1
   8  -6   8 5492.61 121.967   1
  -8   8  -8 16686.2 366.118   1
  -8  -8  -8 16847.5 366.401   2
   8  -8   8 16535.2 366.136   1
  -8  -8  -8 16364.4 365.226   1
  -1   9  -1 52.6431 3.47163   1
   1  -1   9 41.2208 3.48499   1
  -1   9   1 28.6814 2.96895   1
   1   1   9 30.8915 3.14706   1
   1  -9   1 36.6464 3.35835   1
   1  -9  -1 32.3795 2.97106   1
  -1  -1   9 35.7500 3.50054   1
  -1   1   9 32.6512 3.25847   1
   1   9  -1 34.2775 3.33788   1
  -9   1  -1 35.9908 3.56939   1
  -1  -9  -1 35.0413 2.94704   1
  -1   1  -9 34.6125 3.45734   1
  -1  -9   1 34.9187 3.40421   1
  -1  -1  -9 36.1734 3.19860   1
  -9  -3   1 6673.52 150.973   2
   3  -9  -1 6722.90 150.415   1
   3  -9   1 6827.40 150.606   1
   1   9  -3 6873.05 150.760   1
  -1   3   9 6801.18 150.256   1
  -1  -9   3 6804.48 150.762   1
  -1  -3   9 6935.57 150.862   1
  -1   9  -3 6948.19 150.749   1
  -1  -9  -3 6676.15 150.116   1
  -1  -3  -9 6920.94 150.229   1
  -1   3  -9 6807.47 150.768   1
   1  -3   9 6858.92 150.816   1
   1  -9   3 6840.19 150.744   1
  -1   9   3 6771.82 150.131   1
   1   3   9 6696.61 150.196   1
  -3   9  -1 6911.13 150.599   1
  -3  -1  -9 6823.03 150.456   1
  -3   1  -9 6905.39 150.644   1
   1  -9  -3 6520.55 150.104   1
   3  -1   9 6787.60 150.607   1
  -3   9   1 6782.40 150.418   1
   3   1   9 6723.29 150.443   1
  -9   3   1 6876.50 150.732   1
   9  -1   3 6800.22 150.774   1
   9  -3   1 6878.48 150.783   1
  -9  -1  -3 6734.07 150.678   1
  -9   1  -3 6986.86 150.776   1
  -9   3  -1 6926.81 150.790   1
   9  -3   3 654.919 14.9391   1
  -3   3  -9 561.695 14.6965   1
  -3   9  -3 555.528 14.6642   1
  -3  -3  -9 618.269 14.1154   1
   3  -3   9 559.968 14.7296   1
   3  -9   3 553.596 14.6328   1
  -9   3  -3 662.352 14.8919   1
   3   3   9 620.848 14.0898   1
  -3   9   3 600.543 14.0744   1
   3  -9  -3 598.818 14.0746   1
  -9  -3   3 540.859 16.2034   2
   9   1   5 1734.64 40.1090   1
   9  -5  -1 1757.13 40.1806   1
  -1   5   9 1762.16 39.7329   2
  -9  -5  -1 1741.63 41.2367   2
  -9  -1   5 1760.21 40.3374   2
   9   5  -1 1794.06 41.1683   2
   5  -1   9 1714.68 40.0741   1
  -5   9  -1 1762.43 40.0848   1
  -5   9   1 1756.01 39.9346   1
  -5  -1  -9 1726.88 39.9016   1
  -9   5  -1 1853.24 40.2942   1
  -9   1  -5 1815.15 40.2369   1
   1   9  -5 1776.32 40.3686   1
  -1   9  -5 1787.95 40.3482   1
  -1  -5   9 1766.89 40.4250   1
  -1   5  -9 1782.09 40.3653   1
  -1  -9   5 1748.68 40.3376   1
   1  -5   9 1783.38 40.4159   1
   1  -9   5 1798.52 40.3835   1
   5  -9  -1 1702.06 39.9238   1
  -5   1  -9 1765.09 40.0960   1
   9  -5   1 1776.34 40.2564   1
  -9   5   1 1787.45 40.1813   1
   9  -1   5 1777.00 40.2492   1
  -9  -1  -5 1769.95 40.1283   1
   5   1   9 1728.88 39.9164   1
   5  -9   1 1769.00 40.1043   1
  -9   5   3 513.994 12.7426   1
  -3  -5  -9 488.632 14.3509   2
   9   3  -5 508.861 14.3991   2
  -9  -5  -3 496.523 15.8569   2
   9   5  -3 499.158 15.1623   2
   5  -3   9 517.658 12.9889   1
  -5  -3  -9 493.998 12.2528   1
   5  -9   3 512.205 12.9276   1
   9  -5   3 526.544 13.0983   1
   5  -9  -3 505.609 12.3173   1
   9  -3   5 497.181 13.0101   1
  -3  -9   5 521.487 13.1793   1
  -3   9   5 487.806 11.8347   1
  -5   9   3 496.567 12.2691   1
  -3   5  -9 527.726 13.1065   1
  -3   9  -5 523.932 13.0586   1
   3  -5   9 517.484 13.0517   1
  -3  -5  -9 482.437 11.7844   1
  -5   9  -3 509.339 12.8627   1
  -5   3  -9 522.035 12.9277   1
   3  -9   5 522.231 13.0503   1
   3  -9  -5 482.619 11.8388   1
  -9  -3  -5 511.165 12.6439   1
  -9   5  -3 508.951 12.9921   1
   5   3   9 502.400 12.2459   1
   3   5   9 481.424 11.8133   1
  -9   3  -5 518.793 12.9529   1
   5  -9  -5 695.711 17.1885   1
  -5   5  -9 823.380 18.2999   1
  -5   9  -5 811.268 18.2134   1
   9  -5   5 739.533 18.1342   1
   5   5   9 680.077 17.0454   1
  -5   9   5 709.264 17.1790   1
   5  -5   9 785.016 18.1906   1
   5  -9   5 797.116 18.2375   1
  -5  -5  -9 840.315 20.4795   2
  -9  -5  -5 802.245 20.7192   2
  -5  -5  -9 700.182 17.1001   1
  -9   5  -5 737.653 18.0453   1
   9   7   1 4776.42 107.454   2
   9   7  -1 4743.83 107.343   2
   1   7   9 4785.88 106.505   2
  -7   1  -9 4879.09 106.658   1
   1   7  -9 4747.61 106.947   1
   1   9  -7 4721.45 106.910   1
  -1  -9   7 4694.90 106.900   1
  -1  -7   9 4685.42 106.929   1
  -1   7  -9 4807.15 106.916   1
  -1   9  -7 4773.53 106.886   1
   1  -7   9 4797.01 106.953   1
   1  -9   7 4867.46 106.925   1
  -9   1  -7 4792.49 106.686   1
   7   1   9 4679.90 106.450   1
  -9   7  -1 4823.62 106.695   1
   7  -9   1 4804.30 106.643   1
   9  -7   1 4728.01 106.699   1
  -9   7   1 4925.51 106.677   1
  -9  -1  -7 4817.78 106.585   1
   7  -9  -1 4787.49 106.511   1
   9  -1   7 4761.86 106.689   1
   9   1   7 4710.91 106.561   1
   9  -7  -1 4848.99 106.652   1
  -7   9  -1 4829.69 106.640   1
   7  -1   9 4808.27 106.625   1
  -7   9   1 4840.34 106.512   1
  -7  -1  -9 4705.64 106.465   1
   9   3   7 1283.88 30.2252   1
   9   7   3 1313.83 32.3463   2
   3   7   9 1341.94 31.1735   2
   9   3  -7 1281.32 30.9854   2
  -7   9  -3 1348.23 30.6240   1
  -7   3  -9 1360.54 30.5953   1
  -3  -7   9 1280.66 30.8532   1
  -3  -9   7 1344.57 30.8850   1
   7  -3   9 1340.26 30.5908   1
  -9   7  -3 1385.91 30.6897   1
  -7  -3  -9 1296.30 30.0464   1
   7  -9   3 1327.85 30.5946   1
  -9   3  -7 1367.17 30.6581   1
  -3   9  -7 1359.72 30.7995   1
  -3   7  -9 1321.47 30.8305   1
   3  -9   7 1333.53 30.7747   1
   3  -7   9 1331.02 30.8349   1
   9  -7   3 1357.64 30.6896   1
  -9  -3  -7 1315.96 30.3203   1
   7   3   9 1269.37 30.0669   1
  -3   9   7 1238.82 29.3977   1
   7  -9  -3 1268.34 30.1636   1
  -9   7   3 1322.04 30.3422   1
  -7   9   3 1289.96 30.1022   1
   9  -3   7 1342.75 30.6171   1
  -9   7   5 1567.20 35.8777   1
  -9   5  -7 1583.17 36.4023   1
   7  -9   5 1541.67 36.3098   1
   7  -5   9 1529.40 36.3159   1
  -9   7  -5 1650.12 36.4334   1
   9  -7   5 1589.92 36.3975   1
  -7  -5  -9 1586.87 35.5745   1
   9  -5   7 1607.58 36.4640   1
  -5  -7  -9 1543.95 35.1708   1
  -5   9  -7 1581.28 36.4499   1
  -5   7  -9 1521.61 36.3920   1
  -7   9  -5 1561.37 36.3378   1
  -7   5  -9 1544.03 36.3530   1
   5  -7   9 1544.70 36.3993   1
   5  -9   7 1535.97 36.4402   1
  -7   9   5 1596.12 35.6852   1
  -9  -7  -5 1507.15 37.9890   2
  -5  -7  -9 1674.19 37.4172   2
   7   9   5 1509.32 37.8392   2
   5   9   7 1497.79 37.5246   2
   7   5   9 1608.57 35.5833   1
  -5   9   7 1535.77 35.3280   1
  -9  -5  -7 1576.78 35.7977   1
  -7   9   7 17433.4 392.338   1
   9  -7   7 18223.9 393.172   1
  -7   7  -9 17915.8 393.164   1
  -7   9  -7 17926.5 393.143   1
   7  -9   7 18025.0 393.209   1
  -9   7  -7 18019.2 393.141   1
   7  -7   9 18077.7 393.187   1
  -9  -7  -7 17596.8 392.440   1
  -7  -7  -9 17224.7 392.202   1
  -7  -7  -9 17991.9 393.242   2
   7   9   7 18003.3 393.290   2
  -9  -7  -7 18113.9 393.442   2
  -9   1   9 8307.51 188.981   2
   1   9  -9 8516.29 190.121   1
  -1  -9   9 8592.75 190.134   1
  -1   9  -9 8624.24 190.105   1
   1  -9   9 8636.42 190.112   1
   9  -1   9 8638.09 189.807   1
  -9  -1  -9 8663.93 189.683   1
  -9   9   1 8562.50 189.680   1
   9   1   9 8435.33 189.647   1
   9  -9   1 8547.34 189.807   1
   9  -9  -1 8600.69 189.746   1
  -9   1  -9 8732.53 189.786   1
  -9   9  -1 8668.64 189.803   1
  -3   9   9 8058.48 184.495   1
   9  -9  -3 8436.29 185.424   1
   3   9   9 8435.75 185.707   2
   9   9   3 8331.65 186.287   2
  -9   3  -9 8603.87 185.724   1
  -9   9   3 8374.13 185.411   1
  -3  -9   9 8527.19 186.061   1
  -9   9  -3 8542.63 185.707   1
  -3   9  -9 8297.53 185.883   1
   3  -9   9 8676.01 185.959   1
   9   3   9 8315.04 185.333   1
  -9  -3  -9 8387.98 185.345   1
   9  -9   3 8487.99 185.728   1
   9  -3   9 8468.60 185.742   1
   9   5   9 3473.29 80.0285   1
   9  -5   9 3525.86 80.6773   1
  -5   9  -9 3515.43 80.7538   1
   5  -9   9 3612.06 80.8193   1
  -9  -5  -9 3513.30 80.0725   1
  -5  -9  -9 3487.69 79.3679   1
  -9   5  -9 3716.18 80.7795   1
  -9   9  -5 3638.08 80.6987   1
   9   9   5 3603.16 81.7009   2
   5   9   9 3625.65 81.1412   2
  -9   9   5 3594.28 80.1772   1
  -9  -7  -9 114.866 5.69643   1
  -7  -9  -9 105.176 4.99584   1
  -7   9  -9 124.033 7.24856   1
   9   9   7 116.256 14.8046   2
   7   9   9 92.4973 13.9547   2
  -9  -7  -9 109.909 14.1043   2
  -9   9  -7 112.786 7.30010   1
   7  -9   9 114.607 7.48459   1
  -9   7  -9 110.878 7.27705   1
  -9   9   7 110.617 5.90816   1
   9  -9   7 120.391 7.51555   1
   9  -7   9 123.271 7.38283   1
  -9   9  -9 106389. 2331.95   1
  -9  -9  -9 107749. 2332.08   2
   9  -9   9 108435. 2331.99   1
  -9  -9  -9 103440. 2330.94   1
   0   0 -10 157.794 5.37700   1
   0  10   0 146.243 5.20267   1
   0   0  10 153.228 5.44356   1
   0 -10   0 151.909 5.22876   1
   2   0  10 280.214 7.94594   1
   0 -10  -2 278.278 7.39695   1
   2 -10   0 279.111 7.78973   1
  -2 -10   0 281.050 7.91826   1
   0   2 -10 297.033 8.29877   1
 -10   2   0 283.210 8.30296   1
 -10   0  -2 288.830 8.26506   1
  -2   0 -10 289.996 7.97468   1
  -2  10   0 281.642 7.78276   1
   0 -10   2 282.899 8.13562   1
   0  10   2 265.101 7.41801   1
   0  -2  10 287.015 8.23541   1
   0  10  -2 275.813 8.09985   1
   0   2  10 272.541 7.59273   1
  -2   2 -10 109.756 5.45926   1
  -2  10  -2 114.409 5.32901   1
   2 -10   2 112.865 5.34298   1
   2  -2  10 120.840 5.46674   1
  -2 -10  -2 108.850 4.74434   1
  -2 -10   2 123.495 5.40049   1
  -2  -2  10 120.254 5.59923   1
   2 -10  -2 158.538 4.93067   1
 -10  -4   0 9410.49 208.344   2
   0  -4 -10 9555.92 207.440   2
   4   0  10 9437.44 207.814   1
   4 -10   0 9282.32 207.775   1
   0  10   4 9420.28 207.238   1
   0   4 -10 9532.08 208.173   1
   0  -4  10 9497.10 208.155   1
   0  10  -4 9355.62 208.069   1
   0   4  10 9370.86 207.355   1
   0 -10   4 9493.19 208.115   1
   0 -10  -4 9001.30 207.203   1
  -4   0 -10 9569.06 207.832   1
  -4  10   0 9653.83 207.787   1
 -10   0  -4 9464.44 208.014   1
 -10   4   0 9451.61 208.028   1
  10   0   4 9271.86 207.984   1
  10  -4   0 9361.39 208.034   1
 -10  -2  -4 418.790 11.1038   1
 -10   4   2 422.126 11.2331   1
 -10  -4  -2 515.083 16.2141   2
 -10  -4   2 430.471 14.0779   2
 -10  -2   4 411.099 13.3891   2
   4   2  10 424.115 10.7655   1
  -4  10   2 418.703 10.7276   1
   4 -10   2 431.007 11.2939   1
  -2 -10  -4 434.676 10.2977   1
  -2  -4  10 424.497 11.6610   1
  -2 -10   4 430.360 11.5555   1
  -2   4 -10 439.727 11.4581   1
  -2  10  -4 421.391 11.3760   1
  -2  -4 -10 412.078 10.3635   1
   2  -4  10 449.301 11.5266   1
   2 -10   4 437.007 11.4828   1
  -4  10  -2 443.992 11.2000   1
  -4   2 -10 429.141 11.2686   1
  -2  10   4 427.862 10.3026   1
  -4  -2 -10 425.529 10.7549   1
   2   4  10 406.097 10.3139   1
   4  -2  10 426.375 11.2671   1
   2 -10  -4 404.686 10.2615   1
   4 -10  -2 409.079 10.7260   1
 -10   4  -2 437.283 11.4997   1
 -10   2  -4 456.192 11.5183   1
  10  -2   4 424.168 11.3549   1
  10  -4   2 435.602 11.4714   1
  -4  10   4 3811.97 87.2348   1
   4   4  10 3819.93 87.2084   1
 -10   4  -4 3985.52 87.9689   1
  -4   4 -10 4075.88 87.9912   1
  -4  10  -4 4082.17 87.9855   1
  -4  -4 -10 3890.83 87.2260   1
   4 -10   4 4027.08 87.9814   1
   4  -4  10 4060.05 88.0034   1
   4 -10  -4 3842.73 87.2262   1
  10  -4   4 3971.72 88.0203   1
  10   4  -4 3971.70 88.2395   2
  10   6   0 7247.31 161.671   2
   0   6  10 7240.59 160.643   2
  -6  10   0 7362.41 160.987   1
 -10   0  -6 7179.11 161.097   1
 -10   6   0 7416.72 161.224   1
   0   6 -10 7294.61 161.366   1
   0  10  -6 7252.41 161.329   1
   0  -6  10 7213.90 161.395   1
   0 -10   6 7326.12 161.377   1
   6 -10   0 7439.46 161.098   1
  -6   0 -10 7197.58 160.984   1
  10   0   6 7212.62 161.143   1
  10  -6   0 7186.38 161.165   1
   6   0  10 7092.05 160.967   1
 -10  -2  -6 51.5393 4.67519   1
 -10   6   2 46.8965 4.77794   1
  10  -6   2 48.4509 5.19716   1
  10   2   6 38.0040 4.49077   1
  10   6  -2 47.2957 10.7385   2
  -6  10  -2 48.1079 4.90821   1
   2   6  10 43.4512 2.71293   1
  -6  -2 -10 44.2754 4.23548   1
   2 -10  -6 45.6084 2.75249   1
 -10   6  -2 53.4226 4.88232   1
   6 -10  -2 42.2309 4.18096   1
  10  -2   6 52.5317 4.81340   1
 -10   2  -6 49.7425 4.91284   1
 -10  -6  -2 37.2700 11.1274   2
 -10  -2   6 40.3858 8.51031   2
  -2  -6  10 47.5731 5.21618   1
  -2 -10   6 45.9938 5.37176   1
  -2  -6 -10 44.3361 2.76792   1
  -2  10  -6 52.8939 5.24504   1
  -2   6 -10 47.2808 5.05600   1
   2  -6  10 44.5880 5.17661   1
   2 -10   6 39.1312 4.99380   1
  -2  10   6 44.7492 2.69686   1
  -6   2 -10 44.2731 4.81041   1
   6   2  10 40.5974 4.35952   1
   6 -10   2 41.5232 4.78514   1
   6  -2  10 53.6834 4.86031   1
  -6  10   2 43.4953 4.27483   1
   6 -10  -4 143.890 5.60643   1
 -10  -4  -6 145.305 6.02497   1
   4 -10  -6 145.718 4.88530   1
 -10   6   4 143.124 6.05885   1
  -4   6 -10 155.494 6.77366   1
  -4  10  -6 155.042 6.71473   1
  -4  -6 -10 139.370 4.76906   1
   4  -6  10 159.258 7.01451   1
   4 -10   6 158.731 6.91829   1
  -6  10  -4 149.804 6.54924   1
  -6   4 -10 152.326 6.63350   1
  10  -4   6 149.902 6.70731   1
  10  -6   4 159.487 6.86998   1
   6   4  10 145.687 5.51389   1
   4   6  10 144.592 4.75183   1
   6 -10   4 153.285 6.75462   1
   6  -4  10 151.138 6.64978   1
  -6  -4 -10 145.705 5.45387   1
  10   4  -6 154.299 10.7121   2
  -4  -6 -10 151.378 10.5594   2
  10   6  -4 146.097 11.3411   2
 -10  -6  -4 161.673 12.4003   2
  -6  10   4 153.404 5.65387   1
  -4  10   6 139.195 4.92117   1
 -10   6  -4 164.190 7.19306   1
 -10   4  -6 161.212 6.73247   1
   6   6  10 481.407 12.3850   1
 -10   6  -6 529.078 13.7678   1
  -6  -6 -10 489.100 12.3600   1
  10  -6   6 524.639 13.6857   1
  -6   6 -10 523.147 13.7995   1
  -6  10  -6 530.123 13.7024   1
   6  -6  10 532.245 13.8520   1
   6 -10   6 532.775 13.8858   1
 -10  -6  -6 526.138 13.0140   1
  -6  -6 -10 460.743 16.4049   2
 -10  -6  -6 503.348 17.6623   2
  -6  10   6 482.850 12.4941   1
   0  10  -8 2189.18 49.1465   1
   0   8 -10 2187.45 49.1439   1
   0 -10   8 2244.35 49.2023   1
   0  -8  10 2191.99 49.1966   1
  10  -8   0 2096.78 48.7833   1
   8 -10   0 2147.80 48.7340   1
  10   0   8 2059.09 48.7032   1
  -8  10   0 2137.21 48.6697   1
  -8   0 -10 2117.28 48.6560   1
 -10   0   8 2134.85 48.5935   2
  10   8   0 2194.76 50.4477   2
 -10   8   0 2120.17 48.7619   1
 -10   0  -8 2158.22 48.7528   1
   8   0  10 2057.87 48.6119   1
   2   8  10 1288.78 31.0967   2
  10   8   2 1265.53 32.6837   2
  -8   2 -10 1304.52 30.5444   1
  -8  10  -2 1345.02 30.5981   1
  10  -2   8 1309.11 30.5708   1
   8   2  10 1269.60 30.1340   1
 -10  -2  -8 1280.57 30.2726   1
   8 -10  -2 1314.87 30.2498   1
 -10   8   2 1338.40 30.4524   1
  10  -8   2 1318.08 30.6191   1
 -10   2  -8 1344.01 30.5587   1
   8  -2  10 1289.23 30.4600   1
  -8  -2 -10 1293.19 30.1669   1
  -2  10  -8 1296.73 30.7774   1
  -2 -10   8 1321.91 30.9463   1
  -2  -8  10 1299.66 30.9562   1
  -2   8 -10 1294.07 30.7576   1
   8 -10   2 1314.29 30.5614   1
  -8  10   2 1322.84 30.2521   1
 -10   8  -2 1374.59 30.7198   1
   2 -10   8 1347.87 30.8148   1
   2  -8  10 1330.82 30.8771   1
  10  -8  -2 1308.20 30.4003   1
  10   2   8 1308.65 30.3134   1
   4   8  10 1413.43 33.0462   2
  10   8   4 1373.81 34.2667   2
  10   4  -8 1380.92 32.6569   2
  -4  -8 -10 1288.27 30.4200   1
  -8   4 -10 1442.35 32.0355   1
  -8  10  -4 1427.51 31.9913   1
  10  -8   4 1409.74 32.0774   1
 -10  -4  -8 1377.10 31.5824   1
  -4  10   8 1322.73 30.6296   1
  -8  10   4 1295.04 31.3466   1
   8  10   4 1348.69 34.1198   2
  -4 -10   8 1358.01 32.2427   1
 -10   8  -4 1363.37 31.9398   1
   8 -10   4 1408.39 32.0412   1
 -10   4  -8 1415.09 32.0572   1
   8  -4  10 1424.75 32.0334   1
  -4   8 -10 1337.13 32.1356   1
  -4  10  -8 1354.58 32.1193   1
  10   4   8 1368.01 31.4568   1
   8 -10  -4 1348.50 31.3887   1
   4  -8  10 1340.93 32.1377   1
   4 -10   8 1375.35 32.1459   1
   8   4  10 1312.85 31.2840   1
 -10   8   4 1391.00 31.5905   1
  10  -4   8 1369.66 31.9829   1
  -8  -4 -10 1352.62 31.2848   1
  -8  -6 -10-1.06964 15.9188   2
 -10  -6  -8-14.2064 16.0814   2
  -8   6 -10-2.99126 6.15629   1
   6  -8  10 49.0554 6.33143   1
   6 -10   8 42.9339 6.28894   1
  -8  10  -6 1.06628 6.00700   1
  -8  -6 -10 2.91210 4.42790   1
   6  10   8-5.18907 12.8812   2
   8  10   6 84.4585 13.8000   2
  -6  -8 -10-0.78753 12.6914   2
 -10  -8  -6 94.7549 14.0889   2
 -10   8  -6 5.97194 5.97877   1
   8  -6  10 1.40332 6.04162   1
   8 -10   6-0.87431 6.30521   1
 -10   6  -8 6.42788 6.18541   1
  10  -6   8 2.27096 6.19896   1
  -6  -8 -10-2.33879 3.69887   1
  10  -8   6 3.06996 6.17864   1
  -6   8 -10 54.9998 6.50427   1
  -6  10  -8 56.4100 6.55674   1
 -10   8   6-0.15839 5.02483   1
   8   6  10-1.95956 4.47834   1
  -6  10   8-0.46599 4.11634   1
 -10  -6  -8 3.85172 4.91839   1
  -8  10   6 5.38186 4.81691   1
 -10  -8  -8-1.69412 15.5396   2
   8  10   8 26.9867 14.2727   2
 -10  10   0 669.471 16.4007   1
  10   0  10 607.910 16.0742   1
  10 -10   0 627.396 16.2297   1
   0  10 -10 568.570 16.6143   1
 -10   0 -10 646.109 16.1737   1
   0 -10  10 589.334 16.7684   1
 -10  10  -2 3488.56 81.2514   1
 -10   2 -10 3482.46 81.1966   1
  -2  10 -10 3774.80 81.7132   1
  -2 -10  10 3487.84 81.6360   1
  10  -2  10 3432.10 81.2043   1
 -10  -2 -10 3953.50 81.4384   1
 -10  10   2 3503.66 81.0005   1
   2 -10  10 3880.63 81.7480   1
  10   2  10 3371.25 80.9250   1
  10 -10   2 3601.32 81.3413   1
  10  10   2 3863.98 82.7901   2
 -10   2  10 3799.51 80.4024   2
  10   2 -10 3510.38 80.8465   2
  10 -10  -2 3531.20 81.1279   1
   4  10  10 5540.92 125.619   2
  10  10   4 5634.70 126.416   2
 -10   4 -10 5661.38 125.444   1
 -10  10   4 5646.42 125.042   1
  -4 -10  10 5681.39 125.771   1
 -10  10  -4 5607.64 125.403   1
  -4  10 -10 5655.29 125.624   1
  10   4  10 5564.82 124.919   1
   4 -10  10 5728.16 125.659   1
  -4  10  10 5518.39 124.098   1
  10 -10  -4 5668.58 125.062   1
  10 -10   4 5661.92 125.466   1
  10  -4  10 5657.62 125.460   1
 -10  -4 -10 5570.13 124.941   1
  -6  10  10 4572.24 103.111   1
  10  -6  10 4685.29 104.415   1
  10 -10   6 5067.26 104.701   1
  -6  10 -10 4667.63 104.460   1
   6 -10  10 4689.64 104.501   1
  -6 -10 -10 4596.84 102.923   1
 -10  -6 -10 4507.45 103.573   1
 -10  10  -6 4780.50 104.431   1
 -10   6 -10 4769.90 104.388   1
 -10  10   6 4511.76 103.694   1
   6  10  10 4722.70 104.868   2
  10  10   6 4562.24 105.305   2
  -8  10  10 2392.58 52.5419   1
 -10  10   8 2247.09 52.7606   1
  -8 -10 -10 2335.39 52.3065   1
 -10   8 -10 2210.29 53.6579   1
  -8  10 -10 2362.54 53.7691   1
 -10  -8 -10 2289.76 52.6761   1
   8 -10  10 2442.65 53.9061   1
 -10  10  -8 2284.86 53.6841   1
  10  -8  10 2517.63 53.9177   1
  10 -10   8 2239.16 53.6876   1
 -10  -8 -10 2285.49 55.3756   2
  10 -10  10 3435.14 76.3921   1
 -10  10 -10 3274.10 76.2296   1
 -10 -10 -10 3345.22 75.0642   1
  -1 -11   1 15.9379 3.88006   1
   1  -1  11 6.25436 3.90077   1
  -1 -11  -1 7.12167 3.47058   1
  -1  11  -1 6.87820 3.91497   1
   1 -11   1 9.67016 3.74032   1
   1  11  -1 12.4666 3.88546   1
  -1   1  11 5.27290 3.81209   1
  -1  -1  11 13.6489 4.07874   1
  -1   1 -11 9.61219 4.10802   1
 -11  -3   1 4517.18 96.5178   2
   3 -11  -1 4251.27 95.4267   1
  -1   3  11 4284.31 95.3126   1
  -3 -11   1 4331.18 95.7053   1
   1  11  -3 4338.64 95.8021   1
  -1  -3 -11 4311.03 95.2846   1
  -1  -3  11 4356.84 95.9099   1
  -1 -11   3 4331.86 95.8470   1
  -1  11  -3 4329.46 95.7870   1
  -1   3 -11 4332.69 95.8699   1
  -3  -1 -11 4295.48 95.4939   1
  -1 -11  -3 4199.25 95.1296   1
  -3   1 -11 4350.46 95.6964   1
  -1  11   3 4296.23 95.1561   1
   1   3  11 4178.69 95.2342   1
   1  -3  11 4252.49 95.8669   1
  -3  11  -1 4296.18 95.6332   1
  -3  11   1 4263.61 95.4370   1
   1 -11   3 4302.95 95.7829   1
   1 -11  -3 4176.80 95.1137   1
   3 -11   1 4330.99 95.6264   1
   3   1  11 4270.74 95.4832   1
   3  -1  11 4345.15 95.6984   1
 -11   3  -1 4302.52 95.8899   1
 -11   1  -3 4371.38 95.8732   1
  11  -3   1 4311.45 95.8897   1
 -11   3   1 4318.19 95.8337   1
 -11  -1  -3 4305.61 95.8089   1
  11  -1   3 4137.63 95.8104   1
  -3 -11   3 1819.26 41.2913   1
   3 -11  -3 1766.24 40.5514   1
  -3  -3 -11 1788.11 40.6325   1
  -3   3 -11 1863.84 41.2772   1
  -3  11  -3 1840.25 41.1786   1
   3  -3  11 1824.17 41.2866   1
   3 -11   3 1832.31 41.2074   1
  -3  11   3 1786.07 40.5687   1
   3   3  11 1754.48 40.6070   1
 -11   3  -3 1838.66 41.3246   1
  11  -3   3 1789.89 41.3090   1
 -11  -3   3 1764.03 41.9630   2
  11   1   5 249.893 8.03811   1
  11  -5   1 264.940 8.17426   1
 -11  -5  -1 219.411 12.9480   2
 -11  -1   5 268.760 11.2558   2
 -11  -5   1 254.461 12.7463   2
  -1  -5 -11 218.632 10.0674   2
   5   1  11 246.580 7.66656   1
   1 -11  -5 237.491 6.47344   1
   5  -1  11 259.487 7.94903   1
  -5  11   1 232.791 7.57067   1
 -11   1  -5 270.324 8.34779   1
 -11   5  -1 278.667 8.28650   1
  -1  -5 -11 237.712 6.73523   1
   1  11  -5 254.189 8.41441   1
  -1   5  11 241.962 6.84739   1
  -1   5 -11 264.929 8.47178   1
  -1  11  -5 265.477 8.31909   1
  -1  -5  11 249.132 8.54658   1
  -1 -11   5 257.295 8.28771   1
   1 -11   5 257.483 8.44158   1
   1  -5  11 248.030 8.35195   1
  -1 -11  -5 235.787 6.44887   1
  -1  11   5 234.786 6.52645   1
   1   5  11 243.987 6.69225   1
  -5   1 -11 259.201 7.99076   1
  -5  -1 -11 245.070 7.53470   1
  -5  11  -1 252.465 7.86929   1
 -11   5   1 267.720 8.10742   1
 -11  -1  -5 261.526 8.21723   1
  11  -1   5 259.580 8.15112   1
   5 -11   1 246.515 7.94716   1
   5 -11  -1 251.091 7.61821   1
 -11   5   3 5101.09 111.452   1
 -11  -3  -5 5065.72 111.372   1
  11   5  -3 4958.30 112.010   2
 -11  -5  -3 4938.41 112.281   2
 -11  -3   5 4835.69 111.630   2
  -3  -5 -11 4949.57 111.387   2
  -3  11   5 4926.21 110.629   1
   5 -11   3 5147.61 111.555   1
   3   5  11 4893.43 110.633   1
  -5  11   3 5064.93 110.990   1
 -11   3  -5 5142.37 111.619   1
 -11   5  -3 5009.71 111.585   1
   3 -11  -5 4931.19 110.632   1
  -3  -5  11 5027.33 111.768   1
  -3 -11   5 5033.10 111.712   1
   5   3  11 4882.36 110.959   1
  -3  11  -5 5056.94 111.595   1
  -3   5 -11 5001.21 111.607   1
  -3  -5 -11 5044.52 110.683   1
   3  -5  11 5021.75 111.673   1
  -5   3 -11 5098.84 111.540   1
   5  -3  11 5122.72 111.545   1
  -5  -3 -11 4883.54 110.954   1
   3 -11   5 5010.27 111.605   1
  -5  11  -3 5176.64 111.512   1
  11  -5   3 4976.87 111.612   1
  11  -3   5 4928.83 111.595   1
   5 -11  -3 4964.85 110.970   1
  -5  11   5 149.138 5.54775   1
 -11   5  -5 173.782 7.06964   1
   5   5  11 136.026 5.36856   1
  -5  11  -5 162.814 6.84785   1
  -5   5 -11 139.823 6.80146   1
   5  -5  11 155.318 7.09125   1
  -5  -5 -11 140.852 5.35177   1
  11  -5   5 160.815 7.30047   1
   5 -11   5 158.241 7.11723   1
   5 -11  -5 148.140 5.42329   1
  11  -7  -1 3244.42 73.0281   1
  11   7  -1 3059.14 74.1200   2
   1   7  11 3350.84 72.9466   2
  11   7   1 3057.49 74.2909   2
 -11  -1   7 3059.72 73.0140   2
  -1   7  11 3111.90 72.5696   2
  -7  11  -1 3245.43 72.9432   1
  -7  -1 -11 3345.05 72.8453   1
 -11   7  -1 3399.33 73.1557   1
 -11   7   1 3236.25 72.9824   1
 -11  -1  -7 3201.72 72.9445   1
   1   7 -11 3256.21 73.3332   1
   1  11  -7 3206.89 73.2479   1
  -1   7  11 3217.39 71.8925   1
  -1  -7  11 3184.50 73.3342   1
  -1 -11   7 3191.59 73.2966   1
  -1  11  -7 3186.07 73.2150   1
  -1   7 -11 3256.60 73.2962   1
   1  -7  11 3183.15 73.3101   1
   1 -11   7 3239.40 73.2930   1
   7 -11  -1 3318.48 72.8142   1
   7   1  11 3339.36 72.8238   1
 -11   1  -7 3376.53 73.1137   1
   7 -11   1 3441.29 73.1755   1
  -7   1 -11 3280.12 72.9588   1
  11  -7   1 3300.04 73.1549   1
  11   1   7 3090.40 72.8972   1
  11  -1   7 3253.92 73.0727   1
   7  -1  11 3206.13 72.9303   1
  -7  11   1 3309.59 72.8199   1
  11  -7   3 35.8141 5.85645   1
 -11  -3  -7 19.0498 5.27670   1
   7 -11  -3 23.7338 4.53774   1
 -11   7   3 17.6378 5.06411   1
   3 -11  -7 16.4567 2.98800   1
  11   3   7 18.3403 4.77859   1
  11   3  -7 21.8942 10.2276   2
  -7  11  -3 19.4666 5.46662   1
  11  -3   7 26.4519 5.52608   1
   7   3  11 22.6939 4.44262   1
 -11  -7  -3 134.548 13.8632   2
  11   7  -3 27.6781 12.1537   2
  -3  -7  11 23.0140 5.75372   1
  -3 -11   7 27.1097 6.22350   1
  -3  -7 -11 19.7745 2.92026   1
  -7   3 -11 16.6328 5.47363   1
  -3  11   7 22.7418 3.02542   1
   7  -3  11 18.0470 5.38017   1
   7 -11   3 18.6092 5.37083   1
  -7  -3 -11 22.0434 4.48520   1
  -7  11   3 23.9669 4.53348   1
 -11   7  -3 26.8952 5.44051   1
   3   7  11 20.4416 2.88880   1
 -11   3  -7 34.6232 5.76950   1
 -11   7   5 894.284 21.0995   1
  -7  -5 -11 865.033 20.5754   1
 -11   7  -5 855.512 21.5212   1
   7 -11   5 918.377 21.6841   1
 -11   5  -7 880.989 21.5603   1
  -5  11   7 845.172 20.2102   1
  -7  11   5 850.579 20.6362   1
  -5   7 -11 881.529 21.6525   1
  -5  11  -7 900.680 21.5979   1
   5 -11   7 887.161 21.7440   1
  -7  11  -5 936.363 21.6904   1
  -7   5 -11 941.973 21.7128   1
   5  -7  11 880.281 21.6655   1
   7   5  11 834.830 20.5295   1
  11  -7   5 851.008 21.5998   1
  11  -5   7 896.728 21.6405   1
  -5  -7 -11 817.304 20.1050   1
   7  -5  11 919.907 21.6692   1
   7 -11  -5 887.850 20.7075   1
   5   7  11 819.410 20.0433   1
 -11  -5  -7 973.325 21.2238   1
  -5  -7 -11 818.827 23.4984   2
  11   5  -7 819.638 23.2435   2
 -11  -7  -5 821.918 25.1360   2
  -7  -7 -11 3364.51 76.8732   1
 -11   7  -7 3449.94 77.9752   1
  11  -7   7 3439.52 77.9576   1
  -7   7 -11 3490.34 78.0199   1
  -7  11  -7 3482.67 78.0072   1
   7  -7  11 3510.69 78.0358   1
   7 -11   7 3561.72 78.0724   1
 -11  -7  -7 3400.56 77.3203   1
   7   7  11 3376.27 76.8248   1
  -7  11   7 3483.07 77.0367   1
 -11  -7  -7 3518.54 79.2342   2
  -7  -7 -11 3544.99 78.6596   2
   7  11   7 3390.89 78.9729   2
  11   9  -1 6981.84 160.813   2
   1   9  11 7184.65 159.751   2
   9   1 -11 7067.13 159.133   2
 -11   1   9 7028.96 159.301   2
  11   9   1 7338.11 160.972   2
  -9   1 -11 7359.16 159.941   1
   1   9 -11 7013.11 160.279   1
   1  11  -9 7157.76 160.283   1
  -1   9 -11 7075.65 160.287   1
  -1  11  -9 7112.41 160.251   1
  -1 -11   9 7192.03 160.349   1
  -1  -9  11 7182.89 160.374   1
   1  -9  11 7208.25 160.339   1
   1 -11   9 7216.71 160.318   1
   9 -11   1 7324.27 159.971   1
 -11  -1  -9 7317.11 159.867   1
 -11   1  -9 7221.97 159.979   1
   9  -1  11 7175.78 159.908   1
 -11   9  -1 7293.93 160.003   1
 -11   9   1 7436.72 159.969   1
  11  -1   9 7038.09 159.983   1
   9   1  11 7052.93 159.744   1
   9 -11  -1 7363.63 159.902   1
  11  -9  -1 7427.05 159.991   1
  11   1   9 7214.03 159.843   1
  11  -9   1 7042.44 160.012   1
  -9  11  -1 7293.51 159.931   1
  -9  -1 -11 7161.57 159.751   1
  -9  11   1 7143.78 159.751   1
  11   3   9 1096.60 26.0388   1
  11  -9  -3 1125.37 26.2596   1
  11   9   3 1100.95 29.6921   2
   3   9  11 1083.14 27.6293   2
  11   3  -9 1053.95 27.1885   2
  -9   3 -11 1111.04 26.4823   1
  -9  11  -3 1111.27 26.4298   1
  11  -9   3 1065.91 26.4376   1
   9   3  11 1131.26 25.9433   1
  11  -3   9 1106.34 26.4727   1
 -11  -3  -9 1116.84 26.0409   1
 -11   9   3 1105.25 26.0990   1
  -3 -11   9 1143.96 26.9443   1
  -3  -9  11 1137.91 26.9408   1
   9  -3  11 1080.69 26.3772   1
 -11   3  -9 1095.94 26.4653   1
  -9  -3 -11 1112.90 25.9717   1
 -11   9  -3 1073.20 26.3188   1
  -3  11  -9 1083.10 26.6817   1
  -3   9 -11 1073.30 26.5812   1
   3 -11   9 1130.74 26.6570   1
   3  -9  11 1108.90 26.7364   1
  -9  11   3 1096.43 25.9253   1
   9 -11   3 1068.13 26.3534   1
  -3  11   9 1041.81 24.6639   1
   9 -11  -3 1085.95 26.0212   1
 -11   9   5 1637.89 37.9933   1
   9   5  11 1685.85 37.7405   1
   9  -5  11 1640.74 38.5114   1
   9 -11   5 1615.76 38.5227   1
 -11   5  -9 1738.82 38.6080   1
  -5  -9 -11 1609.10 36.8705   1
 -11   9  -5 1728.48 38.5450   1
  -5  11  -9 1659.39 38.5984   1
  -5   9 -11 1565.95 38.6374   1
  -5 -11  -9 1527.48 36.7728   1
   9 -11  -5 1693.11 37.8746   1
   5  -9  11 1638.67 38.6018   1
   5 -11   9 1667.95 38.7042   1
  -9   5 -11 1640.87 38.5191   1
  -9  11   5 1650.27 37.8530   1
 -11  -5  -9 1649.47 37.9553   1
  -5  11   9 1649.86 37.0778   1
  -9  11  -5 1625.75 38.4061   1
   9  11   5 1565.63 40.6378   2
  11   9   5 1680.32 41.1699   2
   5  11   9 1567.73 39.9570   2
  11  -9   5 1716.68 38.5910   1
  11  -5   9 1715.68 38.6014   1
  -9  -5 -11 1830.60 38.0178   1
 -11   9   7 9674.34 210.025   1
   9   7  11 9314.86 209.640   1
  -7 -11  -9 9470.04 209.280   1
   9 -11   7 9784.20 210.701   1
   9  -7  11 9416.35 210.619   1
  -9  -7 -11 9035.20 209.639   1
  11  -9   7 9445.64 210.676   1
  -7  -9 -11 9038.97 209.287   1
  11  -7   9 9724.01 210.668   1
  -7   9 -11 9396.63 210.659   1
  -7  11  -9 9544.85 210.715   1
  -9  11  -7 9551.35 210.625   1
  -9   7 -11 9501.42 210.604   1
 -11   9  -7 9365.36 210.584   1
   7 -11   9 9514.94 210.729   1
   7  -9  11 9739.33 210.757   1
 -11   7  -9 9423.68 210.638   1
   7  11   9 9614.91 210.945   2
 -11  -7  -9 9751.40 211.271   2
 -11  -9  -7 9962.25 211.437   2
   9  11   7 9455.48 211.132   2
  -9  -7 -11 9524.63 211.014   2
  -9  11   7 9655.05 209.819   1
  -7  11   9 9474.17 209.506   1
 -11  -7  -9 9661.97 209.939   1
   9 -11   9 1272.17 31.7810   1
   9  -9  11 1338.70 31.8236   1
  -9  11   9 1339.73 30.5509   1
  11  -9   9 1326.59 31.7676   1
  -9   9 -11 1273.89 31.6634   1
  -9  11  -9 1310.98 31.7141   1
 -11   9  -9 1284.32 31.6712   1
 -11  -9  -9 1267.91 30.5924   1
  -9 -11  -9 1350.23 30.2787   1
  -9  -9 -11 1302.36 30.3092   1
   9  11   9 1311.15 34.5973   2
  -9  -9 -11 1318.59 34.5070   2
 -11  -9  -9 1318.02 34.8433   2
   1  11 -11 993.032 25.6428   1
  11  11   1 987.093 29.0110   2
  -1  11 -11 1039.18 25.7087   1
  -1 -11  11 1032.63 25.8656   1
   1 -11  11 1097.75 25.8935   1
  11 -11  -1 993.141 25.1189   1
  11  -1  11 1050.11 25.2946   1
  11 -11   1 1053.89 25.3619   1
  11   1  11 1021.73 25.0717   1
 -11  -1 -11 1029.50 25.0600   1
 -11   1 -11 1050.00 25.1673   1
 -11  11  -1 1043.08 25.1831   1
 -11  11   1 1033.34 25.1419   1
  11 -11  -3 153.850 7.34270   1
  11   3 -11 131.330 11.7886   2
 -11   3 -11 157.939 7.81446   1
  11 -11   3 160.384 7.93255   1
 -11  11   3 147.549 7.23195   1
  11  11   3 108.287 15.6355   2
   3  11  11 127.755 12.7595   2
  -3  11 -11 153.928 8.16477   1
  -3 -11  11 147.053 8.62083   1
 -11  -3 -11 158.326 7.06277   1
  11  -3  11 151.912 8.01456   1
   3 -11  11 142.896 8.35008   1
  -3  11  11 141.943 4.58645   1
  11   3  11 144.150 7.42974   1
 -11  11  -3 156.478 7.88797   1
   5  11  11 15108.0 332.830   2
  11  11   5 15237.9 333.444   2
 -11   5 -11 15257.6 332.901   1
 -11  11  -5 15342.6 332.865   1
 -11  11   5 15290.8 332.436   1
  -5  11 -11 15192.9 333.003   1
  -5 -11  11 15465.8 333.286   1
   5 -11  11 15439.7 333.033   1
  -5  11  11 15006.2 331.475   1
  11   5  11 14993.7 332.246   1
 -11  -5 -11 14946.4 332.253   1
  11  -5  11 15207.7 332.868   1
  -5 -11 -11 14559.9 331.203   1
  11 -11   5 15141.2 332.857   1
  -7  11  11 1485.49 34.1556   1
  11  -7  11 1499.01 35.7279   1
  11 -11   7 1627.88 36.1549   1
  -7  11 -11 1490.12 35.7482   1
  -7 -11 -11 1439.44 33.8750   1
 -11  -7 -11 1501.02 34.8067   1
   7 -11  11 1516.18 35.9026   1
 -11   7 -11 1460.17 35.6460   1
 -11  11  -7 1523.59 35.7932   1
 -11  -7 -11 1551.91 38.9310   2
  11  11   7 1479.96 38.6244   2
   7  11  11 1464.40 37.7871   2
 -11  11   7 1529.74 34.8860   1
 -11  -9 -11 31.9223 5.45798   1
  -9 -11 -11 34.7876 4.72703   1
  11  -9  11 36.0963 7.57244   1
  11 -11   9 36.2906 7.67604   1
  -9  11 -11 41.4740 7.42245   1
 -11  -9 -11 27.9297 16.3520   2
 -11   9 -11 34.9037 7.56797   1
 -11  11  -9 40.7108 7.35054   1
  -9  11  11 35.7324 5.08151   1
 -11 -11  -9 35.6254 5.28161   1
 -11  11   9 38.8579 5.68114   1
   9 -11  11 28.4789 7.63036   1
 -11  11 -11 109.814 8.72246   1
 -11 -11 -11 106.988 6.46068   1
  11 -11  11 116.036 8.97317   1
 -11  11  11 108.868 6.90745   1
   0   0 -12 3699.88 81.9449   1
   0  12   0 3643.44 81.7976   1
   0 -12   0 3619.95 81.7714   1
   0   0  12 3688.91 81.9123   1
   2   0  12 1319.68 30.8210   1
   0 -12  -2 1350.69 30.4277   1
   2 -12   0 1322.89 30.6924   1
  -2  12   0 1352.76 30.7868   1
   0 -12   2 1292.90 30.9566   1
   0   2 -12 1322.87 31.0793   1
  -2   0  12 1324.02 30.9004   1
   0  12   2 1325.25 30.4746   1
   0  12  -2 1300.98 30.9526   1
 -12   2   0 1339.75 31.1566   1
 -12   0  -2 1358.41 31.1705   1
  -2   0 -12 1348.76 30.8857   1
   0   2  12 1348.72 30.6338   1
  -2 -12   0 1333.48 30.7893   1
   0  -2  12 1336.26 31.0803   1
  -2  12  -2 123.519 5.88053   1
  -2  12   2 126.506 5.15741   1
   2 -12   2 131.429 5.93087   1
   2  -2  12 136.449 6.01073   1
   2   2  12 118.696 5.35648   1
   2 -12  -2 117.047 4.99410   1
  -2  -2 -12 126.696 5.24992   1
  -2 -12   2 124.529 6.00370   1
  -2 -12  -2 124.943 5.04251   1
  -2   2 -12 130.691 5.97497   1
 -12   2  -2 133.217 6.06179   1
  -2   2  12 129.170 5.45054   1
  -2  -2  12 135.211 6.34850   1
   0  12  -4 1223.55 28.5643   1
   0   4 -12 1228.18 28.6768   1
   0  12   4 1211.59 27.5309   1
   0   4  12 1207.44 27.7060   1
   0  -4  12 1263.76 28.7312   1
   0 -12   4 1251.35 28.6735   1
  -4   0 -12 1250.37 28.3159   1
  -4  12   0 1257.78 28.2337   1
   0 -12  -4 1192.27 27.4928   1
   4   0  12 1220.38 28.2574   1
   4 -12   0 1238.45 28.2158   1
 -12   4   0 1246.34 28.6281   1
 -12   0  -4 1225.38 28.5186   1
 -12  -4   0 1173.56 30.5362   2
 -12  -2   4 6259.11 142.148   2
 -12  -4   2 6207.29 142.393   2
  -2  -4  12 6425.14 142.187   1
  -2 -12   4 6375.32 142.096   1
  -2   4 -12 6423.76 142.107   1
  -2  -4 -12 6457.83 141.323   1
  -2 -12  -4 6335.64 141.182   1
  -2  12  -4 6375.82 142.018   1
  -4   2 -12 6414.63 141.963   1
 -12   4   2 6327.92 141.966   1
  12  -4   2 6423.94 142.128   1
 -12  -2  -4 6379.31 141.961   1
  12  -2   4 6296.34 142.085   1
  -4  12   2 6448.42 141.537   1
   4  -2  12 6515.34 141.973   1
   2   4  12 6371.86 141.304   1
   4 -12  -2 6313.28 141.521   1
 -12   2  -4 6518.22 142.085   1
 -12   4  -2 6470.24 142.105   1
   2 -12   4 6378.78 142.047   1
  -4  12  -2 6376.65 141.875   1
   2  -4  12 6451.68 142.119   1
  -4  -2 -12 6372.41 141.578   1
  -2  12   4 6440.30 141.231   1
   4   2  12 6330.43 141.562   1
   2 -12  -4 6295.13 141.184   1
   4 -12   2 6324.85 141.896   1
 -12  -4   4 11.5008 11.3843   2
   4   4  12 15.0684 3.92704   1
   4 -12  -4 16.2748 3.83484   1
  -4  12  -4 15.4693 5.11202   1
  -4  -4 -12 13.2031 3.73298   1
  -4   4 -12 21.5261 5.43364   1
   4  -4  12 22.5167 5.22809   1
   4 -12   4 22.9332 5.23388   1
 -12   4  -4 12.0432 5.22985   1
  12  -4   4 11.3813 5.50299   1
  -4  12   4 6.95650 3.87334   1
   0   6 -12 3894.09 86.7361   1
   0  12  -6 3846.36 86.6248   1
   0  12   6 3907.27 85.2468   1
 -12   6   0 3897.75 86.4668   1
   0 -12   6 3827.45 86.6411   1
   0   6  12 3820.08 85.4127   1
   0  -6  12 3863.98 86.7070   1
 -12  -6   0 3881.11 87.4274   2
  -6  12   0 3921.22 86.1997   1
   6   0  12 3846.76 86.1865   1
   0 -12  -6 3728.91 85.1998   1
 -12   0  -6 3949.12 86.5033   1
  -6   0 -12 3891.79 86.2255   1
   6 -12   0 3856.38 86.2211   1
  12   0   6 3765.64 86.3963   1
  12  -6   0 3889.31 86.5158   1
   6   2  12 2470.68 56.4175   1
   6 -12   2 2536.63 56.8196   1
  -2 -12  -6 2416.71 55.5645   1
  -2   6 -12 2566.49 57.1096   1
  -2 -12   6 2517.65 57.1284   1
  -2  12  -6 2588.13 57.0799   1
  -2  -6  12 2537.66 57.2046   1
  -2  -6 -12 2480.78 55.7675   1
   2 -12  -6 2416.00 55.6268   1
   6 -12  -2 2456.78 56.4085   1
   2 -12   6 2500.31 57.0064   1
  -6   2 -12 2574.76 56.8101   1
   2  -6  12 2559.76 57.1503   1
  -2  12   6 2416.25 55.6852   1
  -6  -2 -12 2501.88 56.4214   1
  -6  12  -2 2567.70 56.7538   1
   2   6  12 2432.94 55.7254   1
 -12   2  -6 2584.96 56.9516   1
 -12   6  -2 2573.53 56.9945   1
   6  -2  12 2529.16 56.8356   1
  -6  12   2 2557.27 56.4560   1
  -2  -6 -12 2525.85 57.0507   2
  12   6  -2 2561.03 58.3991   2
 -12  -2   6 2532.72 57.4782   2
 -12  -6  -2 2566.64 58.6896   2
 -12  -2  -6 2551.85 56.7960   1
  12  -2   6 2539.84 56.9806   1
  12  -6   2 2553.60 57.0307   1
 -12   6   2 2522.53 56.8262   1
 -12  -4  -6-5.03320 4.90469   1
 -12   6   4-8.57322 5.38249   1
  12   4  -6-9.15275 12.8145   2
  12   6  -4-25.5920 12.9647   2
  -4  -6 -12-23.1221 10.9817   2
 -12  -6  -4-31.2772 14.3144   2
   6 -12   4-3.65263 5.74333   1
   6  -4  12-5.94544 5.53103   1
  -6  -4 -12-7.04184 4.43090   1
   6 -12  -4-2.82042 4.61157   1
  -4 -12   6-4.08301 5.73302   1
  -6  12   4-5.57993 4.41829   1
  -4  12   6-8.74273 3.70444   1
  -4   6 -12-6.14782 6.01924   1
  -4  -6 -12-6.01015 3.68428   1
  -4  12  -6-7.42426 5.53882   1
  -6  12  -4-8.78461 5.41977   1
   4 -12   6-11.1871 6.04222   1
   4  -6  12-6.74659 6.05472   1
  -6   4 -12-11.2137 5.87453   1
   4 -12  -6-4.98686 3.77858   1
  12  -4   6 3.15955 5.67220   1
  12  -6   4 2.75234 5.74239   1
 -12   4  -6-5.93789 5.51351   1
 -12   6  -4 19.0158 5.64855   1
   6   4  12-3.76897 4.40319   1
   4   6  12-1.39772 3.68827   1
   6 -12  -6 1244.04 29.1422   1
 -12   6  -6 1303.70 30.3297   1
  -6  12   6 1289.00 29.2414   1
  -6  12  -6 1278.73 30.3132   1
  -6   6 -12 1234.49 30.1738   1
   6  -6  12 1275.00 30.3672   1
   6   6  12 1241.28 29.0020   1
  12  -6   6 1314.82 30.4090   1
   6 -12   6 1261.90 30.2552   1
  -6  -6 -12 1239.67 29.0876   1
 -12  -6  -6 1211.06 33.1379   2
  -6  -6 -12 1369.06 32.5755   2
  12   6  -6 1341.61 32.1668   2
 -12  -6  -6 1235.37 29.6949   1
   0  12  -8 8017.69 182.960   1
   0   8 -12 8376.83 183.124   1
  12   0   8 7983.39 182.662   1
  12  -8   0 8211.29 182.791   1
   0 -12   8 8170.55 183.051   1
   0  -8  12 8193.41 183.083   1
 -12   0   8 8126.17 182.374   2
   0   8  12 8375.08 182.283   2
  12   8   0 8253.90 183.784   2
   8   0 -12 8340.46 181.565   2
  -8   0 -12 8293.52 182.545   1
  -8  12   0 8400.56 182.584   1
 -12   8   0 8105.76 182.740   1
   8   0  12 8179.77 182.558   1
   8 -12   0 8098.22 182.546   1
 -12   0  -8 8176.40 182.714   1
  12   8  -2 17301.1 386.668   2
  12   8   2 17665.4 386.817   2
  -8  -2 -12 17237.8 385.813   1
  -8  12  -2 17683.2 386.108   1
 -12  -2  -8 17697.4 386.064   1
  12  -2   8 17271.0 386.180   1
   8 -12  -2 17570.7 385.855   1
 -12   8   2 17598.9 386.091   1
   8  -2  12 17511.9 386.112   1
  -8  12   2 17535.3 385.840   1
  -2 -12   8 17319.6 386.461   1
  -2  12  -8 17304.4 386.392   1
  -2   8 -12 17329.0 386.404   1
  -2  -8  12 17252.1 386.467   1
   8   2  12 16999.3 385.767   1
 -12   8  -2 17396.6 386.184   1
   8 -12   2 17878.3 386.191   1
 -12   2  -8 17771.0 386.245   1
   2 -12   8 17550.9 386.379   1
   2  -8  12 17469.0 386.438   1
  -8   2 -12 17510.3 386.119   1
  12  -8  -2 17652.6 386.096   1
  12   2   8 17433.3 385.991   1
  12  -8   2 17378.2 386.220   1
  12   8  -4 1633.58 40.6815   2
  12   4  -8 1647.37 39.6481   2
 -12  -8  -4 1683.07 41.3141   2
  -8  -4 -12 1602.72 38.0631   1
   8   4  12 1628.40 38.0072   1
   4   8  12 1600.08 37.2138   1
  12  -8   4 1700.59 38.9280   1
  12  -4   8 1723.72 38.9147   1
  -4 -12   8 1682.25 39.1978   1
  -4  -8  12 1669.48 39.1848   1
   8  -4  12 1606.41 38.7912   1
   8 -12   4 1632.63 38.7891   1
 -12   4  -8 1686.47 38.8287   1
  -4  12   8 1642.51 37.3692   1
  -4  12  -8 1677.56 38.9808   1
  -4   8 -12 1654.48 38.9837   1
  -4  -8 -12 1653.88 37.2578   1
   4  -8  12 1635.08 38.9707   1
  -8  12  -4 1634.36 38.7123   1
   4 -12   8 1692.47 39.0350   1
  -8   4 -12 1650.75 38.7335   1
 -12  -4  -8 1664.31 38.4329   1
 -12   8   4 1665.91 38.4728   1
   8 -12  -4 1661.46 38.1632   1
  -8  12   4 1893.65 38.6661   1
 -12   8  -4 1756.49 38.9868   1
   8   6  12 8033.50 180.627   1
 -12  -6  -8 8143.71 181.006   1
   6   8  12 7957.80 180.233   1
  -8  -6 -12 8020.57 180.623   1
   8 -12   6 8192.34 181.551   1
 -12   8  -6 8203.98 181.590   1
 -12   6  -8 8288.96 181.584   1
  -8  12   6 8109.41 180.721   1
  -6  12   8 7998.26 180.399   1
  -6  12  -8 8189.68 181.556   1
  -6   8 -12 8210.67 181.619   1
   6  -8  12 8368.40 181.697   1
  -8  12  -6 8294.17 181.559   1
  -8   6 -12 8278.45 181.548   1
  12  -8   6 8004.06 181.610   1
  12  -6   8 8360.64 181.612   1
   6 -12   8 8390.88 181.685   1
   8  -6  12 8305.23 181.643   1
  -6  -8 -12 8079.18 180.301   1
  -6  -8 -12 8336.19 181.732   2
 -12  -8  -6 8260.33 182.384   2
  12   6  -8 8131.40 181.582   2
   8 -12  -6 8225.94 180.724   1
 -12   8   6 8197.06 181.115   1
  12  -8   8 703.777 18.3071   1
  -8  -8 -12 676.137 16.7188   1
  -8   8 -12 680.289 18.1694   1
  -8  12  -8 690.089 18.2636   1
   8  -8  12 720.275 18.3952   1
   8 -12   8 710.943 18.3464   1
 -12   8  -8 659.683 18.2010   1
 -12  -8  -8 727.823 17.3890   1
   8   8  12 629.947 16.5085   1
 -12  -8  -8 665.229 23.0962   2
   8  12   8 672.868 22.4171   2
  -8  -8 -12 645.892 21.9397   2
  -8  12   8 690.153 16.8923   1
   0  10 -12 638.761 17.6478   1
   0  12 -10 637.915 17.6887   1
  12 -10   0 671.495 17.1634   1
   0 -10  12 628.526 17.5996   1
   0 -12  10 621.163 17.5742   1
 -10  12   0 654.790 16.9271   1
  12   0  10 620.804 17.0514   1
  10 -12   0 638.690 16.9052   1
 -10   0 -12 638.864 16.9973   1
  12  10   0 590.644 22.2118   2
 -12   0 -10 730.155 17.6807   1
 -12  10   0 649.597 17.0471   1
  10   0  12 629.888 16.7968   1
 -10  12  -2 2786.68 63.0065   1
 -12   2 -10 2820.45 63.0964   1
 -10  -2 -12 2798.96 62.7247   1
  -2 -12  10 2761.71 63.4269   1
  -2 -10  12 2727.22 63.4171   1
  -2  12 -10 2699.70 63.3213   1
  -2  10 -12 2684.16 63.2896   1
  10  -2  12 2781.68 63.0366   1
 -12  10  -2 2959.32 63.2640   1
 -10  12   2 3090.98 63.1907   1
  10 -12   2 2776.03 63.0023   1
 -12  -2 -10 2678.60 62.7538   1
   2 -10  12 2769.48 63.3869   1
   2 -12  10 2747.68 63.3482   1
 -12  10   2 2730.99 62.8270   1
  12  -2  10 2814.44 63.1020   1
  12 -10   2 2839.00 63.1742   1
  10   2  12 2727.40 62.7029   1
  12  10   2 2613.91 64.9276   2
  10   2 -12 2693.83 62.5013   2
   2  10  12 2667.50 63.3794   2
 -10   2 -12 2812.89 63.0173   1
  12 -10  -2 2676.54 62.8487   1
  10 -12  -2 2804.02 62.8064   1
  12   2  10 2674.89 62.7551   1
  12   4  10 16015.0 358.981   1
  12   4 -10 16211.9 358.966   2
  12  10   4 16494.9 360.065   2
   4  10  12 16459.1 359.223   2
 -10  12  -4 16560.2 359.448   1
 -10   4 -12 16600.8 359.393   1
  -4  12  10 15760.5 357.960   1
  12  -4  10 16230.1 359.414   1
  12 -10   4 16389.6 359.440   1
 -12  -4 -10 16264.5 359.027   1
 -12  10   4 16257.4 359.077   1
  -4 -12  10 17074.4 359.937   1
  -4 -10  12 16459.9 359.822   1
  10  12   4 16144.9 360.027   2
 -12  10  -4 16457.3 359.434   1
 -12   4 -10 16145.5 359.392   1
  10  -4  12 16357.5 359.422   1
 -10  -4 -12 15954.2 358.855   1
  -4  10 -12 16272.2 359.619   1
  -4  12 -10 16242.9 359.595   1
   4 -10  12 16646.0 359.650   1
   4 -12  10 16600.6 359.626   1
  10 -12  -4 16264.9 358.960   1
  10   4  12 15870.8 358.833   1
 -10  12   4 15801.2 358.892   1
  10 -12   4 16562.1 359.446   1
  -6 -12 -10 1778.89 40.0760   1
 -12  10   6 1796.68 41.4024   1
  -6 -10 -12 1767.75 40.1644   1
  10  -6  12 1768.54 41.9493   1
 -12  10  -6 1766.08 41.9307   1
  10 -12   6 1750.99 41.9083   1
 -10  -6 -12 1782.32 41.0669   1
  12  -6  10 1785.33 41.8982   1
  12 -10   6 1821.77 42.0032   1
  -6  12 -10 1809.12 42.1198   1
  -6  10 -12 1708.87 42.0985   1
   6 -12  10 1831.04 42.1742   1
 -10   6 -12 1785.14 41.9446   1
   6 -10  12 1835.45 42.1275   1
 -12  -6 -10 1816.98 41.3252   1
  -6  12  10 1777.81 40.3986   1
 -10  12   6 1788.74 41.1046   1
 -10  12  -6 1833.43 41.9823   1
 -12   6 -10 1833.83 42.0893   1
  10   6  12 1765.00 40.9712   1
  10  12   6 1793.14 44.5132   2
   6  12  10 1748.56 43.6861   2
 -12  -8 -10 992.058 29.7247   2
  10  12   8 988.011 29.7951   2
 -10  -8 -12 1054.17 29.3947   2
   8  12  10 1012.69 29.2798   2
 -12   8 -10 1118.47 26.3125   1
 -12  10  -8 1076.71 26.1440   1
   8 -12  10 1050.27 26.2952   1
   8 -10  12 1072.96 26.2122   1
 -12 -10  -8 1000.93 30.1756   2
  10  -8  12 1086.15 26.2295   1
  10 -12   8 1063.44 26.1799   1
  12 -10   8 1052.22 26.0843   1
 -10  -8 -12 1033.72 24.6714   1
  12  -8  10 1110.71 26.2360   1
  -8 -10 -12 1024.67 24.2481   1
  -8  10 -12 1023.29 26.2107   1
  -8  12 -10 1009.99 26.1038   1
 -10  12  -8 1047.51 26.1118   1
 -10   8 -12 1013.64 26.0178   1
  -8 -12 -10 1020.78 24.2097   1
 -12  10   8 1027.56 25.1400   1
 -10  12   8 1042.57 24.9089   1
 -12  -8 -10 990.327 25.0287   1
  -8  12  10 1063.53 24.5776   1
 -10 -10 -12 229.240 18.2603   2
  10 -10  12 350.663 11.7704   1
  10 -12  10 314.823 11.7209   1
 -12 -10 -10 338.754 10.0059   1
  12 -10  10 256.489 11.3845   1
 -10  10 -12 335.045 11.6374   1
 -10  12 -10 333.369 11.5504   1
 -12  10 -10 246.726 11.0906   1
 -12  10  10 344.865 10.1616   1
 -10 -12 -10 328.679 9.33151   1
 -12 -10 -10 363.826 19.1114   2
  10  12  10 396.665 18.8532   2
 -12  12   0 9479.80 207.697   1
  12   0  12 9400.04 207.659   1
  12 -12   0 9376.88 207.713   1
   0  12 -12 9028.09 208.091   1
 -12   0 -12 9405.44 207.657   1
   0 -12  12 9325.00 208.162   1
 -12  -2 -12 744.668 19.2161   1
 -12  12  -2 799.923 19.7351   1
 -12   2 -12 756.439 19.5587   1
  -2  12 -12 735.285 19.9745   1
  -2 -12  12 709.618 20.1150   1
   2 -12  12 736.994 20.0945   1
  12  -2  12 776.028 19.6011   1
  12 -12   2 782.144 19.6078   1
  12  12   2 724.150 24.5443   2
 -12   2  12 704.355 19.2238   2
 -12  12   2 747.384 19.2757   1
  12   2  12 743.789 19.2166   1
  12 -12  -2 748.377 19.2744   1
  12 -12  -4 3984.75 85.2750   1
  12  12   4 3767.64 87.2880   2
  12   4 -12 3719.68 85.4100   2
   4  12  12 3781.36 86.0613   2
 -12   4 -12 3781.54 85.5898   1
 -12  12   4 3762.95 85.2002   1
  -4 -12  12 3769.89 86.0434   1
 -12  12  -4 3804.85 85.5868   1
  -4  12 -12 3726.04 85.8163   1
   4 -12  12 3808.35 85.8874   1
  12 -12   4 3762.20 85.6099   1
  12  -4  12 3777.31 85.5758   1
 -12  -4 -12 3834.05 85.1078   1
  12   4  12 3833.02 85.0674   1
  -4  12  12 3705.72 83.8340   1
  -6  12 -12 4861.77 99.4370   1
  -6  12  12 4296.11 97.3984   1
  12   6  12 4251.39 98.1726   1
   6 -12  12 5010.25 99.5494   1
 -12   6 -12 4440.29 99.0368   1
 -12  12  -6 4407.82 98.9832   1
  12  12   6 5070.59 100.822   2
   6  12  12 4252.55 99.5853   2
 -12  12   6 4409.75 98.4132   1
  12 -12   6 4358.98 99.0454   1
 -12  -6 -12 4229.65 98.1995   1
  12  -6  12 4404.63 99.0523   1
  -6 -12 -12 4214.84 97.0987   1
  -8  12  12 8914.96 198.433   1
  12  -8  12 8942.23 199.851   1
  -8  12 -12 8708.03 199.783   1
  -8 -12 -12 8671.34 198.172   1
 -12  -8 -12 8867.17 198.880   1
 -12  12  -8 8824.56 199.770   1
 -12   8 -12 8910.69 199.790   1
   8 -12  12 8969.77 199.939   1
  12  12   8 8997.01 200.699   2
 -12  -8 -12 8975.77 200.443   2
   8  12  12 9654.09 200.516   2
 -12  12   8 8942.73 199.019   1
  12 -12  10 1506.68 38.1688   1
  12 -10  12 1603.52 38.2204   1
 -12  12  10 1597.77 36.8926   1
 -10  12 -12 1507.56 38.0275   1
 -12  12 -10 1528.53 38.0588   1
 -12  10 -12 1502.24 38.1024   1
 -12 -10 -12 1600.57 36.7439   1
 -10 -12 -12 1616.04 36.3574   1
  10 -12  12 1564.82 38.2413   1
 -10  12  12 1611.92 36.6656   1
 -12 -12 -10 1620.40 36.7683   1
 -12 -10 -12 1560.50 41.4751   2
 -12  12 -12 14179.0 325.529   1
 -12  12  12 14888.1 324.528   1
  12 -12  12 14634.4 325.669   1
 -12 -12 -12 14764.4 324.312   1
   1   1  13 660.896 16.7665   1
  -1 -13   1 790.370 17.1786   1
  -1 -13  -1 641.719 16.5911   1
   1  -1  13 657.317 16.9760   1
   1 -13   1 663.499 16.8494   1
   1 -13  -1 633.952 16.5524   1
  -1  13  -1 664.174 16.9173   1
  -1  13   1 659.411 16.6160   1
  -1   1  13 644.104 16.7923   1
 -13   1  -1 652.912 17.1913   1
  -1   1 -13 680.277 17.1172   1
  -1  -1 -13 659.779 16.7775   1
  -3 -13   1 7640.38 172.409   1
   1  13  -3 7651.46 172.485   1
  -3 -13  -1 7850.51 172.200   1
  -1   3 -13 7751.64 172.611   1
  -1  -3 -13 7933.46 172.055   1
  -1   3  13 7540.42 172.038   1
  -1  -3  13 7535.05 172.578   1
  -1  13  -3 7468.82 172.417   1
  -1 -13   3 7575.87 172.506   1
  -1  13   3 8004.39 171.895   1
  -3  13  -1 7874.84 172.354   1
   1  -3  13 7633.05 172.579   1
  -3   1 -13 7712.81 172.398   1
  -3  -1 -13 7945.36 172.267   1
   1   3  13 7864.01 172.020   1
  -1 -13  -3 7680.33 171.842   1
 -13   3  -1 7927.07 172.680   1
 -13   1  -3 7998.29 172.672   1
   3  -1  13 7709.24 172.391   1
   1 -13   3 7755.43 172.488   1
  -3  13   1 7988.60 172.163   1
   3   1  13 7902.76 172.235   1
   1 -13  -3 7818.44 171.847   1
   3 -13   1 7697.73 172.321   1
   3 -13  -1 7726.59 172.143   1
 -13  -1  -3 7736.14 172.556   1
 -13   3   1 7547.56 172.548   1
 -13  -3   3 1878.46 45.7509   2
  -3 -13   3 1945.21 44.7120   1
  -3 -13  -3 2003.39 43.9575   1
  -3  -3  13 1959.40 44.7749   1
   3 -13  -3 1918.89 43.8860   1
  -3   3 -13 1958.14 44.6568   1
  -3  -3 -13 1959.80 44.0566   1
  -3  13  -3 1983.07 44.5752   1
   3  -3  13 1927.33 44.6685   1
  -3  13   3 1947.71 43.9561   1
   3 -13   3 1923.67 44.6132   1
   3   3  13 1889.97 43.9869   1
 -13   3  -3 1917.86 44.7004   1
  13  -3   3 1935.87 44.7605   1
  13  -1   5 4201.31 97.1832   1
  13  -5   1 4304.81 97.2159   1
 -13  -5   1 4234.89 98.0382   2
 -13  -5  -1 4272.70 98.1910   2
  -1  -5 -13 4271.74 96.7392   2
   5  -1  13 4450.96 97.0411   1
   5   1  13 4251.61 96.8048   1
   5 -13   1 4391.74 96.9979   1
   1 -13  -5 4233.67 96.1207   1
 -13   1  -5 4351.22 97.2025   1
   1  13  -5 4353.28 97.2605   1
  -1   5  13 4377.43 96.3617   1
  -1  13   5 4426.68 96.1694   1
  -1   5 -13 4376.42 97.3822   1
  -1  -5  13 4294.63 97.3893   1
  -1 -13   5 4227.52 97.2378   1
  -1  13  -5 4314.10 97.2236   1
   1 -13   5 4427.24 97.3259   1
   1  -5  13 4241.56 97.3047   1
  -1 -13  -5 4356.15 96.1049   1
  -5   1 -13 4434.38 97.0274   1
  -5  -1 -13 4289.24 96.7985   1
   1   5  13 4347.87 96.2821   1
  -5  13   1 4344.99 96.7665   1
  -5  13  -1 4509.76 96.9967   1
 -13   5  -1 4370.46 97.2685   1
 -13   5   1 4312.01 97.1417   1
 -13  -1  -5 4348.87 97.1722   1
   5 -13  -1 4252.37 96.7771   1
 -13  -5  -3-6.26660 15.4007   2
 -13  -3   5 108.207 12.8895   2
   5 -13   3 8.48170 5.85035   1
  -5  13   3 1.58442 4.73782   1
   5  -3  13 2.81499 5.63164   1
   3   5  13-8.73607 4.25419   1
 -13   5  -3-0.74327 5.98008   1
 -13   3  -5 4.01510 5.78783   1
  -3 -13  -5-6.42010 4.03930   1
   5   3  13-7.44327 4.72107   1
  -3  -5 -13-8.49021 4.38935   1
  -3  13  -5 3.11996 6.09763   1
  -3   5 -13-6.95635 6.35148   1
   3  -5  13 3.34608 6.17894   1
  -5  13  -3 3.90794 5.48144   1
  -5  -3 -13 1.48288 4.77996   1
  -5   3 -13 8.48028 5.81751   1
   3 -13   5-1.45699 6.09047   1
  -3  13   5-1.43289 4.20998   1
 -13   5   3-0.09830 5.45003   1
  13  -5   3-2.56203 6.17496   1
  13  -3   5-4.04562 6.26338   1
 -13  -3  -5 0.95214 5.55958   1
   5 -13  -3-3.03086 4.97904   1
   3 -13  -5-8.03498 4.13334   1
   5   5  13 54.0656 4.43283   1
  13  -5   5 54.6106 6.25421   1
  -5  13  -5 5.40021 6.11003   1
  -5  -5 -13 57.8335 4.70229   1
  -5   5 -13-0.11058 6.25926   1
   5  -5  13-6.10055 6.27612   1
 -13   5  -5 54.4447 6.33932   1
   5 -13  -5 45.7628 4.58743   1
   5 -13   5 1.64503 6.24408   1
  -5  13   5 46.9426 4.59927   1
 -13  -5  -5 3.91484 5.53604   1
  13   5  -5 0.22893 15.6348   2
  13  -1   7 1198.79 28.4652   1
 -13   7   1 1197.56 28.3199   1
  13  -7   1 1175.81 28.4757   1
  13   1   7 1210.03 28.2518   1
  13  -7  -1 1175.97 28.2209   1
  13   7  -1 1132.47 32.3259   2
 -13  -1   7 1049.84 29.6091   2
 -13  -7  -1 1173.38 31.6425   2
  -7  13   1 1130.83 27.8789   1
 -13  -1  -7 1225.07 28.3747   1
 -13   1  -7 1198.33 28.3837   1
 -13   7  -1 1194.75 28.4065   1
   1  13  -7 1195.37 28.6379   1
  -1 -13   7 1185.58 28.7160   1
  -1  13   7 1187.09 26.6444   1
  -1   7 -13 1191.67 28.7305   1
  -1  -7  13 1179.70 28.7905   1
  -1  13  -7 1161.66 28.4706   1
  -1   7  13 1183.10 26.8955   1
   1 -13   7 1192.69 28.6186   1
   1  -7  13 1189.97 28.7179   1
   1   7  13 1151.31 26.7726   1
  -7  -1 -13 1128.07 27.8700   1
  -7   1 -13 1225.54 28.1114   1
  -7  13  -1 1252.90 28.1267   1
   7 -13  -1 1140.01 27.9415   1
   1 -13  -7 1135.88 26.6015   1
   7   1  13 1132.72 27.9206   1
   7  -1  13 1230.31 28.1537   1
   7 -13   1 1270.05 28.2306   1
 -13   7   3 7318.08 159.416   1
  13  -3   7 7076.12 159.533   1
 -13  -3  -7 7325.96 159.361   1
  13  -7   3 7294.14 159.588   1
  13   7  -3 7147.99 160.194   2
 -13  -7  -3 7200.27 160.515   2
  -3  -7 -13 7243.08 159.365   2
  -3   7  13 7379.02 158.370   2
   7  -3  13 7243.71 159.502   1
  -7  13   3 7201.74 158.952   1
   7 -13  -3 7139.10 158.979   1
   3 -13  -7 6960.43 158.236   1
  -3 -13   7 7176.50 159.785   1
  -3 -13  -7 7250.55 158.146   1
  -3  -7  13 7110.18 159.772   1
  -3   7 -13 7197.56 159.666   1
  -3  -7 -13 7127.14 158.313   1
  -3  13  -7 7285.09 159.650   1
   3 -13   7 7210.95 159.684   1
   3  -7  13 7198.54 159.697   1
  -7   3 -13 7280.68 159.435   1
  -7  13  -3 7199.92 159.449   1
  -3  13   7 7100.88 158.269   1
  -7  -3 -13 7068.28 158.949   1
 -13   7  -3 7087.64 159.513   1
 -13   3  -7 7258.28 159.556   1
   7   3  13 7225.60 159.012   1
   7 -13   3 7133.15 159.423   1
   3   7  13 6811.11 158.245   1
 -13  -7  -5 418.661 18.5793   2
  13   7  -5 383.715 17.4033   2
  13   5  -7 366.532 16.3706   2
  -5  -7 -13 376.799 15.6426   2
   7 -13   5 372.168 12.0273   1
  -7  -5 -13 398.351 10.7978   1
   7  -5  13 394.596 12.2822   1
   7   5  13 396.344 10.8157   1
  13  -5   7 376.731 12.2182   1
  13  -7   5 408.813 12.3840   1
   5   7  13 360.642 10.0590   1
   7 -13  -5 408.468 10.9025   1
 -13  -5  -7 361.484 11.4472   1
   5 -13  -7 376.656 10.2930   1
  -5  13   7 359.253 10.2208   1
  -7  13   5 384.807 10.7895   1
  -5   7 -13 463.476 12.3321   1
  -7   5 -13 394.894 12.0289   1
  -5  13  -7 473.610 12.5000   1
   5 -13   7 452.474 12.4610   1
   5  -7  13 453.014 12.5088   1
  -7  13  -5 394.563 12.0487   1
  -5  -7 -13 352.834 10.1602   1
 -13   7   5 376.886 11.6255   1
 -13   7  -5 390.105 12.1755   1
 -13   5  -7 422.098 12.9187   1
 -13   7  -7 586.712 16.4090   1
  -7  13   7 595.043 14.9438   1
  -7   7 -13 602.348 16.3931   1
  -7  13  -7 600.250 16.4805   1
  13  -7   7 570.039 16.2283   1
  -7  -7 -13 566.753 20.1136   2
 -13  -7  -7 528.420 21.6097   2
   7  -7  13 585.733 16.4726   1
   7 -13   7 626.232 16.6331   1
  -7  -7 -13 585.505 14.7967   1
   7   7  13 579.886 14.7988   1
 -13  -7  -7 567.116 15.5461   1
   7 -13  -7 589.405 14.8371   1
  13  -9  -1 423.831 12.5613   1
 -13  -1   9 382.671 14.9663   2
  -1   9  13 379.580 14.1052   2
  13   9   1 343.899 19.3821   2
   1   9  13 330.044 14.7003   2
  13   9  -1 369.424 18.8686   2
  -9   1 -13 396.773 12.2890   1
  -9  13  -1 405.701 12.2415   1
  -9  -1 -13 423.529 12.0019   1
   9 -13  -1 440.830 12.0620   1
 -13  -1  -9 440.435 12.4742   1
 -13   9   1 441.809 12.2747   1
   1  13  -9 417.934 12.9246   1
  -1  -9  13 422.247 13.1489   1
  -1 -13   9 430.719 13.1856   1
  -1   9 -13 439.686 12.9768   1
  -1  13  -9 421.645 13.0203   1
  -1   9  13 394.340 10.0042   1
   1 -13   9 449.710 13.1911   1
   1  -9  13 429.179 13.1784   1
  13   1   9 421.358 12.4361   1
  13  -9   1 422.431 12.4491   1
  13  -1   9 425.130 12.6038   1
  -9  13   1 436.173 12.1210   1
   9  -1  13 410.705 12.2439   1
 -13   9  -1 424.643 12.4187   1
 -13   1  -9 423.451 12.5637   1
   9   1  13 434.533 12.0647   1
   9 -13   1 387.395 12.2133   1
  13   3   9 2678.81 59.7691   1
  13   9  -3 2523.56 61.6641   2
  -9  -3 -13 2634.46 59.5004   1
  -9  13  -3 2682.23 60.0053   1
  -3  13   9 2566.50 58.4078   1
  13  -3   9 2695.51 60.1950   1
   9 -13  -3 2752.53 59.6275   1
 -13  -3  -9 2666.12 59.8528   1
   3   9  13 2548.55 58.2837   1
   9   3  13 2709.91 59.5362   1
  13  -9   3 2659.50 60.1485   1
  -3  -9  13 2697.61 60.4614   1
  -3  -9 -13 2635.46 58.3570   1
  -3  13  -9 2646.67 60.2813   1
  -3   9 -13 2677.41 60.2998   1
  -3 -13   9 2749.96 60.5301   1
 -13   3  -9 2746.52 60.1813   1
   9 -13   3 2656.99 60.0139   1
 -13   9  -3 2625.19 60.1122   1
   3 -13   9 2702.92 60.3386   1
   3  -9  13 2679.39 60.3571   1
  -9   3 -13 2632.75 60.0106   1
 -13   9   3 2728.15 59.8942   1
   9  -3  13 2691.07 60.0555   1
  -9  13   3 2700.65 59.6059   1
   9 -13  -5 60.3844 6.33141   1
  13   5  -9 65.3808 13.3327   2
  -9  13  -5 75.2266 7.58780   1
  13  -5   9 82.5167 7.71117   1
  13  -9   5 84.3383 7.74828   1
 -13  -9  -5 71.9946 17.0728   2
  -5  -9  13 62.4342 8.23585   1
  13   9  -5 71.5697 15.4797   2
  -5 -13   9 58.3395 8.09305   1
  -9  -5 -13 64.9095 6.16580   1
 -13   5  -9 74.0934 7.32703   1
   9  -5  13 83.4677 7.50776   1
   9 -13   5 92.4215 7.47466   1
  -5   9 -13 70.8444 7.66743   1
  -5  13  -9 62.5658 7.50734   1
  -9   5 -13 87.6608 7.66441   1
   5 -13   9 79.8174 7.83365   1
   5  -9  13 65.7645 7.85361   1
  -5  -9 -13 68.1014 4.42378   1
   5   9  13 74.6320 4.33410   1
   9   5  13 60.2397 5.96723   1
 -13  -5  -9 82.4001 6.95503   1
 -13   9   5 76.4285 6.88911   1
  -9  13   5 62.2999 6.21317   1
 -13   9  -5 80.7277 7.53840   1
  -5  13   9 74.7781 4.79578   1
 -13  -9  -7 598.092 22.6387   2
 -13  -7  -9 565.414 22.7458   2
   7  13   9 574.307 21.4725   2
  -7  -9 -13 589.954 21.0282   2
  -9  -7 -13 648.866 21.8569   2
   9  13   7 576.342 21.9492   2
   9  -7  13 618.839 16.9881   1
   7 -13   9 615.483 17.0459   1
   7  -9  13 618.338 17.0835   1
  13  -9   7 588.705 16.9344   1
  -7  13   9 601.733 15.0930   1
  -9  13   7 619.349 15.6346   1
  13   7  -9 573.427 20.5951   2
  -7  -9 -13 581.147 14.8043   1
 -13   7  -9 594.721 16.7591   1
  -9  -7 -13 600.768 15.3902   1
   9 -13   7 608.207 16.9038   1
 -13   9  -7 599.392 16.8085   1
  13  -7   9 636.865 16.9660   1
  -7  13  -9 630.705 17.0681   1
  -7   9 -13 625.953 16.8958   1
  -9  13  -7 614.779 16.9091   1
  -9   7 -13 604.688 16.8444   1
   9   7  13 604.327 15.2194   1
 -13  -7  -9 611.270 16.0854   1
   7   9  13 582.130 14.6313   1
 -13   9   7 589.368 15.9841   1
  13  -9   9 1445.20 35.0077   1
  -9  -9 -13 1592.97 33.8123   1
  -9   9 -13 1400.35 34.9521   1
  -9  13  -9 1424.95 34.9872   1
   9 -13   9 1473.17 35.1786   1
 -13   9  -9 1421.25 34.9731   1
   9  -9  13 1427.04 35.0590   1
 -13  -9  -9 1398.57 33.9837   1
  -9  13   9 1463.00 33.7427   1
  -9  -9 -13 1420.04 37.6055   2
 -13  -9  -9 1439.29 38.4660   2
   9  13   9 1390.83 37.7886   2
  13  11  -1 432.862 20.8942   2
   1  11  13 453.818 16.9283   2
 -13   1  11 454.732 15.3402   2
  13  11   1 436.282 21.0893   2
 -11   1 -13 500.764 14.1939   1
   1  11 -13 478.963 14.7735   1
   1  13 -11 495.468 14.8816   1
  -1  11 -13 482.037 14.8010   1
  -1 -11  13 491.000 14.9640   1
  -1 -13  11 491.779 14.8240   1
  -1  13 -11 495.758 14.8631   1
   1 -11  13 484.504 14.7788   1
   1 -13  11 503.414 14.9138   1
  11 -13   1 507.150 14.2232   1
  11 -13  -1 485.529 14.0066   1
  11   1  13 473.877 13.9142   1
  13  -1  11 492.478 14.3038   1
 -11  13   1 490.790 14.1256   1
 -11  -1 -13 457.102 13.9460   1
 -13   1 -11 498.756 14.3936   1
 -11  13  -1 495.378 14.2608   1
  13   1  11 493.929 13.9948   1
  13 -11   1 489.312 14.4393   1
  13 -11  -1 503.294 14.1916   1
 -13  -1 -11 509.397 14.4216   1
 -13  11   1 498.887 14.3184   1
  11  -1  13 492.728 14.2505   1
 -13  11  -1 509.831 14.5397   1
  11   3 -13 950.579 24.6313   2
  13  11   3 898.198 28.6509   2
   3  11  13 944.417 26.0055   2
 -11  13  -3 963.990 23.9424   1
 -11   3 -13 996.544 24.2434   1
  13  -3  11 975.870 24.1930   1
  11   3  13 994.321 23.5493   1
 -13  11   3 980.840 23.7847   1
  13 -11   3 1001.08 24.3321   1
 -13  11  -3 1008.84 24.2131   1
 -11  -3 -13 976.287 23.6314   1
  -3  13  11 934.912 21.7457   1
 -13   3 -11 993.738 24.2289   1
  -3 -11  13 969.785 24.7276   1
  -3  11 -13 983.298 24.5106   1
  -3  13 -11 1005.56 24.4747   1
  -3 -13  11 995.630 24.6834   1
 -11  13   3 991.582 23.7451   1
  11  -3  13 971.723 24.0415   1
  11 -13   3 972.309 24.0836   1
 -13  -3 -11 962.601 23.7407   1
   3 -11  13 1007.46 24.5077   1
   3 -13  11 1022.50 24.5492   1
  13 -11  -3 1009.77 23.9407   1
  13   3  11 966.922 23.6176   1
  11 -13  -3 1018.88 23.7586   1
   5  13  11 208.426 16.4124   2
   5  11  13 235.780 15.9059   2
  13  11   5 196.466 18.6386   2
 -11   5 -13 245.279 10.1732   1
 -11  13  -5 217.588 9.95871   1
 -13  11   5 223.688 9.09514   1
  13 -11   5 252.191 10.2377   1
 -13  -5 -11 221.287 9.12776   1
  -5  13  11 221.779 6.94120   1
  13   5 -11 205.974 14.6282   2
  -5 -13  11 245.394 10.9317   1
  -5 -11  13 229.687 10.5446   1
  11  13   5 218.932 18.5253   2
 -13   5 -11 237.564 10.1100   1
 -11  -5 -13 249.526 8.86692   1
 -13  11  -5 242.309 10.0148   1
  11  -5  13 220.423 9.89009   1
  -5  13 -11 231.010 10.2653   1
  -5  11 -13 223.306 10.3956   1
  13   5  11 216.449 8.74545   1
  11 -13  -5 254.867 9.17414   1
   5 -13  11 236.144 10.4057   1
  -5 -11 -13 220.012 6.49038   1
   5 -11  13 235.285 10.4309   1
  11   5  13 244.796 8.92228   1
 -11  13   5 244.340 8.80412   1
  11 -13   5 232.864 10.2472   1
  13  -5  11 258.027 10.2326   1
  -7 -13 -11 626.108 15.0357   1
 -13  11   7 612.860 16.5575   1
  -7  13  11 615.428 15.4730   1
  11  -7  13 643.212 17.6320   1
  -7 -11 -13 618.596 15.0767   1
  11 -13   7 605.831 17.5877   1
  13  -7  11 612.865 17.4659   1
  13 -11   7 632.743 17.6069   1
 -11  -7 -13 620.301 16.2817   1
  -7  11 -13 600.504 17.6935   1
  -7  13 -11 625.169 17.6331   1
 -11  13  -7 633.960 17.5467   1
   7 -11  13 654.870 17.8975   1
 -11   7 -13 624.185 17.4550   1
 -13  -7 -11 633.304 16.7057   1
 -11  13   7 635.675 16.4423   1
   7 -13  11 623.568 17.8455   1
 -13  11  -7 629.066 17.5669   1
 -13   7 -11 622.541 17.6059   1
  11  13   7 588.693 23.1192   2
   7  13  11 607.019 22.0543   2
  11   7  13 630.048 16.2371   1
  -9  13  11 2109.16 47.3806   1
 -13  -9 -11 2100.92 47.7960   1
 -11  13   9 2103.74 47.7080   1
  -9 -13 -11 2064.87 47.0135   1
  11  -9  13 2155.96 48.9850   1
  11 -13   9 2081.68 48.9057   1
  13 -11   9 2077.57 48.9443   1
  13  -9  11 2125.63 48.8947   1
  -9 -11 -13 1993.64 47.0146   1
 -11  -9 -13 2045.14 47.4252   1
  -9  11 -13 2094.82 48.9918   1
  -9  13 -11 2075.44 48.9385   1
 -11   9 -13 2091.99 48.8252   1
 -11  13  -9 2088.63 48.8177   1
   9 -11  13 2152.14 49.0643   1
 -13  11  -9 2042.41 48.8009   1
 -13   9 -11 2035.76 48.8287   1
   9 -13  11 2035.00 48.9584   1
 -11  -9 -13 2071.01 51.1305   2
  11  13   9 2025.99 51.4392   2
 -13  -9 -11 2062.59 51.4901   2
   9  13  11 2090.80 51.0679   2
 -13  11   9 2106.50 47.9578   1
 -13 -11  -9 2122.85 47.8040   1
  11 -11  13 3184.23 74.3353   1
  11 -13  11 3062.67 74.3322   1
 -11  13  11 3333.41 73.0870   1
 -13 -11 -11 3178.64 73.0996   1
  13 -11  11 3401.54 74.6418   1
 -11  11 -13 3089.48 74.2961   1
 -11  13 -11 3193.98 74.2930   1
 -13  11 -11 3267.67 74.4126   1
 -13  11  11 3243.55 73.3077   1
 -11 -13 -11 3291.63 72.7723   1
 -13 -11 -11 3203.45 76.4885   2
 -11 -11 -13 3319.82 76.3457   2
 -11 -11 -13 3239.44 72.8170   1
   1  13 -13 3936.68 93.6193   1
  -1  13 -13 4025.55 93.6292   1
 -13   1 -13 4111.04 93.1622   1
 -13  13  -1 4187.12 93.2044   1
 -13  -1 -13 4169.73 93.0499   1
   1 -13  13 4093.68 93.7039   1
  -1 -13  13 4112.24 93.7350   1
  13 -13   1 4197.50 93.2838   1
  13   1  13 4014.92 93.0790   1
  13  -1  13 4077.55 93.1786   1
  13  13   1 3982.99 95.0334   2
  13 -13  -1 4161.46 93.1856   1
 -13  13   1 4498.35 93.4798   1
  13 -13  -3 207.010 8.99410   1
 -13   3  13 151.244 10.0570   2
  13   3 -13 159.063 12.6898   2
 -13   3 -13 222.539 9.74277   1
  13 -13   3 209.093 9.74203   1
  13  13   3 159.389 18.1308   2
   3  13  13 186.470 14.6854   2
  -3  13 -13 189.994 9.78999   1
  -3 -13  13 203.978 10.2271   1
  13  -3  13 196.263 9.60376   1
 -13  13   3 205.522 8.94804   1
   3 -13  13 202.386 9.98651   1
  13   3  13 211.450 9.07785   1
 -13  -3 -13 193.556 9.00296   1
 -13  13  -3 224.102 9.46764   1
  -5 -13  13 1119.15 29.4591   1
  13   5  13 1147.60 27.8358   1
  13 -13  -5 1197.52 28.0491   1
  -5  13 -13 1159.56 28.9871   1
   5  13  13 1121.12 31.1005   2
  13   5 -13 1150.35 29.7156   2
  13  13   5 1121.27 32.9875   2
 -13  13  -5 1212.06 28.7360   1
 -13   5 -13 1186.23 28.6944   1
 -13  13   5 1127.87 28.0071   1
   5 -13  13 1179.48 29.0382   1
 -13  -5 -13 1129.42 27.9032   1
  13 -13   5 1176.01 28.7300   1
  13  -5  13 1146.17 28.5666   1
  -5  13  13 1125.62 26.3721   1
   7  13  13 9.71525 16.1122   2
  13  13   7 9.48113 18.3189   2
 -13   7 -13 31.1519 8.08422   1
 -13  13  -7 22.4701 7.86679   1
   7 -13  13 13.0027 8.30952   1
 -13  -7 -13 25.8362 6.48573   1
  13  -7  13 13.2266 7.93072   1
  -7 -13 -13 20.7839 4.10982   1
  13 -13   7 35.2755 8.18340   1
  -7  13 -13 19.4053 7.99244   1
  -7  13  13 23.0269 4.93478   1
 -13  13   7 31.0628 6.98273   1
 -13  -9 -13 172.742 19.3937   2
   9 -13  13 165.264 10.5792   1
 -13  13  -9 175.222 10.3783   1
  13 -13   9 210.837 11.9281   1
  13  -9  13 166.039 10.5026   1
  -9  13 -13 163.494 10.3509   1
 -13   9 -13 195.015 10.5056   1
  -9 -13 -13 177.142 7.04094   1
 -13  -9 -13 190.315 8.43409   1
  -9  13  13 183.734 7.75631   1
 -13  13   9 194.970 8.92161   1
 -13  13  11 215.915 9.91601   1
 -11  13 -13 217.246 11.6959   1
 -13  11 -13 204.024 11.7990   1
 -13  13 -11 221.109 11.7707   1
 -13 -11 -13 208.200 22.1370   2
 -11 -13 -13 236.018 8.83503   1
 -13 -11 -13 239.528 9.80451   1
 -13 -13 -11 232.479 9.58245   1
 -11  13  13 239.605 9.42393   1
  13 -11  13 208.286 11.9594   1
  13 -13  11 219.795 11.8921   1
  11 -13  13 228.363 12.1121   1
 -13  13  13 34362.3 751.488   1
 -13 -13 -13 34365.2 751.246   1
 -13  13 -13 33062.1 752.571   1
   0   0  14 1153.28 26.6979   1
   0 -14   0 1119.30 26.5435   1
   0  14   0 1111.47 26.5167   1
   2   0  14 3685.64 83.0582   1
   0 -14  -2 3795.50 82.7518   1
   2 -14   0 3644.96 82.9912   1
   0 -14   2 3622.35 83.1973   1
   0  -2  14 3715.66 83.3118   1
  -2  14   0 3711.02 82.9869   1
   0   2  14 3677.02 82.9057   1
  -2   0 -14 3745.60 83.1165   1
  -2 -14   0 3750.46 83.0415   1
 -14   2   0 3665.02 83.4072   1
 -14   0  -2 3724.63 83.4180   1
   0  14   2 3725.91 82.7410   1
  -2   0  14 3768.04 83.2077   1
   0  14  -2 3593.38 83.1538   1
   0   2 -14 3691.32 83.3217   1
  -2   2 -14 22306.6 494.571   1
  -2 -14  -2 22348.3 494.095   1
  -2  -2 -14 22592.4 494.208   1
  -2 -14   2 22284.7 494.510   1
  -2  14  -2 22413.1 494.487   1
  -2  14   2 22510.7 494.099   1
   2   2  14 22222.9 494.160   1
   2  -2  14 22248.7 494.556   1
   2 -14   2 22329.8 494.478   1
   2 -14  -2 22214.5 494.059   1
  -2  -2  14 22572.5 494.656   1
  -2   2  14 22872.1 494.346   1
 -14   2  -2 22284.9 494.721   1
   0 -14   4 3916.00 85.5613   1
  -4   0 -14 3713.16 85.1580   1
   0   4  14 3742.02 84.6887   1
   0  -4  14 3995.13 85.6324   1
   0 -14  -4 3651.87 84.4909   1
  -4  14   0 3743.28 85.0773   1
   4   0  14 3671.35 85.1059   1
 -14  -4   0 4260.42 86.9777   2
   4 -14   0 3696.80 85.0984   1
 -14   4   0 3658.75 85.4563   1
 -14   0  -4 3717.19 85.4325   1
   0   4 -14 3918.57 85.6117   1
   0  14  -4 3829.48 85.4966   1
  -4 -14   0 4043.36 85.3029   1
   0  14   4 3823.51 84.5595   1
 -14  -2  -4 838.135 20.3259   1
  14  -4   2 800.048 20.2644   1
  14  -2   4 776.305 20.2068   1
 -14   4   2 823.188 20.2665   1
   2  -4 -14 829.842 19.4631   2
 -14  -2   4 659.438 25.6833   2
 -14  -4   2 774.059 23.4878   2
   2 -14  -4 798.265 19.1025   1
  -2   4  14 837.830 19.3825   1
  -4 -14   2 763.746 20.0554   1
  -2  -4  14 785.285 20.4295   1
  -2   4 -14 805.040 20.2096   1
  -2 -14  -4 814.517 19.0839   1
  -2  14  -4 786.065 20.1332   1
  -2 -14   4 783.572 20.2426   1
  -2  -4 -14 830.246 19.3619   1
  -4   2 -14 807.216 20.1122   1
  -2  14   4 837.241 19.1667   1
  -4  -2 -14 792.413 19.5834   1
   2 -14   4 773.218 20.1810   1
  -4  14   2 809.331 19.5420   1
   2   4  14 808.215 19.1969   1
  -4  14  -2 823.441 20.0466   1
   2  -4  14 797.316 20.3590   1
   4   2  14 780.724 19.5470   1
   4  -2  14 833.400 20.1855   1
   4 -14   2 792.259 20.0247   1
 -14   4  -2 782.787 20.2874   1
 -14   2  -4 810.831 20.3591   1
   4 -14  -2 775.585 19.4550   1
 -14  -4   4 12728.0 284.272   2
   4   4  14 12685.0 283.367   1
 -14   4  -4 12958.9 284.228   1
  -4  14  -4 13167.9 284.097   1
  -4   4 -14 12651.5 284.077   1
  -4  -4 -14 12768.5 283.382   1
   4 -14  -4 12876.5 283.351   1
  -4  14   4 12961.7 283.330   1
   4  -4  14 13007.8 284.156   1
   4 -14   4 12888.2 284.057   1
  -4 -14   4 12704.1 284.174   1
  14  -4   4 12484.6 284.155   1
 -14  -6   0 43725.2 948.661   2
   6   0  14 43464.4 948.008   1
 -14   0  -6 43578.7 948.280   1
   0  14  -6 43043.3 948.386   1
   0   6 -14 42787.2 948.448   1
   6 -14   0 43597.1 947.978   1
   0  -6  14 43783.6 948.484   1
   0 -14   6 43858.1 948.440   1
   0   6  14 42631.8 947.275   1
  -6   0 -14 43000.9 948.021   1
   0 -14  -6 42084.4 947.067   1
  -6  14   0 43492.2 947.973   1
 -14   6   0 43062.7 948.282   1
  14  -6   0 43106.2 948.321   1
  14   0   6 42034.0 948.199   1
 -14   6   2 1132.85 28.0568   1
 -14  -2  -6 1153.48 28.0023   1
  14  -6   2 1167.85 28.2961   1
  14  -2   6 1186.89 28.2533   1
 -14  -2   6 1019.50 29.7955   2
 -14  -6  -2 1070.03 31.6146   2
 -14  -6   2 1078.25 31.2499   2
  -2  -6 -14 1153.43 28.8821   2
   6 -14   2 1139.29 27.9766   1
   6  -2  14 1166.66 28.1016   1
 -14   6  -2 1184.40 28.2529   1
 -14   2  -6 1200.98 28.2152   1
  -2   6  14 1132.09 26.9454   1
  -2  -6 -14 1223.40 26.9739   1
  -2  -6  14 1146.73 28.5173   1
  -2 -14   6 1138.70 28.4247   1
  -2   6 -14 1165.17 28.3822   1
  -2  14  -6 1187.96 28.3160   1
  -2  14   6 1194.91 26.7378   1
  -2 -14  -6 1101.18 26.6082   1
  -6   2 -14 1159.80 27.9845   1
   2 -14   6 1138.69 28.3047   1
   2  -6  14 1144.32 28.4452   1
  -6  -2 -14 1228.20 27.6399   1
  -6  14   2 1238.74 27.6124   1
  -6  14  -2 1143.78 27.9195   1
   2   6  14 1152.40 26.8150   1
   6 -14  -2 1253.59 27.8357   1
   6   2  14 1222.03 27.6136   1
   2 -14  -6 1171.18 26.7188   1
 -14   6   4 1435.72 32.8841   1
 -14  -4  -6 1417.41 32.8423   1
 -14  -6  -4 1384.05 36.1885   2
  -4  -6 -14 1344.18 33.9612   2
  -6  14   4 1351.56 32.1342   1
   6 -14   4 1455.59 33.1074   1
   6  -4  14 1462.77 33.1421   1
   4 -14  -6 1342.09 31.7419   1
 -14   6  -4 1403.94 33.1676   1
   6 -14  -4 1361.17 32.1559   1
  -4  -6  14 1424.32 33.3814   1
  -4 -14   6 1491.49 33.5853   1
  -4  14  -6 1432.92 33.2214   1
  -4  -6 -14 1338.30 31.7844   1
  -4   6 -14 1439.26 33.2215   1
  -6  14  -4 1425.72 33.0590   1
   4  -6  14 1430.31 33.2722   1
  -6   4 -14 1431.65 33.0914   1
   4 -14   6 1415.64 33.2072   1
  -6  -4 -14 1359.90 32.1876   1
  -4  14   6 1394.12 31.7537   1
   4   6  14 1327.05 31.7685   1
   6   4  14 1352.54 32.1850   1
 -14   4  -6 1405.93 33.1457   1
  14  -4   6 1384.49 33.0964   1
  14  -6   4 1392.72 33.1785   1
  14  -6   6 32314.4 667.657   1
   6 -14  -6 31615.0 666.546   1
   6   6  14 30816.4 666.477   1
 -14   6  -6 31751.2 667.631   1
  -6  14  -6 32002.0 667.555   1
  -6   6 -14 32043.9 667.610   1
  -6  -6 -14 31498.4 666.546   1
   6  -6  14 32521.1 667.672   1
   6 -14   6 31944.1 667.604   1
  -6  14   6 31541.4 666.562   1
 -14  -6  -6 31765.0 667.217   1
  14   6  -6 31593.4 667.592   2
   0  14  -8 12681.1 250.400   1
   0   8 -14 12530.6 250.392   1
   8   0  14 13066.2 249.883   1
   0  -8  14 12732.6 250.415   1
   0   8  14 12854.9 248.598   1
   0 -14   8 12678.4 250.374   1
   8 -14   0 13054.5 249.880   1
  -8   0 -14 13109.1 249.887   1
 -14   0  -8 13205.0 250.143   1
 -14   8   0 13244.5 250.179   1
  -8  14   0 13147.7 249.875   1
  14  -8   0 13091.7 250.210   1
  14   0   8 12934.3 250.063   1
 -14   0   8 12416.5 249.629   2
  14  -2   8 375.625 12.0008   1
  14  -8   2 384.415 11.9529   1
 -14   8   2 369.544 11.6825   1
  14   2   8 358.052 11.3166   1
 -14  -8  -2 331.158 18.6370   2
  -2   8  14 332.919 12.3243   2
 -14  -2   8 322.817 15.0548   2
  14   8  -2 337.917 17.9385   2
   2   8  14 358.620 9.41564   1
  -8  14   2 378.562 11.1666   1
   2 -14  -8 362.691 9.22658   1
   8 -14  -2 379.333 11.0779   1
 -14   8  -2 367.575 11.9669   1
 -14  -2  -8 361.117 11.6638   1
  -2   8  14 371.398 9.75927   1
  -2  14  -8 389.353 12.2354   1
  -2  -8  14 382.231 12.3834   1
  -2 -14   8 370.720 12.2931   1
  -2   8 -14 367.976 12.1388   1
  -2  14   8 372.655 9.36538   1
   2  -8  14 364.715 12.1879   1
   2 -14   8 382.585 12.2938   1
  -8  14  -2 385.505 11.6838   1
  -8  -2 -14 365.197 11.1577   1
  -8   2 -14 377.567 11.5250   1
   8   2  14 411.472 11.8953   1
 -14   2  -8 376.988 11.9166   1
   8 -14   2 396.291 11.5542   1
   8  -2  14 362.895 11.7002   1
 -14   8   4-4.86488 6.74260   1
   4 -14  -8-4.86780 4.04495   1
  14   8  -4-3.83031 15.1335   2
  -4   8  14-1.00904 7.84466   2
  -4  14   8-0.52321 4.14366   1
  -8  -4 -14 2.68477 5.77419   1
   8   4  14-5.57609 5.49339   1
 -14  -8  -4 15.8631 16.6531   2
  -4  -8  14-9.55202 7.58617   1
  -4  -8 -14-25.0088 13.1689   2
  -4 -14   8-1.90966 7.46992   1
  -4  -8 -14-2.88298 4.05279   1
  -4  14  -8 16.7101 7.14830   1
  -4   8 -14 14.7109 7.19994   1
 -14   4  -8 0.24820 6.80349   1
 -14   8  -4-3.25124 7.02425   1
   4   8  14 6.15434 3.88815   1
   4 -14   8 3.11508 6.81037   1
  -8   4 -14-5.75509 6.91953   1
  -8  14  -4 2.33622 6.71930   1
   4  -8  14 13.2033 7.09506   1
 -14  -4  -8-0.42558 6.20047   1
  14  -8   4 3.54944 6.61612   1
   8 -14  -4-3.42588 5.68377   1
  14  -4   8 2.98783 6.83539   1
   8  -4  14-5.33712 6.90433   1
   8 -14   4-9.97548 6.88593   1
  -8  14   4-9.95406 5.54424   1
 -14  -6  -8 5831.80 127.375   1
   8 -14  -6 5800.61 126.905   1
 -14   8  -6 5699.74 127.827   1
  -6  14   8 5749.21 126.531   1
 -14   6  -8 5643.05 127.775   1
  -8  14   6 5607.13 126.864   1
  -6   8 -14 5637.73 127.849   1
  -8   6 -14 5676.80 127.806   1
  -6  14  -8 5661.44 127.810   1
   6 -14   8 5678.44 127.899   1
   6  -8  14 5652.78 127.896   1
  -8  14  -6 5767.99 127.757   1
  -6  -8 -14 5622.56 126.435   1
  -8  -6 -14 5564.32 126.806   1
   8  -6  14 5775.96 127.809   1
   8 -14   6 5660.92 127.798   1
  14   8  -6 5488.92 128.477   2
 -14  -8  -6 5483.23 128.950   2
  -6  -8 -14 5896.20 128.128   2
  14   6  -8 5510.50 128.061   2
  14  -6   8 5765.95 127.870   1
   8   6  14 5656.27 126.776   1
   6   8  14 5665.41 126.384   1
  14  -8   6 5817.77 127.928   1
   6 -14  -8 5996.95 126.560   1
 -14   8   6 5640.43 127.406   1
 -14   8  -8 492.000 15.0684   1
  -8  14   8 490.411 13.1740   1
  -8   8 -14 504.170 14.9323   1
  -8  14  -8 508.960 15.0449   1
  14  -8   8 503.237 15.0647   1
 -14  -8  -8 497.246 14.0496   1
   8 -14   8 497.163 15.1234   1
   8  -8  14 499.866 15.1332   1
  -8  -8 -14 501.819 13.0753   1
 -14  -8  -8 458.780 21.5465   2
  14   8  -8 534.701 19.7861   2
  -8  -8 -14 472.465 19.7377   2
   8   8  14 510.389 13.0649   1
   0  10  14 540.447 17.4465   2
  14  10   0 641.778 22.1775   2
 -14   0  10 612.335 17.7762   2
 -10  14   0 582.202 15.6263   1
 -10   0 -14 529.398 15.2837   1
 -14  10   0 565.176 15.8069   1
  10 -14   0 535.232 15.3969   1
   0 -14  10 576.381 16.4171   1
   0 -10  14 598.781 16.6289   1
  14   0  10 537.645 15.6356   1
  14 -10   0 532.526 15.5151   1
   0  10 -14 566.451 16.3967   1
   0  14 -10 596.938 16.6282   1
 -14   0 -10 543.738 15.6968   1
  10   0  14 519.577 15.3795   1
   2  10  14 2237.54 51.5967   2
  14  10   2 2173.33 53.8114   2
  14  10  -2 2192.34 53.6609   2
 -10  -2 -14 2162.76 50.7993   1
 -10  14  -2 2290.00 51.2173   1
 -14  -2 -10 2272.48 51.0867   1
  10 -14  -2 2261.93 50.9355   1
 -14  10   2 2271.95 51.1428   1
  10  -2  14 2259.35 51.1628   1
 -10  14   2 2183.37 50.7262   1
  -2 -14  10 2168.23 51.5991   1
  -2  14 -10 2171.10 51.4313   1
  -2  10 -14 2137.11 51.5302   1
  -2 -10  14 2177.97 51.6150   1
 -14  10  -2 2211.72 51.2579   1
  10   2  14 2153.34 50.6831   1
 -14   2 -10 2435.06 51.8303   1
  10 -14   2 2216.34 51.1569   1
   2 -14  10 2171.70 51.4742   1
   2 -10  14 2222.50 51.6085   1
 -10   2 -14 2254.13 51.1002   1
  14 -10  -2 2170.40 51.0187   1
  14   2  10 2179.13 50.8647   1
  14  -2  10 2146.79 51.1264   1
  14 -10   2 2180.70 51.1922   1
  14   4  10 593.548 16.0546   1
  14  10  -4 608.581 22.7947   2
 -10  14  -4 606.181 16.5920   1
 -10  -4 -14 581.749 15.8601   1
  -4 -10  14 608.349 17.2865   1
  -4 -14  10 592.252 17.1145   1
 -14  10  -4 643.695 16.9246   1
 -10  14   4 611.972 15.8284   1
  10  -4  14 628.004 16.6974   1
  -4  14  10 584.485 14.1520   1
 -14   4 -10 642.368 16.8617   1
  -4  14 -10 611.134 16.9906   1
  -4  10 -14 626.066 17.1474   1
  -4 -10 -14 574.470 14.0660   1
   4 -14  10 600.571 17.0180   1
   4 -10  14 593.789 16.8741   1
  10 -14   4 606.834 16.8048   1
 -10   4 -14 623.110 16.7479   1
  14  -4  10 604.424 16.7540   1
  10   4  14 599.501 15.6935   1
 -14  -4 -10 614.644 16.1969   1
  14 -10   4 616.700 16.8058   1
   4  10  14 578.120 13.9578   1
 -14  10   4 601.951 16.3152   1
  10 -14  -4 607.953 15.9797   1
  14   6 -10 416.336 18.6579   2
  14  -6  10 461.897 14.2488   1
 -14  -6 -10 435.896 13.1330   1
  14 -10   6 450.536 14.1893   1
  -6 -14  10 466.082 14.9871   1
  10  14   6 460.103 20.9779   2
 -14 -10  -6 437.147 21.8231   2
 -10  -6 -14 474.502 12.7839   1
  10 -14   6 473.302 14.2796   1
  10  -6  14 480.530 14.4327   1
 -14  10  -6 458.241 14.1754   1
 -14   6 -10 464.268 14.1937   1
  -6  14 -10 482.204 14.4199   1
  -6  10 -14 469.147 14.4814   1
  10 -14  -6 464.997 12.9299   1
   6  10  14 425.616 11.3714   1
  -6 -10 -14 447.135 11.5048   1
   6 -10  14 466.410 14.5377   1
 -10   6 -14 471.427 14.1591   1
   6 -14  10 462.234 14.5484   1
 -10  14  -6 472.150 14.1994   1
  10   6  14 474.275 12.8706   1
 -14  10   6 410.921 13.2758   1
 -10  14   6 451.203 12.8466   1
  -6  14  10 432.311 11.7186   1
 -14  -8 -10 60.6059 18.1397   2
 -10  -8 -14 56.6807 16.8624   2
   8 -10  14 49.9987 8.53880   1
   8 -14  10 49.8637 8.35298   1
  14  -8  10 56.4326 8.34114   1
 -10  14   8 43.6625 6.51592   1
  14 -10   8 46.3408 8.36778   1
  -8  14  10 48.9685 5.80416   1
 -14 -10  -8 43.8906 18.5586   2
  10  14   8 59.2736 17.6708   2
   8  14  10 82.3516 17.0877   2
  -8 -10 -14 56.2152 16.2363   2
 -14   8 -10 43.9258 8.19954   1
 -14  10  -8 59.2906 8.20813   1
  -8 -10 -14 50.0172 5.25102   1
  10  -8  14 65.3623 8.42244   1
  10 -14   8 59.9842 8.63121   1
 -10  -8 -14 52.5571 6.04932   1
  -8  14 -10 48.3698 8.06607   1
  -8  10 -14 55.3528 8.35029   1
 -10   8 -14 68.3966 8.43198   1
 -10  14  -8 57.7148 8.02656   1
  10   8  14 49.2018 5.91851   1
 -14  10   8 54.9367 7.33978   1
 -14  -8 -10 44.5631 6.95196   1
 -14 -10 -10 532.997 15.3030   1
  10 -14  10 555.783 16.9683   1
 -10 -10 -14 578.804 14.8958   1
  14 -10  10 579.993 16.8006   1
 -10  10 -14 539.961 16.7694   1
 -10  14 -10 573.280 16.7903   1
  10 -10  14 569.204 17.0492   1
 -14  10 -10 549.544 16.8023   1
 -14  10  10 568.459 15.5206   1
  10  14  10 527.225 22.8951   2
 -14 -10 -10 525.116 23.6819   2
 -10 -10 -14 547.156 22.7097   2
 -10  14  10 575.572 14.9833   1
   0  14 -12 867.954 23.6628   1
   0  12 -14 856.539 23.6709   1
  14   0  12 881.778 23.0891   1
  14 -12   0 935.484 23.2677   1
   0 -12  14 890.849 23.8300   1
   0 -14  12 853.714 23.7988   1
  12   0  14 917.136 23.0165   1
  12 -14   0 933.097 23.0934   1
  14  12   0 895.290 28.4823   2
 -12   0 -14 907.829 22.8584   1
 -12  14   0 928.787 23.0126   1
 -14   0 -12 912.219 23.0335   1
 -14  12   0 934.201 23.1335   1
 -14   2 -12 1393.38 32.6474   1
 -12  -2 -14 1323.98 32.1275   1
 -12  14   2 1303.23 32.1679   1
 -14  12  -2 1369.71 32.7050   1
 -12  14  -2 1356.90 32.5790   1
  -2  12 -14 1370.25 33.1924   1
  -2 -14  12 1307.20 33.2051   1
  -2 -12  14 1311.89 33.2240   1
  -2  14 -12 1372.28 33.1352   1
 -14  -2 -12 1306.90 32.3544   1
  12  -2  14 1337.03 32.5509   1
 -14  12   2 1327.55 32.4061   1
   2 -12  14 1447.30 33.3669   1
   2 -14  12 1404.49 33.2550   1
  14 -12   2 1345.53 32.8209   1
  12   2  14 1353.01 32.3444   1
  12 -14   2 1352.91 32.6867   1
  14  -2  12 1364.78 32.7558   1
  14  12  -2 1272.67 36.5174   2
   2  12  14 1319.57 34.1238   2
  12   2 -14 1314.86 32.4969   2
  14  12   2 1385.42 37.0606   2
 -14   2  12 1379.42 32.4559   2
 -12   2 -14 1355.90 32.6448   1
  12 -14  -2 1384.69 32.4093   1
  14   2  12 1287.10 32.3320   1
  14 -12  -2 1311.09 32.4016   1
  14   4  12 997.505 24.6990   1
  14 -12  -4 1017.92 24.9684   1
  14  12   4 930.273 30.5288   2
 -12   4  14 988.879 23.7299   2
  12  14   4 933.252 30.0200   2
   4  12  14 1001.22 27.7502   2
  14   4 -12 993.673 26.7206   2
 -12  14  -4 1036.30 25.3728   1
 -12   4 -14 1036.13 25.3178   1
 -14  12   4 990.335 24.9198   1
  14 -12   4 985.116 25.3973   1
  14  -4  12 1000.13 25.2814   1
  -4 -12  14 969.141 25.8845   1
  -4  14 -12 972.265 25.5557   1
  -4  12 -14 1030.29 25.7461   1
  -4 -14  12 1001.38 25.9490   1
 -14  -4 -12 1001.61 24.7229   1
  -4  14  12 976.837 22.7788   1
  12 -14   4 989.219 25.1732   1
 -12  14   4 1017.36 24.7368   1
  12  -4  14 1008.09 25.3620   1
   4 -12  14 1011.95 25.7049   1
   4 -14  12 961.050 25.6075   1
  12 -14  -4 1023.69 24.6877   1
  12   4  14 973.422 24.4875   1
 -14  12  -4 983.905 25.2004   1
 -14   4 -12 961.729 25.0974   1
 -12  -4 -14 1023.30 24.6441   1
   6  14  12 3882.31 88.3497   2
  14   6 -12 3763.78 87.6639   2
  12  14   6 3865.33 89.3031   2
  14  12   6 4250.06 90.1445   2
 -12  14  -6 3847.12 87.4225   1
 -14   6 -12 3861.95 87.4653   1
  -6 -12 -14 3739.77 85.3723   1
 -14  12   6 3932.74 86.9088   1
  14 -12   6 3785.71 87.4510   1
  -6 -14 -12 3718.43 85.2614   1
  -6  14  12 3819.35 85.6746   1
 -14  -6 -12 3898.23 86.8216   1
  -6 -14  12 3860.15 88.0079   1
  -6 -12  14 3929.00 88.0204   1
 -14  12  -6 3822.39 87.4023   1
  12  -6  14 3893.70 87.5360   1
 -12  -6 -14 3918.62 86.6312   1
  -6  14 -12 3840.89 87.6197   1
  -6  12 -14 3814.97 87.7063   1
  12 -14  -6 4111.57 86.8652   1
   6 -12  14 3912.40 87.7448   1
   6 -14  12 3854.87 87.6813   1
 -12   6 -14 3916.91 87.5240   1
  12   6  14 3924.45 86.6119   1
  12 -14   6 3820.08 87.4695   1
  14  -6  12 3756.44 87.3689   1
 -12  14   6 3959.28 86.7902   1
  -8 -12 -14 84.0478 5.44236   1
 -12  -8 -14 91.1941 7.04539   1
  12  -8  14 78.0086 8.90021   1
  12 -14   8 77.7754 8.90722   1
  14  -8  12 102.720 9.02486   1
  -8  14 -12 89.3169 9.07377   1
  -8  12 -14 94.1818 9.21430   1
 -12   8 -14 93.9347 9.43347   1
 -12  14  -8 104.868 9.05572   1
  14 -12   8 77.3169 8.91694   1
 -14  -8 -12 86.8640 7.58169   1
 -12  14   8 100.148 7.55978   1
   8 -12  14 97.5054 9.33461   1
   8 -14  12 88.5089 9.26351   1
 -14  12  -8 90.8425 9.01988   1
 -14   8 -12 74.6290 8.95396   1
   8  14  12 75.8657 17.5007   2
 -12  -8 -14 73.5806 18.1077   2
 -14  -8 -12 78.1676 18.5123   2
  12  14   8 70.0486 18.7214   2
  -8  14  12 86.5723 6.05756   1
 -14  12   8 88.1959 7.52240   1
  -8 -14 -12 85.1363 5.30408   1
 -12  14  10 4009.27 87.9357   1
 -14 -10 -12 4015.24 88.0137   1
 -14  12  10 4098.97 88.2073   1
 -10 -14 -12 3902.24 87.2662   1
 -10  14  12 3922.71 87.5875   1
  12 -10  14 3969.46 89.2020   1
  12 -14  10 3856.95 89.0764   1
  14 -10  12 3893.83 89.1124   1
 -12 -10 -14 3833.98 87.6351   1
 -10 -12 -14 3800.56 87.2273   1
  14 -12  10 3770.86 89.1054   1
 -10  14 -12 3874.61 89.0981   1
 -10  12 -14 3803.28 89.0790   1
 -12  14 -10 3835.84 89.0477   1
 -12  10 -14 3908.81 89.0909   1
 -14  10 -12 3818.52 88.9733   1
  10 -12  14 3893.79 89.1411   1
  10 -14  12 3732.25 89.1637   1
 -14  12 -10 3893.42 89.0700   1
 -12 -10 -14 3986.23 90.8730   2
  12  14  10 3950.68 90.9560   2
 -14 -10 -12 3994.12 91.1739   2
  10  14  12 3876.96 90.5774   2
 -14 -12 -10 4030.95 87.9976   1
 -12  14  12 1045.64 25.5449   1
 -12 -14 -12 1053.25 25.1553   1
 -14 -12 -12 1052.94 25.6867   1
  14 -12  12 1163.55 28.5090   1
 -12  14 -12 1011.18 27.2150   1
 -14  12 -12 988.808 27.2562   1
 -12  12 -14 997.522 27.2997   1
 -12 -12 -14 1009.99 25.1141   1
 -14  12  12 1084.05 25.9898   1
  12 -12  14 1020.84 27.5903   1
  12 -14  12 947.021 27.4531   1
 -14 -12 -12 1037.77 34.2564   2
   0 -14  14 33.3482 8.93245   1
  14 -14   0 23.4937 8.07713   1
  14   0  14 29.8271 7.90175   1
 -14   0 -14 29.3624 7.66698   1
  14  14   0 11.6655 18.9135   2
   0  14 -14 12.4111 8.44684   1
 -14  14   0 32.5570 7.81051   1
  14  14   2 113.293 19.2949   2
  -2  14 -14 113.952 9.60291   1
  -2 -14  14 125.766 9.86644   1
 -14  14   2 134.373 8.82564   1
   2 -14  14 123.010 9.75264   1
  14 -14   2 130.803 9.19286   1
  14  -2  14 104.605 8.64276   1
 -14  14  -2 128.833 9.05170   1
 -14  -2 -14 133.237 8.57366   1
  14   2  14 136.864 8.61602   1
  14 -14  -2 144.151 9.01410   1
 -14   2 -14 134.201 9.00205   1
 -14   4  14 4377.47 99.0193   2
  14   4 -14 4563.27 100.069   2
  14  14   4 4334.78 102.387   2
   4  14  14 4546.98 100.936   2
 -14   4 -14 4480.25 100.523   1
  -4  14  14 4484.67 98.3641   1
  14 -14   4 4457.87 100.562   1
 -14  14  -4 4507.58 100.485   1
 -14  -4 -14 4353.40 99.9845   1
  -4  14 -14 4365.23 100.816   1
  -4 -14  14 4190.75 101.007   1
 -14  14   4 4424.83 100.011   1
  14  -4  14 4384.17 100.439   1
   4 -14  14 4414.55 100.882   1
  14 -14  -4 4543.32 100.134   1
  14   4  14 4428.36 99.9896   1
  14   6 -14 59.6960 14.3212   2
  -6 -14  14 67.9655 9.74875   1
  -6  14  14 89.3223 5.33527   1
  -6  14 -14 68.3937 9.26204   1
  14  -6  14 87.3510 8.77840   1
 -14  -6 -14 100.253 7.93792   1
   6 -14  14 80.7232 9.42325   1
 -14   6 -14 77.9920 9.00775   1
 -14  14  -6 85.3834 8.98535   1
  -6 -14 -14 82.3247 4.17029   1
  14  14   6 73.8176 19.2851   2
   6  14  14 88.7806 16.8149   2
 -14  14   6 89.2849 7.90173   1
  14 -14   6 85.8516 8.92594   1
  14   6  14 92.4975 7.74891   1
  -8  14 -14 759.749 21.9519   1
  -8  14  14 803.456 19.3097   1
 -14  14   8 809.210 20.6848   1
 -14  14  -8 795.779 21.6499   1
   8 -14  14 807.354 22.0619   1
 -14   8 -14 794.236 21.7551   1
   8  14  14 794.460 26.9053   2
  14  14   8 791.883 28.4928   2
  14 -14   8 817.099 21.9037   1
 -14  -8 -14 804.087 20.4276   1
  -8 -14 -14 763.953 18.7467   1
  14  -8  14 779.176 21.7615   1
 -14  14  10 1654.26 38.0125   1
  14 -10  14 1641.86 39.4893   1
  14 -14  10 1632.77 39.5173   1
 -10  14 -14 1585.77 39.1321   1
 -14  14 -10 1636.51 39.2978   1
 -14  10 -14 1572.91 39.0455   1
 -14 -10 -14 1602.78 37.7415   1
 -10 -14 -14 1522.32 36.6776   1
  10 -14  14 1651.13 39.5461   1
 -14 -10 -14 1644.50 43.3959   2
 -10  14  14 1589.32 37.1807   1
 -14  12 -14 72.8758 10.9347   1
 -12  14 -14 70.7295 10.5599   1
 -14  14 -12 84.0004 10.9388   1
 -14 -12 -14 67.9210 23.1632   2
 -12 -14 -14 92.9253 7.80324   1
 -14 -12 -14 98.1478 8.54482   1
 -14  14  12 99.5052 8.94619   1
 -12  14  14 89.3475 8.17105   1
 -14 -14 -12 82.0520 8.36131   1
 -14 -14 -14 13802.6 307.541   1
 -14  14  14 13993.8 307.852   1
   1   1  15 97.2094 6.23710   1
  -1 -15   1 93.8950 6.39239   1
   1  -1  15 128.327 6.61836   1
  -1 -15  -1 128.731 6.23342   1
   1 -15  -1 85.2581 6.12835   1
   1 -15   1 119.846 6.47453   1
  -1  15  -1 125.729 6.61796   1
  -1  15   1 104.804 5.92986   1
  -1  -1  15 103.991 6.52665   1
  -1   1  15 120.434 6.35837   1
 -15   1  -1 91.9894 7.15140   1
  -1  -1 -15 97.0512 6.25838   1
  -1   1 -15 123.236 6.92383   1
  -1  -3 -15 373.660 10.6861   1
   1  15  -3 369.032 11.3919   1
  -3   1  15 356.486 11.0629   1
  -3  -1  15 399.179 11.6355   1
  -1   3 -15 375.918 11.6133   1
  -1  15   3 376.072 10.2269   1
  -1   3  15 365.377 10.5128   1
  -3   1 -15 391.891 11.3050   1
  -3 -15  -1 350.407 10.7452   1
  -3  -1 -15 354.984 10.8527   1
  -1  15  -3 371.601 11.3272   1
  -3 -15   1 381.539 11.1324   1
  -1  -3  15 361.938 11.6831   1
   1   3  15 370.629 10.5124   1
  -1 -15  -3 364.479 10.3045   1
  -3  15   1 342.640 10.6636   1
   1  -3  15 372.246 11.6880   1
  -1 -15   3 358.906 11.3867   1
  -3  15  -1 398.757 11.1838   1
   3   1  15 345.013 10.8069   1
   3  -1  15 380.332 11.2891   1
   1 -15   3 372.163 11.3128   1
   1 -15  -3 368.821 10.3757   1
   3 -15   1 382.823 11.0267   1
   3 -15  -1 348.510 10.6510   1
 -15   3  -1 377.337 11.6035   1
 -15   1  -3 369.232 11.6240   1
 -15  -1  -3 374.725 11.5852   1
 -15   3   1 347.212 11.4059   1
  -3   3 -15 3656.24 95.0040   1
  -3 -15   3 3672.39 94.9844   1
  -3 -15  -3 3526.85 94.3152   1
  -3  15  -3 3673.71 94.9128   1
   3  -3  15 3633.81 94.9731   1
   3 -15   3 3632.99 94.9193   1
 -15  -3   3 3515.81 95.7401   2
  -3  -3  15 3691.62 95.1465   1
  15  -1   5 745.247 18.0410   1
  -1  -5 -15 654.091 18.6840   2
 -15  -5   1 543.369 22.5394   2
 -15  -5  -1 635.401 22.6430   2
   1  -5 -15 549.941 17.8485   2
   1 -15  -5 704.281 16.1447   1
   5   1  15 723.235 17.2136   1
   5 -15   1 656.747 17.2371   1
  -1   5 -15 609.568 17.6986   1
   1  15  -5 606.958 17.4560   1
  -1  15  -5 620.638 17.6141   1
  -1   5  15 589.123 16.3207   1
  -1  -5  15 599.818 17.8149   1
  -1 -15   5 600.491 17.7458   1
  -5  -1 -15 739.203 17.2684   1
   1  -5  15 627.706 17.9152   1
  -5   1 -15 625.526 17.2610   1
  -5  15   1 717.222 17.1297   1
   1   5  15 765.390 16.5249   1
   1 -15   5 624.402 17.5434   1
  -1 -15  -5 618.999 15.9672   1
  -5  15  -1 624.750 17.1659   1
   5  -1  15 625.000 17.4358   1
 -15   1  -5 758.968 17.9470   1
 -15  -1  -5 636.238 17.6662   1
 -15   5   1 607.983 17.5066   1
 -15   5  -1 737.723 18.0157   1
   5 -15  -1 691.187 17.0469   1
 -15  -3   5 8504.23 194.879   2
 -15  -5   3 8677.48 195.195   2
  -3  -5  15 8780.60 194.958   1
  -3   5 -15 8798.80 194.853   1
  -3 -15  -5 8801.75 193.689   1
  -3 -15   5 8701.37 194.857   1
  -3  -5 -15 8871.22 193.866   1
  -5  -3 -15 8697.72 194.100   1
  -3  15  -5 8800.87 194.766   1
  -5   3 -15 8981.87 194.692   1
  -3  15   5 8809.00 193.754   1
  -5  15  -3 8930.17 194.654   1
   3  -5  15 8964.55 194.851   1
   3 -15   5 8685.06 194.711   1
   3   5  15 8689.38 193.823   1
   5  -3  15 8942.95 194.722   1
  -5  15   3 8740.37 194.073   1
   5   3  15 8709.55 194.120   1
   5 -15   3 8762.03 194.622   1
 -15   5  -3 8786.17 194.879   1
 -15   3  -5 8830.77 194.865   1
 -15   5   3 8740.76 194.684   1
  15  -5   3 8702.16 194.815   1
 -15  -3  -5 8669.50 194.646   1
  15  -3   5 8660.74 194.792   1
   3 -15  -5 8589.14 193.712   1
   5 -15  -3 8684.39 194.064   1
 -15  -5  -5 14158.5 308.611   1
 -15   5  -5 14872.3 309.049   1
  -5 -15   5 13896.0 308.919   1
   5   5  15 13413.8 307.847   1
  -5   5 -15 14101.3 308.836   1
  -5  15  -5 14254.5 308.769   1
  -5  -5 -15 13934.0 307.901   1
   5  -5  15 14095.9 308.828   1
   5 -15   5 13821.2 308.754   1
  -5  15   5 13897.9 307.852   1
   5 -15  -5 13685.1 307.849   1
  15  -5   5 13829.3 308.854   1
 -15   7   1 596.399 16.2586   1
  15   1   7 584.043 16.0831   1
  15  -7   1 567.226 16.1159   1
  15  -1   7 572.257 15.9954   1
 -15  -7  -1 550.194 21.7834   2
 -15  -1   7 528.921 19.0037   2
   7  -1  15 605.271 15.9973   1
 -15  -1  -7 586.837 16.0075   1
 -15   7  -1 614.159 16.4473   1
 -15   1  -7 589.270 16.2574   1
  -1   7 -15 558.943 16.4422   1
 -15  -7   1 525.353 21.5116   2
   1  15  -7 590.580 16.4302   1
  -1  -7  15 563.549 16.3977   1
  -1  15  -7 578.499 16.5115   1
  -1  15   7 603.736 14.1249   1
  -1   7  15 581.908 14.4974   1
   1 -15   7 592.372 16.4552   1
  -1 -15   7 573.199 16.6035   1
   1  -7  15 600.300 16.6000   1
  -7  -1 -15 582.344 15.6036   1
   1   7  15 566.149 14.3613   1
  -7   1 -15 581.951 15.8604   1
  -7  15  -1 592.750 15.9693   1
  -1 -15  -7 584.462 13.9914   1
  -7  15   1 604.719 15.6246   1
   1 -15  -7 585.430 14.0618   1
   7   1  15 590.016 15.7295   1
   7 -15   1 593.595 15.7269   1
   7 -15  -1 627.165 16.1918   1
  -3  -7 -15 5297.05 117.423   2
 -15  -7  -3 5209.04 118.824   2
 -15  -3   7 5175.00 117.762   2
  -7  15   3 5226.93 116.974   1
   3   7  15 5118.56 116.294   1
   7  -3  15 5315.94 117.557   1
 -15   3  -7 5295.10 117.691   1
   3 -15  -7 5152.18 116.235   1
 -15   7  -3 5301.17 117.726   1
  -3  -7  15 5341.60 117.959   1
  -3  15  -7 5252.46 117.710   1
  -3  -7 -15 5243.70 116.372   1
  -3 -15   7 5184.49 117.805   1
  -3 -15  -7 5222.57 116.154   1
  -3   7 -15 5264.39 117.753   1
   7 -15  -3 5221.60 116.954   1
   3  -7  15 5280.98 117.782   1
   3 -15   7 5314.08 117.755   1
  -7   3 -15 5239.39 117.492   1
  -3  15   7 5275.79 116.282   1
  -7  15  -3 5379.82 117.510   1
  -7  -3 -15 5308.77 117.016   1
  15  -3   7 5237.05 117.655   1
 -15   7   3 5318.60 117.500   1
  15  -7   3 5235.89 117.680   1
 -15  -3  -7 5235.60 117.475   1
   7 -15   3 5379.36 117.520   1
   7   3  15 5090.22 116.925   1
 -15  -5  -7 31.4044 6.39530   1
 -15   7   5 37.0748 6.84667   1
 -15  -7  -5 11.1108 17.0963   2
  15   7  -5 34.3183 15.5385   2
  -5  -7 -15 32.8674 13.2321   2
  -5  15   7 40.9206 4.98619   1
   7 -15   5 38.9832 7.23354   1
   7  -5  15 25.4037 7.10847   1
  -5  -7  15 59.1372 7.69341   1
  -5 -15   7 49.1385 7.84390   1
  -7  15   5 49.5376 5.59484   1
  -5   7 -15 36.1988 7.43041   1
  -5  -7 -15 49.1452 4.99744   1
  -7   5 -15 38.6260 7.17540   1
  -5  15  -7 40.1433 7.52947   1
   5  -7  15 34.8360 7.53097   1
  -7  15  -5 40.0433 7.31659   1
  -7  -5 -15 46.5326 5.69515   1
   5 -15   7 36.5518 7.23919   1
   7 -15  -5 42.3108 5.78727   1
  15  -5   7 42.5385 7.41750   1
   5 -15  -7 38.9314 4.83006   1
  15  -7   5 45.9246 7.19686   1
 -15   7  -5 41.6685 7.28217   1
   7   5  15 48.1607 5.42331   1
 -15   5  -7 38.0135 7.34337   1
   5   7  15 50.0423 4.76459   1
 -15  -7  -7 6463.45 142.481   1
  -7  15   7 6337.62 141.803   1
 -15   7  -7 6416.33 143.000   1
  -7  15  -7 6490.54 142.934   1
  -7   7 -15 6365.58 142.948   1
  -7  -7 -15 6277.46 141.705   1
  15  -7   7 6381.54 142.959   1
   7   7  15 6265.46 141.662   1
   7  -7  15 6549.39 143.020   1
   7 -15   7 6466.65 142.989   1
   7 -15  -7 6399.39 141.767   1
 -15  -7  -7 6347.14 144.101   2
  -7  -7 -15 6508.38 143.164   2
  15   7  -7 6322.93 143.332   2
  15   1   9 467.640 13.5461   1
  15  -9  -1 439.603 13.6826   1
  15   9  -1 434.568 20.4513   2
 -15  -1   9 404.046 16.7455   2
  -9  15  -1 435.678 13.4038   1
  -9  15   1 478.687 13.3191   1
   1 -15  -9 441.561 10.7679   1
 -15  -1  -9 457.424 13.6035   1
 -15   9   1 485.593 13.8180   1
 -15   9  -1 448.066 13.7692   1
  -1  15   9 457.216 10.8421   1
  -1   9 -15 431.788 14.1595   1
   1  15  -9 434.343 14.0294   1
  -1  -9  15 464.084 14.2448   1
  -1  15  -9 465.458 14.1248   1
  -1   9  15 435.425 11.1948   1
  -1 -15   9 453.029 14.1567   1
   1  -9  15 440.371 14.0049   1
   1 -15   9 441.920 14.1147   1
  15  -9   1 429.733 13.6471   1
  15  -1   9 446.676 13.7528   1
  -9  -1 -15 476.534 13.3337   1
  -9   1 -15 449.921 13.2798   1
   1   9  15 432.580 11.0344   1
   9  -1  15 463.522 13.5309   1
   9 -15  -1 460.824 13.1817   1
   9   1  15 488.422 13.2114   1
   9 -15   1 438.594 13.5387   1
 -15   1  -9 453.586 13.5365   1
   3 -15  -9 474.356 11.9028   1
  15   9  -3 475.990 20.5906   2
  -3   9  15 465.064 14.5801   2
   9 -15  -3 515.439 13.8607   1
 -15  -3  -9 487.280 14.2848   1
 -15  -9  -3 463.385 21.3460   2
  -3  -9 -15 486.615 11.9626   1
  -3   9 -15 480.498 14.7679   1
  -3 -15   9 491.676 15.0248   1
  -3  15  -9 482.030 14.6771   1
  -3  -9  15 498.626 14.9602   1
 -15   3  -9 494.415 14.6077   1
   9   3  15 489.116 13.4948   1
 -15   9  -3 494.554 14.4923   1
   3 -15   9 488.860 14.8529   1
   3  -9  15 503.895 14.8906   1
  -3  15   9 482.790 11.9151   1
  -9  -3 -15 492.036 13.6090   1
  -9  15  -3 495.641 14.2542   1
  -9   3 -15 488.714 14.3202   1
  15  -9   3 466.422 14.5894   1
 -15   9   3 493.050 13.9849   1
  15  -3   9 474.594 14.4220   1
  -9  15   3 491.033 13.4505   1
   9  -3  15 481.615 14.2941   1
   3   9  15 467.391 11.8922   1
   9 -15   3 496.196 14.4436   1
  15   9  -5 11155.9 243.493   2
 -15  -9  -5 11351.9 243.958   2
   9  -5  15 10989.3 242.912   1
  -9  -5 -15 11297.0 242.132   1
  -5  15   9 11220.2 241.465   1
  15  -5   9 11320.9 243.001   1
  15  -9   5 11257.5 243.043   1
   5   9  15 11121.7 241.327   1
   9   5  15 11177.4 242.092   1
  -5 -15   9 11328.6 243.378   1
  -5  -9 -15 11468.0 242.880   2
  -5  -9  15 11204.3 243.309   1
   9 -15   5 11103.5 242.927   1
  -9  15   5 11432.3 242.170   1
 -15   5  -9 11409.9 243.013   1
  -5  15  -9 11240.5 243.085   1
  -5   9 -15 11117.0 243.072   1
  -5  -9 -15 11261.5 241.373   1
  -9   5 -15 11158.3 242.851   1
   5  -9  15 11226.5 243.122   1
  -9  15  -5 11145.7 242.858   1
   5 -15   9 11385.4 243.150   1
 -15   9  -5 11939.7 243.321   1
 -15  -5  -9 11478.6 242.600   1
 -15   9   5 11333.5 242.668   1
   9 -15  -5 11624.8 242.211   1
  15   9  -7 489.254 20.8071   2
  -7  -9 -15 479.629 20.0511   2
  15   7  -9 525.843 20.1213   2
 -15  -9  -7 463.308 22.9726   2
   7 -15   9 494.376 15.4045   1
   9  -7  15 497.241 15.1940   1
  -9  -7 -15 466.038 13.4108   1
  15  -7   9 520.795 15.3170   1
  15  -9   7 492.176 15.2776   1
 -15  -7  -9 486.296 14.2957   1
   9   7  15 477.519 13.3503   1
   7   9  15 502.685 12.8681   1
 -15   7  -9 522.572 15.3369   1
   9 -15   7 506.925 15.3645   1
  -7  15   9 502.557 13.1424   1
 -15   9  -7 508.156 15.2045   1
  -7   9 -15 509.820 15.2590   1
  -7  15  -9 510.982 15.2939   1
  -9   7 -15 527.128 15.3521   1
  -7  -9 -15 495.298 12.8905   1
   7  -9  15 504.951 15.3366   1
  -9  15  -7 503.564 15.2099   1
 -15   9   7 499.584 14.4926   1
   9 -15  -7 500.437 13.6680   1
  -9  15   7 543.902 14.2890   1
  -9  15   9 1949.94 44.2767   1
  -9   9 -15 1969.61 45.7390   1
  -9  15  -9 1947.59 45.7671   1
  15  -9   9 1896.10 45.6909   1
  -9  -9 -15 1901.35 47.7605   2
 -15  -9  -9 1922.93 48.8847   2
   9  15   9 1853.69 48.2733   2
  15   9  -9 1892.41 47.5440   2
   9 -15   9 1912.87 45.7600   1
  -9  -9 -15 1930.92 44.0855   1
   9  -9  15 1946.19 45.8704   1
 -15  -9  -9 1931.71 44.9084   1
   9   9  15 1954.84 44.0618   1
 -15   9  -9 1925.27 45.6776   1
  15 -11  -1 713.453 19.0310   1
  15  11  -1 676.826 25.2594   2
  -1  11  15 626.849 20.3250   2
   1  11  15 698.584 20.8299   2
 -15   1  11 672.373 20.2888   2
  11   1 -15 720.000 18.6274   2
  15  11   1 695.310 25.3853   2
 -11  15  -1 679.979 18.7405   1
 -11  -1 -15 686.176 18.5846   1
 -11   1 -15 697.312 18.7639   1
  11 -15  -1 705.051 18.7009   1
 -15  11   1 719.896 18.8875   1
   1  15 -11 731.754 19.6463   1
  -1  11 -15 684.147 19.4776   1
  -1  15 -11 669.082 19.4201   1
  -1 -11  15 771.581 19.8171   1
   1 -11  15 713.420 19.5895   1
  -1 -15  11 743.507 19.7764   1
   1 -15  11 698.262 19.5955   1
  15   1  11 722.544 18.9127   1
  15  -1  11 668.515 18.9051   1
  15 -11   1 678.787 19.0677   1
 -11  15   1 716.575 18.5295   1
  11   1  15 681.620 18.5753   1
 -15   1 -11 748.512 19.5513   1
  11  -1  15 674.550 18.6813   1
  11 -15   1 703.473 18.8168   1
 -15  11  -1 703.068 19.0239   1
 -15  -1 -11 679.599 18.8252   1
  15   3  11 178.373 9.16259   1
  15  11   3 151.922 19.1796   2
 -11  15  -3 198.637 9.45847   1
 -11  -3 -15 195.876 8.97759   1
  11   3  15 191.527 8.68187   1
  15  -3  11 200.526 9.73699   1
 -15  -3 -11 205.075 9.08071   1
 -15  11   3 189.259 9.03457   1
  15  11  -3 171.584 18.3773   2
  -3  11 -15 184.403 9.86093   1
  -3 -15  11 172.576 10.1192   1
  -3 -11  15 191.564 10.2913   1
  -3  15 -11 197.593 10.0358   1
  11 -15   3 207.951 9.69507   1
 -15  11  -3 224.331 10.4394   1
   3 -11  15 209.117 10.1605   1
   3 -15  11 185.878 10.1420   1
  15 -11   3 202.035 9.89880   1
  11 -15  -3 185.583 8.56574   1
  -3  15  11 192.264 5.82845   1
 -11   3 -15 202.767 9.52429   1
 -15   3 -11 187.156 9.56037   1
 -11  15   3 200.357 9.04294   1
  11  -3  15 198.021 9.73392   1
  15   5 -11 313.219 17.0821   2
  15  11  -5 301.572 19.7511   2
  15  -5  11 344.128 12.4002   1
 -15  -5 -11 358.876 11.7620   1
  15 -11   5 338.267 12.5016   1
  -5 -11  15 355.588 13.1419   1
  -5 -15  11 325.560 12.9649   1
  -5  15  11 327.243 9.29041   1
  11  -5  15 352.478 12.4334   1
 -15   5 -11 338.777 12.3509   1
 -11  -5 -15 360.044 11.2422   1
 -15  11  -5 354.739 12.3466   1
  -5  11 -15 336.394 12.5410   1
  -5  15 -11 331.831 12.6178   1
  -5 -11 -15 325.932 8.93600   1
  11 -15   5 364.770 12.4184   1
 -11  15   5 360.563 11.9741   1
 -11  15  -5 361.427 12.2815   1
   5 -15  11 350.463 12.6801   1
 -11   5 -15 347.131 12.2988   1
   5 -11  15 352.798 12.8169   1
 -15  11   5 332.408 11.7967   1
  11 -15  -5 335.061 11.0705   1
  11   5  15 346.663 10.8556   1
   5  11  15 323.551 8.80602   1
  -5 -15 -11 328.643 8.52215   1
 -15  11   7 6455.49 143.838   1
  11   7  15 6469.83 143.318   1
  11  -7  15 6543.05 144.451   1
 -15   7 -11 6407.78 144.335   1
 -15  11  -7 6410.15 144.353   1
 -11  -7 -15 6526.70 143.392   1
  11 -15   7 6380.83 144.367   1
  -7  15 -11 6474.50 144.476   1
  -7  11 -15 6444.98 144.495   1
  -7 -15 -11 6342.81 142.402   1
   7 -15  11 6410.04 144.579   1
 -11  15  -7 6400.17 144.310   1
   7 -11  15 6466.11 144.579   1
 -11   7 -15 6423.05 144.300   1
 -15  -7 -11 6549.47 143.734   1
  15  -7  11 6428.55 144.436   1
  15 -11   7 6413.95 144.385   1
  -7 -11 -15 6410.55 142.549   1
   7  15  11 6462.47 145.062   2
  11  15   7 6229.19 145.536   2
  15   7 -11 6438.89 144.486   2
 -11  15   7 6528.26 143.461   1
  -7  15  11 6430.65 142.770   1
 -15  -9 -11 2190.38 49.1247   1
 -11  -9 -15 2113.85 48.4897   1
  11  -9  15 2068.57 50.0587   1
  11 -15   9 2130.83 50.0836   1
  -9 -11 -15 2149.35 48.1060   1
  15 -11   9 2034.17 50.0541   1
  15  -9  11 2054.06 49.9006   1
  -9  15 -11 2086.11 49.9819   1
  -9  11 -15 2124.32 50.0139   1
 -11   9 -15 2086.90 49.9153   1
 -11  15  -9 2102.71 49.9494   1
   9 -15  11 2131.35 50.1220   1
 -15  11  -9 2060.76 49.9061   1
   9 -11  15 2108.74 50.1095   1
 -15   9 -11 2079.56 49.9346   1
 -15 -11  -9 2171.47 49.0675   1
 -15  11   9 2161.29 49.2325   1
  11   9  15 2142.45 48.4680   1
  -9  15  11 2103.48 48.3065   1
 -11  15   9 2194.75 48.7861   1
 -11  -9 -15 2071.28 52.3819   2
   9  15  11 2127.54 52.5303   2
 -15 -11  -9 2105.00 53.7340   2
 -15  -9 -11 2080.62 53.1784   2
  11  15   9 2091.25 52.8410   2
  11 -11  15 860.000 23.9030   1
  11 -15  11 842.975 23.8305   1
  15 -11  11 840.970 23.7088   1
 -11 -11 -15 899.578 21.8968   1
 -11  11 -15 847.137 23.6748   1
 -11  15 -11 888.592 23.6892   1
 -11  15  11 868.339 21.9594   1
 -15  11  11 949.096 22.7471   1
 -15  11 -11 847.736 23.6719   1
 -15 -11 -11 858.218 30.6221   2
 -11 -11 -15 830.656 29.1815   2
  11  15  11 843.955 29.6434   2
 -15 -11 -11 925.843 22.5708   1
  -1  13 -15 739.256 21.2995   1
  -1  15 -13 733.632 21.3004   1
 -13  15   1 800.819 20.6192   1
 -15  -1 -13 788.489 20.7479   1
 -13  15  -1 794.237 20.7529   1
 -15   1 -13 800.223 20.8339   1
  -1 -13  15 762.093 21.4886   1
  -1 -15  13 722.051 21.4901   1
   1 -13  15 780.702 21.4427   1
   1 -15  13 727.253 21.3239   1
  13 -15   1 817.869 20.9628   1
  13   1  15 767.599 20.4346   1
  15  -1  13 777.028 20.7414   1
  13  -1  15 796.230 20.8381   1
  15  13  -1 721.055 27.3619   2
  15  13   1 662.049 27.5422   2
   1  13  15 718.026 23.1654   2
 -13   1 -15 783.284 20.8007   1
 -13  -1 -15 749.777 20.5191   1
  15 -13  -1 771.811 20.8308   1
  15   1  13 748.123 20.6282   1
  13 -15  -1 760.049 20.6287   1
  15 -13   1 790.088 20.9257   1
 -15  13   1 805.209 20.7752   1
 -15  13  -1 819.816 20.9233   1
  15 -13  -3 2051.38 46.9835   1
  -3  13  15 1983.71 44.7346   1
 -15   3  13 1939.72 46.4671   2
   3  13  15 1978.62 48.1917   2
  15  13   3 1944.98 50.7005   2
  13   3 -15 2062.28 46.9373   2
 -13   3 -15 2058.87 47.2335   1
 -13  15  -3 2033.32 47.1472   1
 -15  13   3 2001.60 46.9437   1
  15 -13   3 2058.29 47.3050   1
  13   3  15 2008.98 46.6907   1
  15  -3  13 2002.44 47.1711   1
  13 -15   3 2027.78 47.2237   1
  15  13  -3 1962.01 50.4006   2
  13  15   3 1852.75 50.4331   2
  -3 -15  13 1969.55 47.7537   1
  -3  15 -13 1952.61 47.4823   1
  -3 -13  15 1958.23 47.6670   1
  -3  13 -15 1978.91 47.5584   1
  13  -3  15 2021.28 47.1445   1
 -15  -3 -13 2028.94 46.8435   1
 -13  15   3 2106.81 46.8899   1
   3 -15  13 1983.39 47.6288   1
   3 -13  15 2006.55 47.6552   1
  13 -15  -3 2054.87 46.8644   1
  15   3  13 2042.08 46.8583   1
 -13  -3 -15 1974.61 46.6348   1
 -15  13  -3 2028.45 47.1642   1
 -15   3 -13 1972.82 47.1475   1
  15   5 -13 987.506 28.3538   2
  15  13   5 1014.68 32.4833   2
 -13   5  15 991.965 24.7520   2
   5  13  15 1078.49 29.4303   2
  13  15   5 939.275 31.7892   2
   5  15  13 979.122 29.9581   2
 -13   5 -15 1031.47 26.5942   1
 -13  15  -5 1006.08 26.5010   1
 -15   5 -13 1053.40 26.5507   1
  15 -13   5 1062.68 26.7308   1
  15  -5  13 1044.45 26.5844   1
 -15  13   5 1053.98 25.9400   1
  -5 -15  13 998.585 27.1862   1
  -5 -13  15 1053.28 27.2028   1
 -15  13  -5 1018.55 26.4205   1
 -13  -5 -15 1076.90 25.7521   1
  -5  13 -15 950.893 26.7746   1
  -5  15 -13 1000.45 26.7659   1
  13 -15   5 1029.63 26.5226   1
 -15  -5 -13 1046.33 25.8898   1
  -5  15  13 1039.63 23.8867   1
  13  -5  15 1016.56 26.5598   1
 -13  15   5 1059.59 25.7839   1
   5 -15  13 989.819 26.9048   1
   5 -13  15 1041.50 26.9311   1
  13 -15  -5 1099.71 25.9169   1
  15   5  13 1051.39 25.8469   1
  13   5  15 1078.80 25.6874   1
  -7 -15  13 370.350 14.8024   1
  -7 -13  15 416.525 15.0885   1
 -13  -7 -15 385.756 12.4917   1
  -7  13 -15 382.234 14.4508   1
  -7  15 -13 401.807 14.2882   1
  13   7  15 412.530 12.6382   1
   7 -13  15 405.948 14.4609   1
   7 -15  13 396.945 14.4336   1
 -13   7 -15 417.753 14.0974   1
 -15  -7 -13 404.122 12.9794   1
  15 -13   7 402.935 14.2163   1
  -7 -15 -13 378.115 10.1869   1
  -7  15  13 391.548 11.0540   1
 -13  15   7 396.608 12.7831   1
 -15  13   7 411.655 13.2293   1
  -7 -13 -15 392.966 10.4552   1
 -15  13  -7 404.586 14.0188   1
 -13  15  -7 413.293 14.1720   1
 -15   7 -13 412.561 14.1206   1
  13  15   7 353.059 22.7566   2
  15   7 -13 407.201 18.8425   2
   7  15  13 393.564 20.6892   2
  13  -7  15 407.706 14.2988   1
  15  -7  13 398.720 14.1581   1
  13 -15   7 404.966 14.1433   1
  -9 -13 -15 1367.73 32.4908   1
  13  -9  15 1397.53 35.0872   1
  15  -9  13 1373.78 34.9764   1
  13 -15   9 1443.64 35.1602   1
 -13  -9 -15 1426.09 33.5466   1
  15 -13   9 1391.82 34.9860   1
  -9  15 -13 1387.05 34.9846   1
  -9  13 -15 1336.29 35.0436   1
 -13   9 -15 1413.61 34.9986   1
 -13  15  -9 1430.62 35.0571   1
 -13  15   9 1456.79 33.8571   1
  -9 -15 -13 1418.73 32.4789   1
  -9  15  13 1437.68 32.9567   1
 -15  -9 -13 1485.46 33.9464   1
   9 -13  15 1441.89 35.3068   1
   9 -15  13 1397.78 35.2070   1
 -15   9 -13 1425.00 35.1146   1
 -15  13  -9 1425.58 35.0217   1
 -15  13   9 1366.81 33.9674   1
 -15  -9 -13 1407.59 39.6590   2
  13  15   9 1367.85 39.8079   2
   9  15  13 1399.55 38.7431   2
 -13  -9 -15 1421.73 39.1688   2
 -13 -15 -11 356.726 11.8394   1
 -15 -13 -11 380.370 12.2933   1
 -13 -11 -15 359.818 11.8094   1
 -11 -13 -15 337.187 10.9738   1
 -11  15 -13 352.239 14.2172   1
 -11  13 -15 342.476 14.4003   1
 -13  15 -11 365.223 14.3653   1
 -13  11 -15 353.255 14.1547   1
 -15 -11 -13 381.350 12.4310   1
 -13  15  11 364.018 12.2622   1
 -15  13 -11 361.487 14.2689   1
 -15  11 -13 353.031 14.1651   1
 -13 -11 -15 334.275 23.5985   2
 -15 -11 -13 341.821 24.6658   2
  13  15  11 320.471 27.1823   2
 -11 -15 -13 368.040 11.1445   1
 -11  15  13 384.792 11.7758   1
 -15  13  11 360.973 12.5462   1
 -13 -13 -15 5017.92 114.676   1
 -15  13  13 5236.32 115.365   1
 -15 -13 -13 5172.58 115.072   1
 -13  15  13 5115.49 115.021   1
 -13 -15 -13 5131.59 114.719   1
  15 -15   1-1.20378 8.70408   1
  15 -15  -1 6.04268 8.59454   1
  15   1  15 8.24342 8.37294   1
  15  15   1-9.89388 21.1543   2
  -1  15 -15-4.60178 9.71582   1
  -1 -15  15-0.35957 9.87955   1
   1 -15  15-12.5798 9.97304   1
  15  -1  15 7.67905 8.86625   1
 -15   1 -15 13.4805 8.73276   1
 -15  15  -1 10.7657 8.58126   1
 -15  -1 -15 4.78388 8.51654   1
 -15  15   1 1.56853 8.68777   1
  15 -15  -3 215.355 10.4309   1
 -15   3 -15 229.850 10.9395   1
  15  -3  15 203.837 11.1646   1
  15 -15   3 200.629 11.3154   1
  15  15   3 81.4961 22.7707   2
   3  15  15 202.299 17.5013   2
  -3  15 -15 146.532 11.1646   1
  -3 -15  15 159.777 11.8243   1
 -15  15   3 213.245 10.6116   1
   3 -15  15 139.809 11.3807   1
 -15  -3 -15 218.298 10.4147   1
 -15  15  -3 226.962 10.8766   1
  15   3  15 202.517 10.3058   1
  15 -15  -5 340.981 12.4301   1
  15   5  15 342.342 12.2826   1
  15  -5  15 341.600 13.2228   1
 -15  15   5 343.191 12.4497   1
 -15  -5 -15 327.251 12.2854   1
   5 -15  15 333.062 14.0392   1
  15 -15   5 337.092 13.5545   1
  -5  15  15 354.503 9.40549   1
 -15   5 -15 343.573 13.3895   1
 -15  15  -5 346.816 13.3174   1
   5  15  15 298.080 19.6760   2
  15   5 -15 317.699 17.8975   2
  15  15   5 303.812 23.3238   2
  -5 -15  15 313.009 14.2200   1
  -5  15 -15 329.267 13.4969   1
  -7 -15  15 16.0733 10.3105   1
  -7 -15 -15 8.55073 4.13950   1
  -7  15 -15 7.82631 9.42792   1
   7  15  15 13.3495 18.4907   2
  15  15   7-8.63089 21.6365   2
 -15  15  -7 10.3436 9.15534   1
 -15   7 -15 15.3260 9.34246   1
   7 -15  15 2.89532 9.65793   1
  15 -15   7 12.8904 8.78229   1
 -15  15   7 11.4814 8.01345   1
  15   7  15 13.5012 7.73661   1
  -7  15  15 10.1170 5.50291   1
  15  -7  15 1.67123 8.89997   1
 -15  -7 -15 19.5539 7.79057   1
  -9 -15 -15 30.2320 5.46933   1
  -9  15 -15 16.5443 9.93608   1
 -15  -9 -15 32.9846 8.02978   1
 -15   9 -15 32.2933 10.3550   1
 -15  15  -9 39.7809 10.0897   1
  15  15   9-0.32098 27.2716   2
 -15  -9 -15 27.5485 21.2636   2
 -15  15   9 21.5450 8.45056   1
  -9  15  15 45.5206 6.60920   1
 -15 -11 -15 6059.78 137.156   1
 -11 -15 -15 6010.91 136.377   1
 -11  15  15 6263.35 136.821   1
 -15  15  11 6179.13 137.427   1
 -15 -15 -11 6201.32 137.122   1
 -15 -13 -15 1453.57 35.3276   1
 -13 -15 -15 1474.28 34.8595   1
 -13  15  15 1462.75 35.3206   1
 -15  15  13 1472.65 35.7104   1
 -15 -15 -13 1501.84 35.4035   1
 -15  15  15 41104.3 902.870   1
 -15 -15 -15 40776.8 902.509   1
   0  16   0 7124.29 155.671   1
   0 -16   0 7006.44 155.544   1
   0   0  16 6849.86 155.738   1
   2   0  16 13312.6 299.726   1
   0 -16  -2 13326.0 299.343   1
   2 -16   0 13590.0 299.618   1
  -2  16   0 13382.6 299.608   1
  -2 -16   0 13750.4 299.662   1
  -2   0  16 13503.2 299.856   1
  -2   0 -16 13645.5 299.784   1
   0  16  -2 13581.0 299.890   1
   0  16   2 13498.6 299.400   1
 -16   0  -2 13487.7 300.111   1
 -16   2   0 13387.6 300.107   1
   0 -16   2 13611.2 299.863   1
   0   2  16 13639.4 299.589   1
   0  -2  16 13982.0 300.011   1
   2 -16  -2 5504.33 125.616   1
 -16   2  -2 5707.90 126.396   1
  -2  -2 -16 5700.97 125.836   1
  -2   2  16 5714.16 125.928   1
  -2  -2  16 5654.83 126.307   1
  -2   2 -16 5658.73 126.213   1
  -2  16   2 5712.45 125.680   1
  -2  16  -2 5590.12 126.091   1
  -2 -16  -2 5614.38 125.644   1
  -2 -16   2 5674.01 126.109   1
   2  -2  16 5628.94 126.215   1
   2   2  16 5626.08 125.755   1
   2 -16   2 5614.71 126.062   1
   0   4  16 1180.96 28.0123   1
   0 -16   4 1194.96 28.8865   1
  -4  16   0 1194.96 28.4955   1
   0  -4  16 1250.05 29.1059   1
  -4   0 -16 1204.87 28.6124   1
   0 -16  -4 1170.54 27.7293   1
   4   0  16 1192.58 28.5979   1
   0   4 -16 1226.95 29.1278   1
   0  16   4 1193.95 27.7655   1
  -4 -16   0 1200.29 28.5189   1
   0  16  -4 1209.71 28.9999   1
 -16   0  -4 1203.40 29.0021   1
 -16   4   0 1170.95 28.9898   1
   4 -16   0 1155.50 28.4265   1
 -16  -4   2 1077.06 29.6121   2
   2  -4 -16 1041.88 25.0242   2
   2 -16  -4 1048.83 24.8281   1
   4 -16  -2 1074.10 25.3016   1
  -2   4  16 1083.72 25.2395   1
  -2  -4 -16 1079.40 25.1210   1
  -4 -16   2 1047.97 25.9119   1
  -4  -2  16 1056.33 26.0339   1
  -4 -16  -2 1065.31 25.3530   1
  -2   4 -16 1028.88 26.0149   1
  -2  -4  16 1043.37 26.1860   1
  -2  16  -4 1014.48 25.9974   1
  -2 -16   4 1012.64 26.0222   1
  -2  16   4 1069.67 24.8921   1
  -4   2 -16 1039.39 25.8507   1
  -4  16  -2 1080.26 25.8748   1
  -4  -2 -16 1050.22 25.3757   1
  -2 -16  -4 1076.37 24.8740   1
   2 -16   4 1031.55 25.9333   1
   2   4  16 1043.98 25.0393   1
  -4  16   2 1049.49 25.2847   1
   2  -4  16 1033.38 26.0548   1
   4  -2  16 1061.73 25.9638   1
   4   2  16 1041.89 25.4149   1
   4 -16   2 1028.88 25.7602   1
 -16   2  -4 1022.41 26.1228   1
 -16   4  -2 1007.03 26.1107   1
 -16  -2  -4 1099.16 26.1222   1
 -16   4   2 1090.81 26.1621   1
  -4 -16  -4 6557.91 142.157   1
  -4  -4  16 6499.13 143.148   1
  -4 -16   4 6425.49 143.075   1
   4 -16  -4 6241.46 142.066   1
  -4  -4 -16 6380.74 142.224   1
  -4   4 -16 6368.90 142.965   1
  -4  16  -4 6433.31 142.955   1
  -4  16   4 6424.98 142.116   1
   4  -4  16 6431.03 142.975   1
   4 -16   4 6402.24 142.890   1
 -16   4  -4 6427.32 143.136   1
   4   4  16 6238.81 142.143   1
 -16  -4   4 6548.23 143.545   2
  16  -4   4 6277.69 143.050   1
 -16  -4  -4 6431.43 142.933   1
   0  -6 -16 86.0700 11.2722   2
   0   6 -16 92.0428 8.33374   1
   0  16  -6 99.3165 8.56832   1
   6 -16   0 89.1667 7.51185   1
   0  -6  16 92.5779 8.52534   1
   0   6  16 93.0908 5.89631   1
   0 -16   6 91.4631 8.28748   1
  -6   0 -16 100.505 7.63428   1
   0 -16  -6 95.3749 5.34548   1
  -6  16   0 91.2943 7.18755   1
   6   0  16 86.3898 7.12154   1
 -16   0  -6 99.4993 8.28163   1
 -16   6   0 102.844 7.93032   1
 -16  -6   0 74.7428 17.7817   2
  16  -6   2 3697.10 85.8041   1
  16  -2   6 3738.29 85.8268   1
 -16  -6  -2 3810.11 87.3366   2
  -2  -6 -16 3665.85 85.4310   2
 -16  -6   2 3835.61 87.1236   2
 -16  -2   6 3719.59 86.3124   2
   6   2  16 3740.24 85.1825   1
   6 -16   2 3890.59 85.6228   1
   6  -2  16 3920.50 85.6655   1
 -16   6  -2 3795.86 85.8663   1
 -16   2  -6 3833.87 85.8909   1
  -2   6  16 3859.34 84.7950   1
  -2  -6 -16 3801.41 84.6933   1
  -2  16  -6 3832.10 85.8689   1
  -2  -6  16 3772.98 86.0143   1
  -2 -16   6 3803.45 85.9633   1
  -2   6 -16 3728.57 85.9355   1
  -6   2 -16 3917.52 85.6823   1
  -2  16   6 3768.97 84.5020   1
  -2 -16  -6 3793.46 84.4379   1
   2  -6  16 3860.86 85.9600   1
  -6  16  -2 3950.99 85.6503   1
  -6  -2 -16 3740.77 85.2289   1
   2 -16   6 3800.67 85.8904   1
  -6  16   2 3775.58 85.1676   1
   2   6  16 3689.19 84.5925   1
 -16  -2  -6 3884.61 85.8206   1
 -16   6   2 3921.88 85.7827   1
   2 -16  -6 3680.85 84.4611   1
   6 -16  -2 3774.30 85.1791   1
  16  -4   6 3569.64 83.0825   1
 -16   6   4 3695.41 82.9517   1
 -16  -4  -6 3619.77 82.8195   1
  16  -6   4 3591.70 83.1163   1
 -16  -4   6 3629.92 83.7399   2
 -16  -6  -4 3686.15 84.7207   2
   6 -16   4 3623.33 82.9549   1
   4   6  16 3592.29 81.8237   1
 -16   4  -6 3645.19 83.1269   1
 -16   6  -4 3554.28 83.0504   1
  -4 -16   6 3689.81 83.2354   1
  -4 -16  -6 3731.10 81.7484   1
  -4  -6  16 3626.93 83.3104   1
  -4  -6 -16 3681.61 81.9280   1
  -4   6 -16 3734.63 83.1992   1
  -6   4 -16 3644.12 82.9473   1
  -4  16  -6 3675.16 83.0555   1
  -6  16  -4 3655.42 82.9399   1
  -4  16   6 3716.80 81.8405   1
   4  -6  16 3713.93 83.1589   1
  -6  -4 -16 3670.01 82.2397   1
   6  -4  16 3659.82 83.0102   1
  -6  16   4 3772.79 82.2037   1
   4 -16   6 3732.82 83.1531   1
   6 -16  -4 3672.55 82.1886   1
   4 -16  -6 3635.08 81.8097   1
   6   4  16 3601.58 82.1958   1
  -6 -16   6 627.573 17.6639   1
  16  -6   6 607.861 17.2947   1
  -6   6 -16 614.062 17.1436   1
 -16   6  -6 602.739 17.2914   1
   6   6  16 607.166 15.7563   1
  -6  -6 -16 594.562 15.7146   1
  -6  16  -6 634.266 17.2306   1
   6  -6  16 646.628 17.3702   1
   6 -16  -6 620.623 15.6618   1
  -6  16   6 611.920 15.6931   1
   6 -16   6 633.186 17.3538   1
 -16  -6  -6 621.318 16.8500   1
 -16   0  -8 1346.96 32.6724   1
 -16   8   0 1360.53 32.7265   1
   0  16  -8 1386.65 32.9770   1
   0   8 -16 1338.04 33.0645   1
 -16  -8   0 1351.73 36.5180   2
   0 -16  -8 1321.49 30.6388   1
   8   0  16 1348.67 32.3320   1
   0  -8  16 1376.80 33.0990   1
   0   8  16 1351.58 31.0070   1
   0 -16   8 1378.09 33.1186   1
  -8   0 -16 1362.72 32.3595   1
  -8  16   0 1399.64 32.3318   1
   8 -16   0 1414.13 32.5559   1
  16  -8   0 1344.60 32.7764   1
  16   0   8 1348.37 32.6896   1
  16  -2   8 1159.25 28.5874   1
 -16   8   2 1139.15 28.4153   1
  16  -8   2 1174.27 28.6443   1
 -16  -2   8 1098.18 30.3108   2
 -16  -8  -2 1121.03 32.7124   2
   8  -2  16 1151.46 28.3089   1
  -8  16   2 1175.22 27.9180   1
 -16   2  -8 1215.22 28.6521   1
 -16   8  -2 1191.44 28.6160   1
 -16  -2  -8 1118.23 28.3608   1
  -2   8  16 1163.99 26.9446   1
  -2  -8  16 1081.73 28.7954   1
  -2 -16   8 1093.61 28.7755   1
  -2   8 -16 1105.50 28.7056   1
  -2  16  -8 1127.22 28.7544   1
  -2  16   8 1210.29 26.6730   1
  -2 -16  -8 1166.85 26.4537   1
   2 -16   8 1095.46 28.6724   1
   2  -8  16 1141.28 28.8391   1
  -8   2 -16 1172.73 28.3750   1
  -8  16  -2 1164.35 28.2417   1
   2   8  16 1190.02 26.7768   1
  -8  -2 -16 1190.52 27.9838   1
   8 -16  -2 1156.46 27.9666   1
   2 -16  -8 1155.73 26.5698   1
   8   2  16 1184.78 27.9558   1
   8 -16   2 1215.81 28.4633   1
   4 -16  -8 1192.13 27.6302   1
 -16   8   4 1190.20 29.1973   1
  16  -4   8 1169.81 29.5149   1
 -16  -4  -8 1205.12 29.2329   1
  16  -8   4 1199.28 29.5730   1
  -4  -8 -16 1177.91 30.8898   2
  16   8  -4 1214.01 33.4273   2
 -16  -8  -4 1179.91 33.9085   2
   8  -4  16 1213.71 29.4178   1
  -8  16   4 1221.22 28.6170   1
   8 -16  -4 1212.75 28.6019   1
  -4 -16  -8 1246.92 27.4998   1
  -4  -8  16 1198.04 29.8602   1
  -4  -8 -16 1234.23 27.7785   1
  -4   8 -16 1167.28 29.6499   1
  -4 -16   8 1173.45 29.8918   1
  -4  16  -8 1186.66 29.5875   1
  -8   4 -16 1267.46 29.4603   1
   4  -8  16 1182.17 29.7196   1
  -4  16   8 1191.53 27.6989   1
  -8  -4 -16 1168.01 28.5104   1
  -8  16  -4 1251.54 29.3756   1
   4 -16   8 1206.42 29.6803   1
 -16   8  -4 1172.33 29.5256   1
 -16   4  -8 1194.03 29.4748   1
   8   4  16 1153.08 28.5072   1
   8 -16   4 1201.04 29.4059   1
   4   8  16 1160.00 27.6553   1
 -16   8   6 100.852 7.92884   1
  16   8  -6 113.237 16.7063   2
 -16  -8  -6 173.810 18.5732   2
  -6  -8 -16 101.323 14.9725   2
   8 -16   6 116.257 8.59419   1
   8  -6  16 105.437 8.70739   1
  -6  16   8 114.473 6.13680   1
   6   8  16 103.527 5.93562   1
   8   6  16 105.358 6.59908   1
  -6 -16   8 128.817 9.27659   1
  -8  16   6 120.262 6.96475   1
  -6   8 -16 186.036 9.12379   1
  -6  16  -8 182.505 9.07003   1
  -8  16  -6 98.0520 8.34196   1
  -6  -8 -16 103.182 6.00178   1
  -8   6 -16 117.218 8.53913   1
   6  -8  16 181.114 9.27348   1
  -8  -6 -16 106.900 6.67885   1
   6 -16   8 159.024 9.14853   1
   6 -16  -8 116.446 6.19334   1
  16  -6   8 107.824 8.89413   1
   8 -16  -6 113.020 6.87453   1
 -16  -6  -8 111.154 7.93014   1
  16  -8   6 104.623 8.77240   1
 -16   8  -6 104.318 8.70166   1
 -16   6  -8 116.991 9.73014   1
   8 -16  -8 177.665 7.22888   1
 -16  -8  -8 149.910 8.62604   1
  -8   8 -16 165.647 9.51858   1
  -8  16  -8 159.860 9.44226   1
  -8  -8 -16 177.498 7.26035   1
   8   8  16 155.048 7.08514   1
  16  -8   8 171.414 9.81814   1
   8 -16   8 165.803 9.62673   1
   8  -8  16 149.426 9.63959   1
  16   8  -8 144.622 16.8851   2
  -8  -8 -16 138.152 16.1019   2
 -16  -8  -8 146.309 19.2442   2
  -8  16   8 157.383 7.28651   1
 -16   8  -8 174.506 9.52742   1
  16  10   0 1998.21 50.6750   2
 -16   0  10 1899.81 47.0753   2
 -10  16   0 2014.59 46.1548   1
 -16  10   0 1965.54 46.3705   1
   0  16 -10 1943.65 46.7620   1
   0  10 -16 1853.44 46.7266   1
  16   0  10 1964.52 46.3923   1
   0 -10  16 1931.67 46.8769   1
   0 -16  10 1971.06 46.9577   1
   0  10  16 1987.13 44.2936   1
 -10   0 -16 2011.60 46.2479   1
  16 -10   0 2037.77 46.5889   1
  10   0  16 2015.73 46.3102   1
 -16   0 -10 1957.37 46.3538   1
  10 -16   0 2005.01 46.1597   1
  16   2  10 3173.15 73.5673   1
   2 -16 -10 3275.39 71.7042   1
  16  10  -2 3209.97 75.8248   2
  -2  10  16 3244.10 72.9677   2
 -10  16  -2 3315.94 73.6288   1
 -10  16   2 3286.90 73.3194   1
 -16  -2 -10 3293.79 73.6451   1
 -16  10   2 3302.67 73.7392   1
  10 -16  -2 3217.85 73.3383   1
  -2  10  16 3253.46 72.0258   1
  -2  10 -16 3229.35 74.1242   1
  -2 -16  10 3201.02 74.2240   1
  -2  16 -10 3214.97 74.0198   1
  -2 -10  16 3168.19 74.1809   1
  -2  16  10 3195.94 71.7272   1
  10 -16   2 3251.84 73.6479   1
 -16  10  -2 3191.14 73.7557   1
 -16   2 -10 3321.52 73.8985   1
  10   2  16 3180.06 73.2557   1
   2 -10  16 3325.42 74.2213   1
   2 -16  10 3246.77 74.1256   1
 -10  -2 -16 3150.93 73.3059   1
 -10   2 -16 3271.98 73.6525   1
  16  -2  10 3236.99 73.8147   1
  16 -10   2 3302.24 73.9469   1
  10  -2  16 3226.31 73.6296   1
   2  10  16 3136.63 71.7900   1
  16  10  -4 1504.79 40.0373   2
  -4  10  16 1523.32 35.7595   2
 -10  -4 -16 1539.39 35.8445   1
   4  10  16 1491.17 34.4283   1
 -16  -4 -10 1531.73 36.4763   1
  10   4  16 1505.17 35.8042   1
  -4 -10  16 1556.45 37.2046   1
  -4  16 -10 1505.10 36.8483   1
  -4 -10 -16 1545.08 34.5150   1
  -4  10 -16 1528.11 36.9398   1
  -4 -16 -10 1484.70 34.1880   1
  -4 -16  10 1543.54 37.1867   1
 -16   4 -10 1564.93 36.7772   1
 -16  10  -4 1518.37 36.7234   1
   4 -10  16 1506.68 36.9385   1
   4 -16  10 1499.42 36.8915   1
  -4  16  10 1538.37 34.5390   1
 -10  16  -4 1573.00 36.5690   1
 -10   4 -16 1538.96 36.5885   1
  10 -16  -4 1561.37 35.9855   1
 -16  10   4 1498.24 36.2616   1
  16  -4  10 1511.46 36.6822   1
  16 -10   4 1471.89 36.7450   1
  10 -16   4 1549.15 36.5954   1
 -10  16   4 1549.75 35.9027   1
  10  -4  16 1528.52 36.7206   1
  -6 -10  16 1208.86 31.0191   1
  -6 -16  10 1213.23 31.0564   1
  -6  16  10 1226.71 28.4860   1
 -16  10  -6 1240.31 30.5856   1
 -16   6 -10 1250.17 30.5529   1
 -10  16   6 1214.05 29.4109   1
  10 -16   6 1271.63 30.5251   1
  10  -6  16 1185.33 30.5185   1
  -6  10 -16 1205.02 30.6668   1
  -6  16 -10 1207.01 30.5714   1
 -10   6 -16 1223.37 30.4186   1
  -6 -10 -16 1227.11 28.3766   1
   6 -16  10 1219.83 30.7524   1
 -10  16  -6 1227.75 30.3465   1
   6 -10  16 1233.56 30.7871   1
  16 -10   6 1234.41 30.6383   1
  10   6  16 1239.22 29.2701   1
  16  -6  10 1267.07 30.7320   1
 -10  -6 -16 1227.47 29.3573   1
 -16 -10  -6 1163.35 35.4040   2
  16  10  -6 1198.35 34.4470   2
  16   6 -10 1184.33 32.7408   2
  10 -16  -6 1260.74 29.3717   1
 -16  10   6 1205.95 30.0880   1
 -16  -6 -10 1239.39 30.0154   1
   6  10  16 1248.33 28.2909   1
  16   8 -10 500.758 21.2872   2
 -10  -8 -16 485.674 21.4819   2
  -8 -10 -16 484.137 21.3884   2
 -16 -10  -8 483.206 23.7477   2
 -16  -8 -10 469.371 23.3051   2
  16  10  -8 476.038 21.9608   2
   8 -10  16 507.447 16.0208   1
 -10  -8 -16 504.881 13.8221   1
  10  -8  16 512.049 16.0330   1
   8 -16  10 514.478 16.0149   1
  16  -8  10 499.733 15.7214   1
  16 -10   8 475.345 15.7600   1
   8  16  10 466.363 22.1233   2
  10  16   8 473.529 22.8195   2
  10 -16   8 487.759 15.7717   1
 -16   8 -10 504.042 15.6618   1
 -16  10  -8 485.962 15.7543   1
 -10  16   8 502.508 14.0752   1
  -8  16  10 524.337 13.6575   1
  -8  16 -10 519.490 15.9245   1
 -10   8 -16 496.183 15.9294   1
  -8  10 -16 495.872 15.8249   1
  -8 -10 -16 488.523 13.1693   1
 -10  16  -8 509.239 15.7862   1
   8  10  16 495.483 13.1105   1
 -16  10   8 528.643 14.9146   1
 -16  -8 -10 505.411 14.8578   1
  10   8  16 500.794 13.7868   1
  16  10 -10 364.557 20.4612   2
 -10 -10 -16 378.698 11.3907   1
 -10  16  10 373.888 11.6937   1
 -10  16 -10 378.991 13.8817   1
 -10  10 -16 386.030 13.7998   1
  16 -10  10 378.654 13.9818   1
 -16  10  10 399.877 12.8017   1
  10 -16  10 371.298 14.0200   1
 -16  10 -10 356.240 13.6285   1
  10 -10  16 376.048 14.0364   1
  10  16  10 345.823 21.8288   2
 -10 -10 -16 372.439 21.4141   2
 -16 -10 -10 402.697 23.5456   2
 -16 -10 -10 388.313 12.5154   1
   0  12  16 4059.33 90.9502   2
  16  12   0 3982.35 93.4777   2
 -12   0 -16 4097.44 91.0743   1
 -12  16   0 4139.07 91.0833   1
  12 -16   0 4034.33 91.0673   1
   0 -16  12 3928.50 91.6855   1
   0 -12  16 4054.34 91.7968   1
  16 -12   0 4050.99 91.2547   1
  16   0  12 4025.89 91.1466   1
   0  16 -12 3902.64 91.5906   1
   0  12 -16 3828.72 91.5816   1
 -16  12   0 4094.65 91.1977   1
  12   0  16 3927.37 90.9722   1
 -16   0 -12 4075.67 91.2705   1
  16   2  12 175.926 9.40425   1
  16 -12  -2 174.566 9.77228   1
  16  12  -2 129.739 19.7309   2
  12   2 -16 164.810 11.6557   2
  16  12   2 141.565 20.2750   2
 -16   2  12 168.331 13.0618   2
   2  12  16 149.875 14.5845   2
 -12  -2 -16 180.938 9.26305   1
 -12  16  -2 176.670 9.83713   1
 -16  12   2 166.039 9.55889   1
  12 -16  -2 176.449 9.34192   1
  12   2  16 176.223 9.11487   1
  -2  12  16 155.585 13.0330   2
  -2 -12  16 188.319 10.5753   1
  -2 -16  12 184.395 10.4329   1
  -2  12 -16 182.830 10.6565   1
  -2  12  16 184.594 5.82455   1
  -2  16 -12 175.230 10.2591   1
  12 -16   2 173.347 9.79486   1
  12  -2  16 155.519 9.55591   1
 -16  -2 -12 191.903 9.73969   1
 -16  12  -2 178.051 10.0032   1
   2 -16  12 151.495 10.2092   1
   2 -12  16 189.105 10.4523   1
 -12   2 -16 176.670 9.78625   1
  16  -2  12 174.324 9.94446   1
  16 -12   2 187.138 9.99077   1
 -12  16   2 185.030 9.13205   1
 -16   2 -12 174.295 9.85727   1
  16   4  12 656.784 18.5724   1
  16  12  -4 663.696 25.8828   2
 -12  -4 -16 707.916 18.2970   1
  -4  16  12 675.916 15.9707   1
 -12  16  -4 697.069 19.0269   1
  12   4  16 684.176 18.2084   1
  16  -4  12 695.099 19.3201   1
 -16  12   4 654.650 18.5981   1
 -16  -4 -12 670.110 18.5142   1
  16 -12   4 700.298 19.2876   1
  -4 -12 -16 701.868 15.8142   1
  -4  16 -12 672.799 19.5089   1
  -4  12 -16 676.900 19.5027   1
  -4 -16  12 648.960 19.7371   1
  -4 -12  16 653.871 19.7069   1
  12 -16   4 692.183 19.2819   1
  12  -4  16 688.757 19.0927   1
   4 -12  16 684.425 19.7009   1
   4 -16  12 685.688 19.6510   1
 -12   4 -16 681.620 19.1264   1
  12 -16  -4 701.795 18.3645   1
 -16   4 -12 683.537 19.0753   1
 -12  16   4 700.048 18.4302   1
 -16  12  -4 699.066 19.1777   1
  12 -16  -6 251.839 10.0472   1
  16   6 -12 224.241 17.2406   2
  16  12  -6 250.268 20.3029   2
  16 -12   6 223.514 11.3615   1
 -16  -6 -12 229.353 10.3973   1
  16  -6  12 245.074 11.3187   1
  -6 -16  12 242.814 12.4113   1
  12  16   6 221.137 20.9199   2
   6  16  12 217.513 19.0034   2
  -6 -12  16 241.929 12.1104   1
  -6  16  12 239.381 7.90488   1
  12  -6  16 237.768 11.5091   1
 -12  -6 -16 245.445 9.71574   1
 -16   6 -12 236.156 11.2403   1
 -16  12  -6 228.121 11.5034   1
  -6  16 -12 245.036 11.6669   1
  -6  12 -16 238.256 11.6741   1
  -6 -12 -16 221.539 7.36666   1
   6 -12  16 235.651 11.7420   1
 -12  16  -6 236.563 11.2482   1
   6 -16  12 229.001 11.6593   1
 -12   6 -16 236.650 11.3936   1
  12 -16   6 247.837 11.6751   1
 -12  16   6 242.978 10.1018   1
  -6 -16 -12 227.595 6.88750   1
  12   6  16 244.595 9.84955   1
 -16  12   6 268.912 10.6791   1
 -12  -8 -16 1022.70 27.1595   1
  -8  12 -16 1008.92 28.7119   1
  -8  16 -12 1071.58 28.8263   1
  12   8  16 1097.37 27.2336   1
 -12  16  -8 1240.62 29.1986   1
  16  -8  12 968.661 28.5339   1
  16 -12   8 1003.07 28.5763   1
   8 -16  12 998.893 28.7266   1
 -16  12  -8 1032.85 28.5405   1
   8 -12  16 1044.72 29.0542   1
 -16   8 -12 1043.53 28.6465   1
  -8 -12 -16 1011.67 26.1396   1
 -12  -8 -16 832.118 37.6378   2
  16   8 -12 1023.45 31.6484   2
  12  16   8 1015.49 33.9372   2
  -8  16  12 1035.13 26.5113   1
 -12  16   8 1068.50 27.3845   1
 -16 -10 -12 1200.85 36.6722   2
 -12 -10 -16 1204.71 35.5793   2
  10  16  12 1191.73 35.7584   2
  12  16  10 1168.56 36.1392   2
 -16  10 -12 1199.37 30.9135   1
  10 -12  16 1232.47 31.2419   1
 -16  12 -10 1204.35 30.9385   1
  10 -16  12 1238.54 31.0818   1
 -10  16  12 1202.04 28.9118   1
 -12  16  10 1219.19 29.4104   1
  16 -10  12 1172.66 30.8719   1
  16 -12  10 1116.98 30.9204   1
 -10  12 -16 1185.69 30.9342   1
 -10  16 -12 1177.61 30.9608   1
 -12  10 -16 1212.84 30.9257   1
 -12  16 -10 1224.64 30.9965   1
 -16 -10 -12 1204.89 29.7934   1
 -12 -10 -16 1214.68 29.1150   1
  12 -16  10 1211.16 31.0744   1
 -10 -12 -16 1229.64 28.6417   1
  12 -10  16 1229.24 31.1258   1
 -16 -12 -10 1222.25 37.2143   2
 -16 -12 -10 1260.70 29.8160   1
 -10 -16 -12 1242.75 28.5382   1
 -16  12  10 1232.25 29.9604   1
 -16  12  12 14.3415 8.58532   1
 -12 -16 -12 14.3248 7.08342   1
 -12  16  12 14.5739 7.87327   1
 -16 -12 -12-5.94976 8.18963   1
 -12 -12 -16 4.73676 8.17878   1
 -12  12 -16 10.0610 10.1350   1
 -12  16 -12-0.17916 10.2657   1
  12  16  12-29.3295 23.2193   2
 -12 -12 -16-13.0192 22.2193   2
   0  14 -16 4563.40 111.375   1
   0  16 -14 4774.87 111.436   1
 -16   0 -14 4937.50 110.955   1
 -14  16   0 4962.33 110.948   1
   0 -14  16 4926.94 111.595   1
   0 -16  14 4813.85 111.538   1
  14   0  16 4890.48 110.877   1
  14 -16   0 4961.08 110.967   1
  16  14   0 4728.55 113.220   2
   0  14  16 4979.80 110.881   2
 -14   0 -16 4941.78 110.882   1
  16   0  14 4879.41 111.012   1
  16 -14   0 4978.27 111.083   1
 -16  14   0 5347.12 111.410   1
  16 -14  -2 1351.37 32.9619   1
  -2  14 -16 1270.43 33.5534   1
  -2 -14  16 1348.91 33.8105   1
  -2  16 -14 1291.77 33.6381   1
  -2 -16  14 1304.73 33.6991   1
  14  -2  16 1290.20 33.0788   1
 -16  -2 -14 1356.69 32.9174   1
 -16  14   2 1312.21 32.9080   1
   2 -16  14 1320.49 33.7683   1
   2 -14  16 1332.09 33.6948   1
  14 -16   2 1390.61 33.2126   1
  16  -2  14 1373.35 33.3068   1
  14   2  16 1344.46 32.7300   1
  16  14   2 1303.38 38.3984   2
  16  14  -2 1224.06 38.0205   2
 -16   2  14 1323.34 32.9039   2
   2  14  16 1352.53 35.0384   2
 -14  -2 -16 1309.44 32.7039   1
 -14   2 -16 1341.84 33.1309   1
 -14  16  -2 1325.36 33.0484   1
  16 -14   2 1354.95 33.3953   1
  16   2  14 1351.48 32.8391   1
  14 -16  -2 1400.59 32.9788   1
 -16   2 -14 1396.51 33.2676   1
 -14  16   2 1373.05 32.8856   1
 -16  14  -2 1381.34 33.3065   1
  16   4  14 702.476 18.7914   1
  14 -16  -4 701.305 18.7913   1
  16 -14  -4 682.550 19.0300   1
   4  14  16 665.085 24.1029   2
  14   4 -16 715.289 21.6435   2
  16  14   4 649.768 28.6806   2
  14  16   4 673.824 28.0220   2
 -14   4 -16 683.959 19.3956   1
 -14  16  -4 661.830 19.2851   1
  16  -4  14 645.056 19.3280   1
 -16  14   4 670.881 18.9269   1
  16 -14   4 678.450 19.7670   1
  14 -16   4 671.200 19.5610   1
   4  16  14 670.127 24.6660   2
  -4 -16  14 656.524 20.1269   1
  -4  14 -16 630.271 19.8181   1
  -4 -14  16 644.403 20.1589   1
  -4  16 -14 630.585 19.7670   1
  14  -4  16 662.466 19.3770   1
 -14  16   4 793.435 19.5804   1
 -16  -4 -14 668.603 18.7832   1
   4 -14  16 641.520 20.0487   1
   4 -16  14 634.766 19.9465   1
  14   4  16 706.805 18.6828   1
  -4  14  16 662.679 15.7241   1
 -16   4 -14 638.077 19.3113   1
 -16  14  -4 657.989 19.4901   1
  -4  16  14 628.483 15.6036   1
 -14  -4 -16 695.930 18.6519   1
  14 -16  -6 2785.30 59.9771   1
  -6  14  16 2675.64 58.2953   1
  16   6  14 2662.05 59.8335   1
  14  16   6 2682.72 64.0002   2
  16   6 -14 2743.49 61.2908   2
  16  14   6 2702.15 64.6644   2
   6  16  14 2623.92 62.4083   2
 -14  16  -6 2645.71 60.5994   1
 -16   6 -14 2640.95 60.6310   1
  16 -14   6 2654.43 60.6929   1
 -16  14   6 2645.60 60.0348   1
  16  -6  14 2628.88 60.6613   1
  -6 -16  14 2678.36 61.3207   1
  -6 -14  16 2682.35 61.3619   1
 -16  14  -6 2714.26 60.6724   1
 -14  -6 -16 2661.82 59.7456   1
  -6  14 -16 2588.83 60.9385   1
  -6  16 -14 2645.31 60.9164   1
  -6 -14 -16 2656.64 57.8302   1
   6 -16  14 2689.00 61.1500   1
 -14   6 -16 2722.40 60.7753   1
   6 -14  16 2722.76 61.0887   1
 -16  -6 -14 2705.33 59.9599   1
  14 -16   6 2724.41 60.7729   1
  14  -6  16 2701.44 60.7983   1
  -6  16  14 2594.45 58.2320   1
 -14  16   6 2642.25 59.8749   1
  14   6  16 2628.99 59.7136   1
 -14  -8 -16 412.203 13.1503   1
  -8  16 -14 402.747 15.1047   1
  -8  14 -16 356.116 15.0614   1
  14  -8  16 395.641 15.1952   1
  -8 -16 -14 395.816 10.6723   1
  14 -16   8 379.935 14.9298   1
  16  -8  14 381.934 14.8153   1
 -14   8 -16 388.618 14.7986   1
 -14  16  -8 430.149 14.9405   1
  -8  16  14 409.444 11.6875   1
 -14  16   8 426.171 13.5124   1
 -16  14   8 401.889 13.6841   1
  16 -14   8 383.077 14.9408   1
 -16  -8 -14 406.867 13.5587   1
 -16   8 -14 402.661 15.0085   1
 -16  14  -8 389.507 14.9752   1
  -8 -14 -16 393.982 10.9187   1
   8  16  14 407.667 22.6528   2
  16   8 -14 424.100 20.2240   2
  14  16   8 395.232 24.7772   2
  -8  14  16 410.611 11.6108   1
  14   8  16 397.754 13.0136   1
 -14 -10 -16 33.1936 7.91388   1
 -10 -14 -16 40.1427 6.30092   1
 -14  16 -10 29.7316 10.3156   1
 -14  10 -16 77.6007 10.7367   1
 -10  16  14 40.9640 7.15721   1
 -16  14  10 47.6247 8.83091   1
 -10 -16 -14 44.6616 6.13397   1
 -16 -10 -14 45.0893 8.59309   1
 -14  16  10 35.9440 8.51675   1
  14  16  10 17.1408 23.0287   2
 -14 -10 -16 27.7322 21.8029   2
  10  16  14 48.1689 21.3264   2
 -10  14  16 56.1186 7.14919   1
 -14  16  12 567.952 17.1704   1
 -16 -12 -14 581.774 17.1826   1
 -12 -14 -16 567.015 16.0039   1
 -14 -12 -16 566.904 16.7217   1
 -14 -16 -12 607.280 16.7820   1
 -16 -14 -12 596.551 17.2713   1
 -12  14  16 613.263 16.8067   1
 -12  16  14 604.041 16.7922   1
 -16  14  12 616.055 17.7529   1
 -12 -16 -14 604.590 16.1089   1
 -14 -14 -16 241.329 9.65809   1
 -14  16  14 221.713 10.5576   1
 -16  16   0 29.2533 9.25872   1
   0  16 -16 22.7011 10.2365   1
  16  16   0 0.54999 23.0297   2
 -16   0 -16 17.8676 9.28937   1
  16 -16   0 14.9705 9.51499   1
  16   0  16 9.92617 9.38072   1
  16 -16  -2 10567.9 231.982   1
  16   2  16 10356.4 231.839   1
 -16  16   2 10938.9 232.139   1
  16  -2  16 10289.6 232.094   1
  16 -16   2 10285.2 232.166   1
  -2  16 -16 10016.8 232.502   1
 -16   2 -16 10398.8 232.074   1
   2  16  16 10588.6 231.950   2
  16  16   2 10157.5 233.562   2
 -16  -2 -16 10410.6 231.807   1
 -16  16  -2 10392.8 232.117   1
 -16  -4 -16 4587.50 102.524   1
  16   4  16 4688.30 102.574   1
 -16  16   4 4749.46 102.712   1
  -4  16  16 4412.70 100.273   1
  16 -16   4 4537.59 103.059   1
  16  -4  16 4581.14 103.070   1
  -4  16 -16 4259.52 103.191   1
 -16   4 -16 4545.84 102.997   1
 -16  16  -4 4539.13 102.985   1
 -16   4  16 4534.00 101.345   2
   4  16  16 4662.74 103.915   2
  16 -16  -4 4685.32 102.699   1
  -6  16  16 3987.34 89.3437   1
  16   6  16 4065.49 91.0128   1
 -16  16  -6 4044.09 91.7688   1
 -16   6 -16 3952.67 91.8184   1
 -16  -6 -16 4026.14 91.0514   1
 -16  16   6 4073.28 91.1561   1
  16  -6  16 3837.05 91.6559   1
   6  16  16 4049.15 92.8667   2
  16   6 -16 4097.47 91.8479   2
  -8  16  16 43.1745 6.51021   1
 -16  16   8 44.9681 9.17022   1
 -16  -8 -16 52.2069 8.97265   1
  -8 -16 -16 48.7648 5.10205   1
   8  16  16 40.6059 21.3258   2
 -16  16  10 159.535 10.6735   1
 -10 -16 -16 159.321 7.54613   1
 -16 -10 -16 138.085 10.2648   1
 -10  16  16 151.469 8.52036   1
 -16 -16 -12 317.610 13.0175   1
 -16  16  12 352.072 13.7721   1
 -12  16  16 369.835 12.6303   1
 -12 -16 -16 377.957 11.7694   1
 -16 -12 -16 369.454 13.3303   1
  16 -16  14 87.2540 14.2498   1
  16 -14  16 75.7520 13.8486   1
 -16 -16 -14 127.051 10.6575   1
 -16  16  14 82.2156 11.1379   1
 -16 -14 -16 77.4371 10.4085   1
 -14 -16 -16 49.4706 9.42642   1
 -16  14  16 126.323 11.2866   1
 -14  16  16 64.7934 10.6165   1
  14 -16  16 131.238 14.6148   1
 -16  16 -16 11674.4 259.700   1
 -16 -16 -16 11688.8 257.467   1
  16 -16  16 11697.0 259.761   1
 -16  16  16 11384.8 257.751   1
   1 -17  -1 99.8353 6.88709   1
   1 -17   1 102.594 7.28532   1
   1  -1  17 90.3605 7.26687   1
  -1 -17  -1 82.5709 6.54298   1
   1   1  17 106.207 6.84712   1
  -1 -17   1 90.5909 7.35406   1
  -1  -1 -17 114.146 7.27404   1
  -1   1 -17 91.0018 7.18925   1
 -17   1  -1 99.6915 8.05292   1
  -1   1  17 76.1336 6.78433   1
  -1  -1  17 95.8102 7.21539   1
  -1  17  -1 86.8713 7.10526   1
  -1  17   1 108.411 6.66167   1
  -3 -17   1 58.7736 6.55842   1
  -1  17   3 44.6991 5.52572   1
  -3  -1  17 60.9170 7.14637   1
  -3   1 -17 45.0001 6.82217   1
  -3 -17  -1 37.1673 6.13778   1
  -1  17  -3 39.8937 6.95535   1
  -3  -1 -17 36.3842 6.49596   1
  -3  17  -1 46.0902 6.67625   1
   1  -3  17 47.5640 7.11657   1
  -1 -17   3 51.2180 7.15525   1
  -1   3  17 37.8354 5.74953   1
  -1  -3  17 53.3208 7.14771   1
  -3  17   1 30.4465 5.91516   1
  -1 -17  -3 43.5564 5.69253   1
   1   3  17 38.3682 5.71374   1
   1 -17   3 28.5937 7.01764   1
   3   1  17 37.4375 6.17135   1
   3  -1  17 48.8305 6.49221   1
   1 -17  -3 34.8485 5.62635   1
   3 -17   1 48.2270 6.46294   1
  -1   3 -17 37.1479 7.08954   1
  -3   1  17 34.4473 6.26392   1
   3 -17  -1 32.5427 6.22019   1
 -17   3   1 46.5478 7.20660   1
 -17   3  -1 40.8462 7.07120   1
 -17   1  -3 39.4090 7.19381   1
 -17  -1  -3 35.9203 7.20455   1
  -3  -3  17 2325.30 54.0999   1
  -3   3  17 2341.36 53.4897   1
  -3  17   3 2351.93 53.2669   1
  -3  17  -3 2345.82 53.9593   1
   3  -3  17 2400.23 54.0937   1
   3   3  17 2328.54 53.3324   1
   3 -17   3 2427.08 54.0130   1
  -3   3 -17 2335.27 54.0385   1
  -3 -17  -3 2344.57 53.2717   1
  -3 -17   3 2347.42 54.0342   1
  -3  -3 -17 2304.76 53.3788   1
   3 -17  -3 2294.41 53.1918   1
 -17  -3   3 2465.42 56.3325   2
 -17   3  -3 2293.57 54.1863   1
  -5 -17   1 315.160 10.8990   1
  -5 -17  -1 317.837 10.5116   1
  -1   5 -17 315.769 11.6558   1
  -1  17   5 315.705 9.15134   1
   1  17  -5 303.365 11.0780   1
  -1   5  17 299.680 9.59476   1
  -1  17  -5 306.389 10.9305   1
  -1  -5  17 316.191 11.5508   1
  -1 -17   5 312.408 11.0986   1
  -5  -1 -17 328.817 10.6395   1
   1  -5  17 318.760 11.2628   1
  -5   1 -17 294.701 10.7363   1
  -5  17   1 318.643 10.2534   1
   1   5  17 295.044 9.48352   1
  -5  17  -1 327.945 10.6924   1
   1 -17   5 334.973 11.3286   1
  -1 -17  -5 308.493 9.11544   1
   5  -1  17 316.642 10.5807   1
   5   1  17 320.850 10.3162   1
   5 -17  -1 295.688 10.2673   1
   1 -17  -5 292.694 9.17029   1
   5 -17   1 308.839 10.5968   1
 -17   5  -1 292.971 11.1871   1
 -17   5   1 304.269 10.8483   1
 -17  -1  -5 313.641 11.2059   1
 -17   1  -5 308.544 11.2747   1
 -17  -5   1 261.621 18.0658   2
   1  -5 -17 274.443 11.8663   2
 -17  -5  -1 302.517 18.5323   2
 -17  -5   3 78.7489 16.7453   2
 -17  -3   5 92.5900 15.3856   2
   5   3  17 117.086 7.09808   1
 -17   3  -5 104.327 8.31369   1
 -17   5  -3 95.5714 8.17740   1
  -5 -17  -3 96.4775 6.62408   1
  -5 -17   3 99.8321 8.15722   1
  -3  -5 -17 99.6332 6.34061   1
  -3  -5  17 103.537 8.08529   1
  -3 -17   5 103.461 8.39804   1
  -3   5 -17 100.093 7.96780   1
  -3  17   5 106.298 6.27851   1
  -5  -3 -17 103.036 6.85063   1
  -3  17  -5 89.6847 8.02288   1
  -5  17   3 103.558 6.79920   1
   3  -5  17 108.186 8.22857   1
   3   5  17 100.409 6.42292   1
   3 -17   5 108.045 8.30752   1
  17  -5   3 105.444 8.35174   1
  17  -3   5 103.943 8.31399   1
   3 -17  -5 97.5409 6.05172   1
   5 -17  -3 112.734 6.68080   1
  -5  -5  17 372.982 12.0564   1
  -5 -17   5 363.956 12.0697   1
  -5 -17  -5 316.802 9.67218   1
 -17  -5  -5 316.109 11.2465   1
  17  -5   5 299.522 11.3919   1
  -5   5 -17 287.959 11.2749   1
  -5  17  -5 292.716 11.2377   1
  -5  -5 -17 309.297 9.89240   1
  -5  17   5 308.162 9.78180   1
   5 -17   5 313.486 11.4467   1
   5  -5  17 307.086 11.4502   1
 -17   5  -5 297.217 11.5535   1
   5   5  17 314.698 9.88559   1
   5 -17  -5 306.584 9.68130   1
 -17  -5   5 348.945 17.6828   2
  17  -7   1 465.843 14.6085   1
  17  -1   7 490.278 14.5806   1
 -17  -7   1 473.269 21.1446   2
 -17  -7  -1 462.256 21.3055   2
 -17  -1   7 453.183 18.6701   2
  -1  -7 -17 478.777 16.3327   2
   7   1  17 488.656 14.1347   1
   7  -1  17 477.791 14.3211   1
 -17   7  -1 494.560 14.6533   1
 -17   1  -7 472.365 14.6419   1
  -1   7 -17 496.358 15.0761   1
  -1  17  -7 473.692 14.7868   1
   1  17  -7 477.047 14.7213   1
  -1  17   7 517.025 12.4165   1
  -1   7  17 484.422 12.8122   1
  -1  -7  17 494.320 14.9319   1
  -1 -17   7 439.880 14.7949   1
   1  -7  17 467.910 14.7100   1
   1 -17   7 499.910 14.9006   1
   1   7  17 518.579 12.7187   1
  -7   1 -17 476.302 14.0209   1
  -7  17  -1 502.712 14.0527   1
  -7  -1 -17 484.497 13.9089   1
  -7  17   1 486.653 13.9214   1
  -1 -17  -7 468.898 12.2135   1
 -17   7   1 474.850 14.3272   1
 -17  -1  -7 483.648 14.5861   1
   7 -17  -1 497.547 13.8559   1
   1 -17  -7 488.309 12.2998   1
   7 -17   1 468.384 14.0049   1
 -17   7   3 3713.26 83.7277   1
 -17  -3  -7 3643.67 83.7147   1
  17  -7   3 3628.47 83.9503   1
  17  -3   7 3653.86 83.8691   1
 -17  -7  -3 3694.95 85.6919   2
 -17  -3   7 3671.02 84.4217   2
  -3  -7 -17 3598.23 83.6440   2
   3   7  17 3647.27 82.5034   1
   7  -3  17 3713.26 83.7591   1
   7 -17   3 3694.92 83.7677   1
 -17   7  -3 3535.43 83.8490   1
 -17   3  -7 3675.89 83.9173   1
  -3  -7 -17 3727.19 82.5979   1
  -3   7  17 3780.49 82.7167   1
  -3  -7  17 3677.14 84.1392   1
  -3  17  -7 3754.31 84.0015   1
  -3 -17   7 3577.47 83.9854   1
  -3   7 -17 3777.77 84.0775   1
  -3 -17  -7 3659.24 82.3009   1
  -3  17   7 3770.97 82.4456   1
  -7  17  -3 3805.14 83.7257   1
   3 -17   7 3714.36 83.9797   1
  -7  -3 -17 3687.02 83.1992   1
  -7   3 -17 3692.53 83.7450   1
   3  -7  17 3768.64 84.0877   1
  -7  17   3 3785.97 83.1764   1
   7 -17  -3 3700.88 83.1195   1
   3 -17  -7 3634.85 82.3712   1
   7   3  17 3680.41 83.2107   1
  17  -5   7 10.8200 7.83268   1
 -17  -5  -7 8.13737 7.35861   1
  17  -7   5 20.4501 8.05200   1
 -17   7   5 14.8595 7.27761   1
  -5  -7 -17 25.1292 14.1463   2
 -17  -7  -5 3.86714 18.3055   2
   7 -17   5 25.1898 7.58490   1
  -7  17   5 7.90895 6.18563   1
   7  -5  17 17.8094 7.96488   1
   5 -17  -7 10.5968 5.30839   1
 -17   7  -5 23.9187 7.69511   1
   7 -17  -5 15.9656 5.90725   1
 -17   5  -7 16.5019 7.70693   1
  -5  -7  17 19.8595 8.17433   1
  -5 -17  -7 5.32536 5.09823   1
  -5 -17   7 15.5726 8.15649   1
  -5  17  -7 15.6236 7.56793   1
  -5   7 -17 6.65690 7.91266   1
  -5  -7 -17 13.1526 5.40557   1
  -7  -5 -17 1.36303 6.10627   1
  -7   5 -17 25.0296 7.65300   1
  -7  17  -5 19.0441 7.44698   1
   5  -7  17 19.1727 8.03186   1
   5 -17   7 12.1197 7.68335   1
  -5  17   7 1.95196 5.25961   1
   5   7  17 6.18980 5.20580   1
   7   5  17 8.79047 5.93598   1
 -17  -7  -7 2.41038 7.19012   1
 -17   7  -7 24.0473 7.88132   1
  -7   7 -17 5.01607 7.85393   1
  -7  17  -7 4.52457 7.64647   1
  -7  -7 -17 43.2694 5.82842   1
   7   7  17 29.6486 5.64056   1
   7  -7  17 6.48708 7.95382   1
  -7  17   7 25.3644 5.78431   1
   7 -17   7-1.33475 7.90889   1
  17  -7   7 19.5024 7.92766   1
   7 -17  -7 27.1079 5.79014   1
 -17  -7  -7-22.7194 18.9288   2
  17  -9   1 615.928 17.9374   1
  17  -1   9 638.321 17.7926   1
  17   1   9 630.514 17.6393   1
 -17  -1   9 502.907 20.9744   2
  -9  17   1 639.797 17.2690   1
  -1 -17  -9 612.589 14.8180   1
 -17   9   1 652.243 17.6721   1
 -17   1  -9 641.443 17.8698   1
 -17  -1  -9 659.545 17.6834   1
 -17   9  -1 641.520 17.7408   1
  -1  17   9 615.313 14.9982   1
  -1   9 -17 632.859 18.4190   1
  -1  17  -9 621.698 18.0424   1
   1  17  -9 653.456 18.1542   1
  -1  -9  17 650.002 18.3140   1
  -1   9  17 632.502 15.4509   1
   1  -9  17 623.612 18.3244   1
  -1 -17   9 626.688 18.2574   1
   1 -17   9 625.277 18.1813   1
  -9   1 -17 655.455 17.4049   1
  -9  -1 -17 641.659 17.3510   1
  -9  17  -1 643.341 17.4634   1
   1   9  17 608.476 15.2628   1
   1 -17  -9 610.339 14.9330   1
   9 -17   1 672.911 17.7002   1
   9 -17  -1 626.661 17.2638   1
   9  -1  17 655.226 17.5600   1
   9   1  17 629.127 17.2000   1
  17  -9   3 136.474 9.31090   1
 -17   9   3 168.092 8.94875   1
   3 -17  -9 135.901 5.69581   1
  17  -3   9 132.302 9.02609   1
  -9  17   3 153.655 7.93919   1
 -17  -3  -9 149.319 8.87042   1
   9 -17  -3 141.702 8.15942   1
  -3   9  17 145.488 6.40851   1
  -3  -9 -17 140.376 6.01888   1
 -17  -9  -3 126.806 19.1394   2
  -3  17  -9 150.191 9.38331   1
  -3   9 -17 140.728 9.46202   1
  -3 -17   9 141.933 9.68907   1
  -3  -9  17 150.389 9.69201   1
  -3 -17  -9 130.904 5.33801   1
  -3  17   9 146.305 5.86109   1
   3 -17   9 144.118 9.41048   1
  -9   3 -17 142.239 9.01351   1
   3  -9  17 138.954 9.42746   1
  -9  -3 -17 150.623 8.17941   1
  -9  17  -3 158.045 8.85401   1
 -17   9  -3 146.508 9.08715   1
 -17   3  -9 146.343 9.11597   1
   9   3  17 144.927 7.81689   1
   9  -3  17 149.844 8.83139   1
   3   9  17 137.344 5.83436   1
   9 -17   3 151.541 8.75863   1
  -5  -9 -17 2731.13 62.8820   2
  17   9  -5 2603.97 64.2865   2
 -17  -9  -5 2612.78 65.0105   2
  -9  17   5 2763.11 61.3039   1
   9  -5  17 2637.82 62.0271   1
   9 -17  -5 2740.57 61.2218   1
  -5 -17   9 2662.31 62.4963   1
  -5  -9  17 2685.34 62.6793   1
  -5 -17  -9 2637.04 60.1889   1
   9 -17   5 2577.34 61.9948   1
  -5   9 -17 2615.98 62.2921   1
  -5  17  -9 2646.19 62.2872   1
  -5  -9 -17 2790.65 60.4667   1
  -9   5 -17 2631.35 62.0861   1
  -5  17   9 2758.89 60.4536   1
  -9  17  -5 2651.20 62.0705   1
   5 -17   9 2609.68 62.2852   1
  -9  -5 -17 2726.93 61.2205   1
   5  -9  17 2620.02 62.3394   1
   5   9  17 2709.77 60.3616   1
 -17   9  -5 2630.82 62.2365   1
 -17   5  -9 2762.16 62.3389   1
   9   5  17 2713.02 61.1749   1
 -17   9   5 2592.59 61.8492   1
   5 -17  -9 2759.49 60.4121   1
 -17  -5  -9 2615.80 61.7811   1
  17  -9   5 2711.24 62.3419   1
  17  -5   9 2741.15 62.3121   1
   7 -17  -9-0.36805 5.48528   1
 -17  -7  -9 19.3553 7.77268   1
 -17   9   7 10.2423 7.60241   1
   9 -17  -7 5.15083 6.25134   1
  -7  -9 -17-12.8480 16.4328   2
  17   9  -7 16.2066 17.5470   2
 -17  -9  -7-11.2167 19.8145   2
  17   7  -9 20.6873 16.5873   2
  -7   9  17 25.3293 7.22207   2
   9  -7  17 19.6705 8.48871   1
   7 -17   9-4.26958 8.60695   1
   7  -9  17 4.48065 8.61319   1
  -9  -7 -17 4.46143 6.30232   1
   9   7  17-0.53583 6.25541   1
  -7 -17   9 6.46724 8.95991   1
   9 -17   7 8.42348 8.30298   1
  -9  17   7 0.75431 6.36224   1
  -7  17   9 7.37075 5.74106   1
  -7   9 -17 8.82484 8.30545   1
  -9   7 -17 16.6232 8.45015   1
  -7  17  -9-13.4821 8.44219   1
  -7  -9 -17-3.66355 5.55983   1
  -9  17  -7 21.8271 8.42739   1
  17  -9   7-1.57259 8.37681   1
  17  -7   9 0.15602 8.43142   1
   7   9  17 3.71490 5.32182   1
 -17   9  -7 4.02604 8.32854   1
 -17   7  -9-9.03424 8.48687   1
   9   9  17 7.12153 6.11744   1
 -17   9  -9 15.7540 8.69885   1
   9 -17   9 17.5018 8.82940   1
  -9  17   9 18.8681 6.54597   1
  -9  17  -9 31.0060 8.78809   1
  -9   9 -17 5.49588 8.73838   1
  17  -9   9 16.6346 8.87626   1
   9  -9  17 15.9831 9.01505   1
  -9  -9 -17 13.4461 6.02932   1
 -17  -9  -9-11.0922 21.0234   2
  -9  -9 -17 23.4218 17.6507   2
  17   9  -9 8.17677 17.8333   2
 -17  -9  -9 9.70130 7.82180   1
 -17   9   9 15.0582 8.07243   1
  -1  11 -17 1171.87 28.4061   1
  -1  17 -11 1099.48 27.9040   1
  17  -1  11 1096.55 27.4775   1
  -1 -17  11 1089.30 27.9795   1
  -1 -11  17 1076.95 28.0084   1
   1 -17  11 1077.03 27.9982   1
   1 -11  17 1117.81 28.0673   1
  -1  11  17 1067.70 24.6945   1
  11 -17   1 1096.06 27.1771   1
 -17  11  -1 1108.26 27.3510   1
 -17  -1 -11 1047.30 27.3246   1
  11  -1  17 1094.96 27.3446   1
 -17   1 -11 1124.00 27.4612   1
  11   1  17 1028.01 26.8384   1
 -11   1 -17 1109.34 27.1647   1
 -11  -1 -17 1052.03 26.9406   1
 -17  11   1 1066.34 27.3823   1
  11 -17  -1 1103.60 26.9243   1
   1  11  17 1039.86 24.5246   1
 -11  17  -1 1086.34 27.1995   1
 -11  17   1 1097.70 26.8722   1
  17 -11  -1 1050.71 27.3150   1
  17   1  11 1073.41 27.3017   1
  17 -11   1 1103.85 27.5944   1
  11   1 -17 1064.64 26.4438   2
  17  11  -1 1089.67 33.6544   2
 -17  -1  11 1122.52 29.3950   2
 -17   1  11 1055.65 29.1020   2
  17   3  11 1842.19 43.6842   1
  17  11  -3 1760.33 47.4809   2
  -3  11  17 1879.19 43.2853   2
 -11  17   3 1890.89 43.3328   1
 -11  -3 -17 1899.93 43.3426   1
 -17  11   3 1905.74 43.8435   1
 -17  -3 -11 1882.88 43.6935   1
  11 -17  -3 1923.74 43.3999   1
  11  -3  17 1813.86 43.8171   1
  -3  11 -17 1750.97 44.1557   1
  -3  17 -11 1749.09 44.1096   1
  -3 -17  11 1771.94 44.4376   1
  -3 -11  17 1820.05 44.4188   1
  -3  17  11 1871.03 41.5252   1
   3 -17  11 1844.74 44.3866   1
   3 -11  17 1786.80 44.2422   1
 -11   3 -17 1857.15 43.7781   1
 -11  17  -3 1829.00 43.8015   1
   3  11  17 1837.27 41.4708   1
 -17   3 -11 1973.79 44.4658   1
 -17  11  -3 1793.08 43.9359   1
  11 -17   3 1826.46 43.9030   1
  11   3  17 1878.38 43.2701   1
  17 -11   3 1819.75 43.9900   1
  17  -3  11 1862.36 44.0173   1
  17  11  -5 10.0314 19.7155   2
  -5  17  11 24.6474 4.92613   1
 -11  -5 -17 22.8840 7.07946   1
 -17  -5 -11 25.9026 8.21554   1
  11   5  17 31.1460 7.43097   1
  -5  11  17 13.3858 10.7922   2
  -5 -17 -11 36.6912 4.14351   1
  -5 -17  11 35.1145 9.33738   1
  -5 -11  17 24.7341 9.39736   1
  -5  11 -17 46.5961 8.99575   1
  -5 -11 -17 32.1680 4.78167   1
  -5  17 -11 33.0517 9.07196   1
 -17  11  -5 29.9527 8.70205   1
 -17   5 -11 29.1780 8.65469   1
  11 -17   5 38.2618 8.64703   1
 -11   5 -17 30.3939 8.43186   1
   5 -11  17 34.1413 9.31904   1
   5 -17  11 40.5398 9.01954   1
 -11  17  -5 56.8485 8.53568   1
  17 -11   5 42.1175 9.04294   1
 -17  11   5 40.0364 8.14551   1
   5  11  17 34.0101 4.56441   1
  17  -5  11 34.6899 8.79754   1
  11 -17  -5 24.7784 7.43898   1
 -11  17   5 21.7180 7.35673   1
  11  -5  17 35.8422 8.56660   1
  17   7 -11 945.100 28.5418   2
 -17 -11  -7 943.883 32.0050   2
  17  11  -7 933.086 30.0635   2
 -11  -7 -17 973.294 23.7737   1
  17 -11   7 914.394 25.2949   1
  17  -7  11 904.474 25.3111   1
  -7 -11  17 940.512 25.8690   1
  -7 -17  11 947.423 25.8800   1
 -11  17   7 967.837 23.8421   1
 -17   7 -11 966.353 25.2110   1
  -7  17  11 959.991 22.8907   1
  11 -17   7 978.000 25.3698   1
 -17  11  -7 959.964 25.2358   1
  11  -7  17 935.032 25.1721   1
  -7  11 -17 908.849 25.2874   1
  -7  17 -11 931.950 25.2820   1
 -11   7 -17 912.723 25.1133   1
  -7 -11 -17 1003.35 22.7058   1
   7 -17  11 955.400 25.5068   1
 -11  17  -7 941.793 25.0548   1
   7 -11  17 958.733 25.5877   1
  11 -17  -7 984.905 23.8915   1
   7  11  17 971.042 22.5682   1
 -17  -7 -11 948.487 24.4177   1
  11   7  17 953.024 23.6917   1
 -17  11   7 954.219 24.6857   1
   9  17  11 237.840 20.9338   2
  -9 -11 -17 140.072 19.5578   2
 -17 -11  -9 88.3960 22.2501   2
  11  17   9 86.9747 21.0491   2
  17  11  -9 92.1082 19.3274   2
  11 -17   9 184.866 11.3814   1
 -17   9 -11 138.344 10.5032   1
  11  -9  17 201.853 11.0855   1
 -17  11  -9 131.190 10.7397   1
 -11  17   9 135.984 8.40346   1
  -9  17  11 140.787 7.75759   1
  -9  11 -17 86.2323 10.3874   1
 -11  17  -9 175.141 10.7348   1
 -11   9 -17 199.529 11.1025   1
  -9  17 -11 102.579 10.5747   1
  17  -9  11 118.759 10.4488   1
  17 -11   9 127.636 10.5197   1
  -9 -11 -17 137.819 7.28122   1
   9 -11  17 86.9225 10.7397   1
 -11  -9 -17 129.182 8.06908   1
   9 -17  11 113.830 10.6711   1
 -17  -9 -11 217.358 9.91725   1
  17   9 -11 102.351 18.7393   2
 -17  -9 -11 203.335 22.2715   2
 -11  -9 -17 144.274 19.9277   2
 -17  11   9 176.795 9.68456   1
 -17 -11  -9 95.6823 9.05990   1
  11   9  17 127.121 7.93936   1
  17  11 -11 725.035 27.4918   2
 -11 -11 -17 811.360 20.0615   1
 -11  17  11 798.705 20.3491   1
 -11  17 -11 766.896 22.4934   1
 -11  11 -17 814.739 22.6472   1
 -17 -11 -11 811.039 21.2466   1
 -17  11 -11 777.812 22.2840   1
 -11 -11 -17 772.694 28.6351   2
 -17  11  11 800.578 21.3997   1
  -1  13  17 3357.48 75.2161   2
   1  13  17 3385.83 75.5280   2
  17  13   1 3322.24 78.5179   2
 -17   1  13 3282.56 74.9715   2
  17  13  -1 3121.79 78.1818   2
 -13  17  -1 3306.95 75.2309   1
 -13   1 -17 3324.50 75.2678   1
 -13  -1 -17 3305.87 75.1676   1
  13 -17   1 3304.48 75.2440   1
  13 -17  -1 3379.38 75.1654   1
  13   1  17 3309.18 75.0394   1
  -1  13 -17 3244.49 75.9183   1
  -1  17 -13 3229.78 75.7616   1
  17  -1  13 3249.52 75.3480   1
  17   1  13 3193.12 75.1972   1
  17 -13   1 3244.05 75.4669   1
   1 -17  13 3208.08 75.9241   1
   1 -13  17 3223.04 75.8463   1
  -1 -13  17 3288.59 75.9622   1
  -1 -17  13 3228.43 75.9047   1
 -13  17   1 3366.08 75.1206   1
 -17   1 -13 3242.57 75.3255   1
  17 -13  -1 3302.62 75.3077   1
 -17  13  -1 3354.23 75.3778   1
 -17  13   1 3296.07 75.1884   1
  13  -1  17 3205.69 75.0881   1
 -17  -1 -13 3270.65 75.3010   1
  13   3 -17 171.956 13.2537   2
 -17   3  13 156.233 13.3955   2
  17  13   3 129.361 21.9422   2
  17  13  -3 126.040 21.3137   2
 -13  -3 -17 118.634 9.20432   1
 -13  17  -3 111.465 9.96905   1
  13   3  17 133.847 9.36559   1
  17  -3  13 125.075 10.4953   1
 -17  13   3 127.950 9.79864   1
 -13  17   3 111.072 9.23976   1
 -17   3 -13 107.995 10.0293   1
 -17  13  -3 134.630 10.2090   1
  -3 -13  17 162.315 11.1736   1
  -3 -17  13 139.360 11.0314   1
  -3  13 -17 147.097 10.6201   1
  -3  17 -13 150.158 10.6803   1
 -17  -3 -13 118.555 9.60552   1
  13 -17   3 128.243 9.76498   1
  13  -3  17 112.500 10.1065   1
   3 -17  13 142.740 10.9142   1
   3 -13  17 140.190 11.0338   1
 -13   3 -17 123.890 10.0407   1
  17 -13  -3 120.033 9.76534   1
  17   3  13 134.332 9.64427   1
  17 -13   3 119.265 10.2853   1
  13 -17  -3 133.986 9.43341   1
  13  17   5 1225.57 38.1759   2
  -5  13 -17 1255.71 32.7556   1
  -5  17 -13 1252.48 32.7679   1
  -5 -17  13 1248.80 33.1031   1
  -5 -13  17 1273.20 33.1569   1
  -5 -13 -17 1324.91 29.3525   1
  17  13  -5 1223.91 37.5290   2
  -5  17  13 1270.48 29.6525   1
 -13  -5 -17 1298.62 31.6210   1
 -13  17  -5 1295.88 32.3658   1
 -17  -5 -13 1340.25 32.0210   1
  17 -13   5 1281.59 32.6663   1
 -17  13   5 1339.19 32.0864   1
  17  -5  13 1252.52 32.5098   1
  13 -17   5 1294.05 32.5723   1
  13  -5  17 1306.92 32.6407   1
   5 -17  13 1266.77 32.9432   1
 -13   5 -17 1265.35 32.3918   1
   5 -13  17 1254.84 32.8952   1
  13   5  17 1248.38 31.4895   1
  13 -17  -5 1388.45 31.7290   1
 -13  17   5 1311.60 31.6925   1
 -17   5 -13 1304.22 32.4360   1
 -17  13  -5 1332.76 32.6597   1
  13 -17  -7 1532.51 34.4510   1
  17   7 -13 1447.56 37.6628   2
   7  17  13 1391.56 38.8856   2
  13  17   7 1331.69 40.2303   2
 -17   7 -13 1402.57 35.4046   1
  17 -13   7 1436.35 35.5419   1
  17  -7  13 1418.91 35.4261   1
 -17  -7 -13 1433.96 34.5630   1
  17  13  -7 1302.41 39.4671   2
  -7 -17  13 1360.02 35.9803   1
 -17  13  -7 1416.62 35.2797   1
  13  -7  17 1402.23 35.5260   1
 -13  -7 -17 1440.90 34.1156   1
  -7  13 -17 1362.76 35.4576   1
  -7  17 -13 1332.09 35.5326   1
  -7 -13 -17 1456.82 32.5479   1
 -13  17  -7 1370.81 35.4108   1
   7 -17  13 1335.87 35.6105   1
   7 -13  17 1358.73 35.6807   1
 -13   7 -17 1380.09 35.3433   1
 -13  17   7 1479.58 34.3984   1
  13 -17   7 1593.74 36.6838   1
  -7  17  13 1551.98 33.1570   1
 -17  13   7 1419.94 34.7095   1
  -7 -17 -13 1362.41 32.2564   1
  13   7  17 1463.51 34.1562   1
 -13  -9 -17 125.711 21.3339   2
   9  17  13 138.620 21.4019   2
  13  17   9 128.049 22.1253   2
 -17  13  -9 143.905 11.1808   1
  -9 -13 -17 162.974 7.37530   1
 -17   9 -13 136.879 10.9519   1
 -17  -9 -13 164.668 10.1054   1
 -13  -9 -17 156.865 9.11239   1
  -9  17 -13 146.165 11.2674   1
  -9  13 -17 145.741 11.3710   1
  -9 -17 -13 157.028 6.97083   1
 -17  13   9 157.622 10.1366   1
  13   9  17 146.951 8.94317   1
 -13  17  -9 155.572 11.3301   1
 -13   9 -17 162.263 11.2616   1
  17   9 -13 145.853 19.1842   2
 -13  17   9 145.202 9.33081   1
  -9  17  13 149.924 8.02392   1
 -13 -11 -17 3.09189 7.67510   1
 -11  17  13 12.6635 7.43288   1
 -13  17  11 6.23566 8.05481   1
 -17 -11 -13 0.13117 8.85634   1
  11  17  13 1.57645 22.4690   2
 -13 -11 -17 10.5528 22.3139   2
  13  17  11-4.42788 23.1512   2
 -11 -13 -17 4.77134 6.94086   1
 -17  13  11-14.0439 9.29606   1
 -17 -13 -11 7.11354 8.87352   1
 -11 -17 -13 1.38184 6.53774   1
 -17 -13 -13 3617.32 83.1543   1
 -13  17  13 3701.34 82.9040   1
 -13 -17 -13 3622.31 82.3948   1
 -17  13  13 3623.78 83.4240   1
 -13 -13 -17 3705.84 82.6736   1
 -17  15   1 182.097 11.2633   1
  15 -17  -1 195.396 11.2829   1
  17   1  15 176.508 11.2015   1
  17  -1  15 182.755 11.4660   1
  17 -15   1 205.924 11.9045   1
  17 -15  -1 182.864 11.4548   1
  15 -17   1 204.649 11.6926   1
  15   1  17 205.024 11.2801   1
  15  -1  17 178.145 11.2227   1
  17  15  -1 168.428 23.6481   2
  -1  17 -15 192.847 12.4499   1
  -1  15 -17 179.115 12.2966   1
 -15   1 -17 190.323 11.4251   1
 -15  -1 -17 181.634 10.9978   1
  17  15   1 177.613 23.6729   2
   1  15  17 192.950 17.4289   2
 -17  -1 -15 188.343 11.2546   1
 -15  17   1 216.575 11.1992   1
 -17   1 -15 214.375 11.5016   1
 -17  15  -1 199.236 11.5491   1
 -15  17  -1 209.620 11.2554   1
   3  15  17 117.847 18.8124   2
 -15   3 -17 159.498 11.1773   1
 -15  17  -3 141.449 11.1042   1
  -3  15 -17 135.332 11.7039   1
  -3  17 -15 171.318 11.8397   1
  15  -3  17 131.999 11.2801   1
 -17  15   3 171.109 10.9031   1
 -17  -3 -15 154.219 10.9277   1
  17 -15   3 178.329 11.4369   1
  15   3  17 183.921 10.8738   1
  15 -17  -3 179.662 10.9742   1
  17   3  15 146.181 10.7926   1
  15 -17   3 153.915 11.4684   1
  17  -3  15 156.781 11.2188   1
 -17   3  15 144.636 14.0154   2
  17  15  -3 149.255 23.1518   2
  17 -15  -3 175.005 11.0430   1
 -17   3 -15 137.059 11.1624   1
 -17  15  -3 146.150 11.3162   1
 -15  -3 -17 150.446 10.5047   1
 -15  17   3 166.630 10.6277   1
 -17  15  -5 1130.55 29.4215   1
  -5  17  15 1113.63 26.0102   1
 -15  -5 -17 1167.30 28.7157   1
  -5  17 -15 1144.54 29.9494   1
  -5  15 -17 1091.34 29.8207   1
  15  -5  17 1123.81 29.3785   1
 -15  17   5 1212.50 28.8646   1
 -17  -5 -15 1146.18 28.7927   1
  17   5  15 1187.05 28.8566   1
  15 -17  -5 1207.30 28.8605   1
  15 -17   5 1130.69 29.6796   1
  17 -15   5 1131.71 29.6653   1
 -17  15   5 1130.11 28.8179   1
  17  -5  15 1147.18 29.5376   1
 -15   5 -17 1164.36 29.5320   1
 -15  17  -5 1104.93 29.3850   1
 -17   5 -15 1136.92 29.5818   1
   5  17  15 1077.43 34.2320   2
  15   5 -17 1094.46 31.1617   2
   5  15  17 1144.64 33.3660   2
  15   5  17 1208.48 28.7302   1
  -5  15  17 1120.25 26.0769   1
 -17  -7 -15 39.5169 9.38159   1
 -15  17   7 22.4059 9.06600   1
  15   7  17 18.3211 8.76923   1
  -7  15  17 42.2169 6.28780   1
  -7 -15 -17 24.6712 4.79459   1
 -15   7 -17 39.2668 10.7609   1
 -17   7 -15 33.0300 10.2609   1
 -15  17  -7 37.8576 10.7063   1
 -15  -7 -17 29.8931 8.91936   1
  -7 -17 -15 39.7949 4.43357   1
 -17  15  -7 23.6443 10.2183   1
 -17  15   7 48.5245 9.68252   1
  -7  17  15 32.7400 6.17908   1
   7  17  15 43.0660 20.9288   2
  17   7 -15 20.9017 18.4598   2
  -9  15  17 424.162 12.9174   1
 -17  15   9 460.218 15.0160   1
  -9  17  15 428.179 12.9064   1
 -17  -9 -15 459.060 14.8547   1
 -15  17   9 465.380 14.6950   1
 -15  -9 -17 422.406 14.3662   1
  -9 -15 -17 431.940 12.0284   1
  -9 -17 -15 439.936 11.8413   1
  17   9 -15 443.366 22.2691   2
 -11  15  17 27.6625 8.02361   1
 -17 -15 -11 23.5875 9.26838   1
 -17  15  11 29.9040 9.84897   1
 -11  17  15 34.1749 8.02325   1
 -15  17  11 36.9567 9.39546   1
 -17 -11 -15 14.8978 9.38721   1
 -11 -17 -15 38.1604 7.03867   1
 -11 -15 -17 48.4287 7.18833   1
 -15 -11 -17 33.2016 9.08093   1
  11  17  15 7.09322 27.1678   2
 -13  17  15 890.099 23.7244   1
 -17  15  13 963.665 24.6637   1
 -17 -15 -13 940.921 24.2542   1
 -15 -13 -17 894.443 23.6354   1
 -13 -15 -17 906.570 23.0996   1
 -13 -17 -15 899.371 23.0532   1
 -17 -13 -15 899.241 24.2632   1
 -15  17  13 925.010 24.1773   1
 -17  13  15 937.689 24.6058   1
 -15 -17 -13 953.834 23.7548   1
 -13  15  17 893.695 23.7762   1
 -15  17  15 54.7733 10.6918   1
 -15 -17 -15 44.1640 10.2084   1
 -17 -15 -15 36.7747 10.8721   1
  15 -15  17 24.4054 13.7523   1
  17 -15  15 35.8662 14.0276   1
  15 -17  15 54.9125 14.1106   1
 -17  15  15 29.2626 11.2796   1
 -15  15  17 72.9958 10.8921   1
 -15 -15 -17 57.9204 9.60656   1
 -17  17  -1 1669.16 42.0446   1
 -17  -1 -17 1720.71 41.8356   1
 -17  17   1 1729.30 41.9313   1
  17 -17   1 1698.30 42.1987   1
  17 -17  -1 1778.45 42.1340   1
  17   1  17 1789.79 42.0626   1
  17  -1  17 1720.56 42.1698   1
 -17   1 -17 1720.04 42.0551   1
 -17  -3 -17 81.3705 10.2349   1
 -17  17  -3 87.3359 10.9816   1
  17 -17  -3 87.1247 10.6115   1
  17  -3  17 99.2471 10.9491   1
  17   3  17 77.7245 10.1764   1
 -17  17   3 89.1727 11.7558   1
 -17   3 -17 107.682 11.1777   1
  17 -17  -5 7012.51 151.761   1
  17   5  17 6804.49 151.535   1
  -5  17  17 6439.90 149.416   1
 -17  17   5 6826.91 151.678   1
 -17   5 -17 6662.48 152.093   1
 -17  -5 -17 6754.67 151.555   1
   5  17  17 6792.11 152.656   2
  17   5 -17 7340.63 151.765   2
 -17   5  17 6958.19 150.198   2
  17   7  17 251.483 12.2477   1
  -7  17  17 271.512 9.14294   1
 -17  17   7 249.383 12.6148   1
 -17  -7 -17 267.413 12.4973   1
  17   7 -17 215.845 20.5240   2
   7  17  17 274.956 23.4428   2
  -9 -17 -17 151.179 7.07908   1
 -17  17   9 160.098 11.2718   1
 -17  -9 -17 158.251 10.8052   1
  -9  17  17 158.929 8.53740   1
  11 -17  17 229.843 14.3139   1
 -17  17  11 210.754 12.2197   1
 -11  17  17 217.746 10.1607   1
 -11 -17 -17 235.083 9.60820   1
 -17 -11 -17 211.042 11.4408   1
 -13  17  17 911.389 24.3284   1
 -17  17  13 950.456 25.3856   1
 -17 -17 -13 998.978 24.9923   1
  13 -17  17 969.234 27.5275   1
 -17 -13 -17 957.032 24.8771   1
  17 -17  13 955.618 27.3463   1
 -13 -17 -17 893.543 23.4038   1
  17 -13  17 940.582 27.5623   1
  17 -17  15 3158.61 70.8743   1
 -15  17 -17 2932.15 69.5927   1
 -17  17 -15 2913.76 69.6602   1
 -17  15 -17 2878.53 69.7397   1
 -17 -15 -17 2832.87 67.2877   1
 -15 -17 -17 2900.26 66.8158   1
 -17  15  17 2904.87 67.8646   1
 -17 -17 -15 2841.00 67.2435   1
 -15  17  17 2947.29 67.4057   1
 -17  17  15 2875.83 67.7120   1
  15 -17  17 2859.29 69.5879   1
 -17  17 -17 20.6101 13.1841   1
 -17 -17 -17 13.2937 9.91849   1
 -17  17  17 3.78303 10.6332   1
  17 -17  17 39.4701 13.6952   1
   0  18   0 37508.1 827.890   1
   0 -18   0 37605.6 827.889   1
   0   0  18 37517.5 828.077   1
   0 -18  -2 1779.86 40.0666   1
   0 -18   2 1736.32 40.6061   1
   2   0  18 1738.85 40.5782   1
   2 -18   0 1717.56 40.3662   1
  -2   0  18 1743.46 40.6856   1
  -2  18   0 1741.57 40.2971   1
  -2   0 -18 1748.38 40.5215   1
   0  18  -2 1713.41 40.5883   1
   0  18   2 1759.99 40.0621   1
 -18   2   0 1710.18 41.0039   1
 -18   0  -2 1722.32 40.9990   1
   0   2  18 1770.11 40.3671   1
  -2 -18   0 1656.88 40.3296   1
   0  -2  18 1691.78 40.8420   1
   2   2  18 235.133 9.26406   1
   2  -2  18 266.892 10.2003   1
   2 -18   2 256.929 9.70985   1
   2 -18  -2 232.170 8.86531   1
  -2 -18   2 270.642 9.87999   1
  -2 -18  -2 230.627 8.79872   1
  -2  -2 -18 252.960 9.46715   1
  -2   2 -18 262.798 10.0985   1
  -2  18  -2 265.541 9.66060   1
  -2  -2  18 253.184 10.2679   1
  -2  18   2 257.661 9.06001   1
  -2   2  18 264.546 9.65565   1
 -18   2  -2 246.154 10.3717   1
  -4 -18   0 271.680 9.85326   1
  -4   0 -18 274.593 10.0732   1
   0 -18   4 281.325 10.5668   1
   0  -4  18 272.463 10.7517   1
  -4  18   0 274.549 9.83299   1
   0   4  18 295.357 9.54042   1
   0 -18  -4 274.574 9.02351   1
   4   0  18 276.982 10.0655   1
   0  18   4 269.989 8.92163   1
   0  18  -4 251.219 10.1295   1
  -4   0  18 277.657 10.4136   1
 -18   0  -4 292.695 10.8113   1
 -18   4   0 267.518 10.6483   1
   4 -18   0 255.010 9.87262   1
 -18  -4   2 5733.38 130.113   2
   2 -18  -4 5817.66 128.178   1
   4 -18  -2 5734.35 128.467   1
  -2  -4 -18 5772.87 128.399   1
  -4  -2  18 5721.22 129.198   1
  -2   4 -18 5697.65 129.208   1
  -4   2  18 5709.50 128.789   1
  -2  18  -4 5574.06 128.999   1
  -4   2 -18 5767.39 129.003   1
  -4 -18   2 5864.00 129.014   1
  -2  18   4 5840.30 128.215   1
  -2 -18   4 5768.05 129.102   1
  -2  -4  18 5677.76 129.240   1
  -2   4  18 5810.32 128.467   1
  -4  -2 -18 5840.86 128.678   1
  -4 -18  -2 5727.20 128.505   1
  -4  18   2 5732.28 128.499   1
  -4  18  -2 5904.59 128.955   1
  -2 -18  -4 5822.99 128.181   1
   2  -4  18 5695.70 129.168   1
   2 -18   4 5826.46 129.151   1
   2   4  18 5807.59 128.372   1
   4   2  18 5725.85 128.584   1
   4  -2  18 5741.08 129.015   1
   4 -18   2 5735.39 128.936   1
 -18   2  -4 5714.54 129.249   1
 -18   4  -2 5620.26 129.234   1
 -18   4   2 5664.28 129.228   1
 -18  -2  -4 5762.56 129.215   1
 -18  -4   4 4078.19 96.5928   2
 -18   4  -4 4416.25 95.8545   1
  -4  -4  18 4183.41 95.8126   1
  -4  -4 -18 4319.30 94.8413   1
  -4 -18  -4 4294.83 94.6251   1
  -4   4 -18 4176.94 95.5552   1
  -4 -18   4 4132.19 95.5764   1
   4  -4  18 4165.40 95.5704   1
   4   4  18 4266.33 94.7776   1
   4 -18   4 4249.99 95.5019   1
  18  -4   4 4103.07 95.6593   1
 -18  -4  -4 4250.15 95.5880   1
   4 -18  -4 4154.73 94.6456   1
  -4  18   4 4326.88 94.6920   1
  -4  18  -4 4146.28 95.5143   1
   0   6 -18 540.160 15.7308   1
   0  18  -6 543.294 15.5225   1
   6 -18   0 496.839 14.8145   1
   0   6  18 507.516 13.6971   1
   0 -18   6 572.748 15.6834   1
   0  -6  18 558.009 15.8909   1
  -6   0 -18 506.189 14.9104   1
  -6  18   0 519.432 14.7183   1
   0 -18  -6 510.880 13.3912   1
   6   0  18 511.387 14.8942   1
 -18   0  -6 510.854 15.4883   1
 -18   6   0 500.024 15.4150   1
   0  -6 -18 504.157 16.3040   2
 -18  -6   0 542.594 22.1004   2
  18  -2   6 2184.92 52.1992   1
 -18  -2   6 2197.15 53.6749   2
 -18  -6   2 2237.24 54.7125   2
  -2  -6 -18 2142.75 52.1117   2
 -18  -6  -2 2232.88 54.9108   2
   6 -18   2 2281.83 51.9856   1
   6   2  18 2230.51 51.5635   1
 -18   6  -2 2184.44 52.2542   1
 -18   2  -6 2206.73 52.2391   1
  -6 -18   2 2288.22 52.1417   1
  -2   6 -18 2251.71 52.3570   1
  -2  -6  18 2194.09 52.4131   1
  -2  18  -6 2264.98 52.2637   1
  -2 -18   6 2213.30 52.3358   1
  -2   6  18 2292.13 51.0684   1
  -2  18   6 2261.87 50.7860   1
  -6  -2 -18 2272.43 51.6170   1
  -2 -18  -6 2237.77 50.6636   1
  -6   2 -18 2276.54 52.0510   1
  -6  18   2 2338.83 51.5392   1
   2 -18   6 2270.90 52.2890   1
   2  -6  18 2232.23 52.3592   1
  -6  18  -2 2255.59 51.9463   1
   6  -2  18 2266.21 52.0139   1
   2   6  18 2194.01 50.8860   1
 -18   6   2 2290.06 52.1769   1
 -18  -2  -6 2255.17 52.1660   1
   2 -18  -6 2192.30 50.6939   1
   6 -18  -2 2270.45 51.5237   1
 -18  -6  -4 146.738 20.5891   2
 -18  -6   4 141.444 18.1034   2
 -18  -4   6 120.870 16.6905   2
  -6 -18   4 104.641 9.04485   1
  -4  -6 -18 108.217 6.72057   1
  -4 -18  -6 114.477 6.48225   1
  -4 -18   6 114.948 9.02043   1
  -4   6 -18 119.121 9.17815   1
  -4  -6  18 98.2437 9.45648   1
  -4  18  -6 119.094 9.14407   1
  -6   4 -18 114.364 9.02370   1
  -6  -4 -18 119.901 7.55770   1
  -4  18   6 122.613 6.60414   1
  -6  18  -4 136.694 8.91156   1
   4 -18   6 112.944 8.92743   1
   4  -6  18 111.254 9.19228   1
  -6  18   4 135.898 7.40333   1
   6  -4  18 114.651 8.86341   1
   6   4  18 118.508 7.56814   1
   6 -18   4 129.706 8.77049   1
   4   6  18 130.029 6.96737   1
 -18   6  -4 121.162 8.99476   1
 -18   4  -6 126.458 9.04593   1
   6 -18  -4 129.561 7.58007   1
   4 -18  -6 132.172 6.67529   1
 -18   6   4 113.496 8.73671   1
  18  -4   6 124.696 9.30833   1
  18  -6   4 124.661 9.15498   1
 -18  -4  -6 106.613 8.65919   1
  -6  -6  18 155.301 9.93398   1
  -6 -18   6 165.265 9.81105   1
   6   6  18 167.454 7.51488   1
  -6  18  -6 155.765 9.50906   1
  -6  -6 -18 169.027 7.63995   1
  -6   6 -18 161.404 9.45257   1
 -18   6  -6 149.545 9.71270   1
  -6  18   6 157.938 7.44204   1
   6  -6  18 161.909 9.54626   1
   6 -18   6 156.685 9.39164   1
   6 -18  -6 158.056 7.36948   1
 -18  -6  -6 139.766 8.96863   1
  18  -6   6 151.003 9.57629   1
  18   0   8 75.0178 8.58270   1
   0 -18  -8 75.1818 5.00083   1
 -18   0  -8 80.8727 8.49338   1
   0  18  -8 78.8769 8.77013   1
   0   8 -18 79.8162 9.10123   1
 -18  -8   0 76.0317 18.6343   2
   8   0  18 87.1919 7.89222   1
   0   8  18 85.1642 5.71391   1
   0  -8  18 75.7103 8.92498   1
   0 -18   8 79.3369 8.87048   1
  -8   0 -18 73.8087 7.68481   1
  -8  18   0 77.8911 7.79172   1
 -18   8   0 80.2990 8.41392   1
   8 -18   0 82.1727 7.90346   1
  18  -8   2 1280.09 33.1317   1
  18  -2   8 1302.53 33.1095   1
 -18  -8  -2 1333.72 37.7289   2
 -18  -2   8 1316.93 35.0757   2
   8  -2  18 1370.87 32.8489   1
 -18   2  -8 1343.13 33.1308   1
 -18   8  -2 1354.79 33.1271   1
  -2   8 -18 1323.90 33.3281   1
  -2  18  -8 1322.93 33.2822   1
  -2  -8  18 1296.57 33.4426   1
  -2  18   8 1356.72 31.0721   1
  -2 -18   8 1268.71 33.2890   1
  -2   8  18 1416.37 31.4954   1
   2 -18  -8 1357.92 31.0507   1
   8 -18  -2 1380.02 32.4626   1
  -8   2 -18 1347.02 32.8888   1
   2  -8  18 1384.51 33.5333   1
  -8  18  -2 1384.24 32.7763   1
  -2 -18  -8 1355.37 30.9064   1
   2 -18   8 1386.60 33.3341   1
  -8  -2 -18 1351.43 32.4329   1
  -8  18   2 1387.04 32.3290   1
   2   8  18 1333.42 31.2519   1
 -18   8   2 1373.46 32.9863   1
 -18  -2  -8 1374.31 33.0590   1
   8   2  18 1344.29 32.4257   1
   8 -18   2 1379.96 32.9049   1
  18  -8   4 130.033 9.41766   1
 -18  -8  -4 118.212 19.6692   2
  -4  -8 -18 123.920 14.8290   2
   8  -4  18 140.228 9.35497   1
   8 -18  -4 137.470 8.02043   1
   4 -18  -8 134.696 6.41641   1
  -4  -8  18 141.610 9.90713   1
  -4  18  -8 131.153 9.42257   1
  -4  -8 -18 134.528 6.60845   1
  -4 -18  -8 130.239 6.05647   1
  -4 -18   8 132.494 9.60461   1
  -4   8 -18 125.513 9.51688   1
 -18   8  -4 132.030 9.64249   1
 -18   4  -8 126.412 9.21630   1
  -8   4 -18 141.420 9.25612   1
   4  -8  18 132.175 9.83096   1
  -8  18  -4 124.939 9.09760   1
  -4  18   8 133.551 6.35331   1
  -8  -4 -18 134.711 7.99605   1
  -8  18   4 154.542 7.99105   1
   4 -18   8 118.753 9.47752   1
 -18   8   4 138.728 9.19499   1
 -18  -4  -8 125.609 8.96683   1
  18  -4   8 132.044 9.46204   1
   4   8  18 123.427 6.45290   1
   8   4  18 134.253 7.79992   1
   8 -18   4 145.511 9.08256   1
  -6  -8 -18 2441.13 58.0140   2
 -18  -8  -6 2384.20 60.2458   2
  -8  18   6 2523.82 56.0469   1
   8 -18   6 2449.38 57.1322   1
   8  -6  18 2481.47 57.2370   1
   8 -18  -6 2449.96 55.9818   1
  -6 -18   8 2458.93 57.6442   1
  -6  -8  18 2350.24 57.5406   1
  18  -6   8 2441.38 57.2423   1
 -18  -6  -8 2501.51 56.8353   1
   6 -18  -8 2498.95 55.5419   1
  18  -8   6 2430.99 57.2725   1
  -6  -8 -18 2483.62 55.6090   1
  -6  18  -8 2417.15 57.1975   1
  -6   8 -18 2413.70 57.3000   1
  -8  -6 -18 2480.56 55.9675   1
  -8   6 -18 2420.45 57.1634   1
  -8  18  -6 2470.86 57.1142   1
   6 -18   8 2455.33 57.2651   1
   6  -8  18 2397.44 57.2824   1
  -6  18   8 2501.42 55.5806   1
   8   6  18 2386.05 55.8802   1
 -18   6  -8 2418.99 57.2140   1
   6   8  18 2432.47 55.5101   1
 -18   8  -6 2418.45 57.2540   1
 -18   8   6 2506.12 56.9567   1
 -18  -8  -8 10390.4 231.015   1
 -18   8   8 10208.4 231.078   1
   8 -18  -8 10634.7 230.119   1
  18  -8   8 10274.5 231.487   1
  -8   8 -18 10367.7 231.469   1
  -8  18  -8 10121.4 231.345   1
  -8  -8 -18 10439.1 230.061   1
   8   8  18 10322.5 229.999   1
   8 -18   8 10509.2 231.529   1
   8  -8  18 10303.4 231.489   1
  -8  18   8 10432.7 230.132   1
 -18   8  -8 10259.8 231.473   1
  18   8  -8 10796.3 232.088   2
 -18  -8  -8 10183.6 232.515   2
  -8  -8 -18 10357.9 231.435   2
  10   0 -18 5605.30 125.120   2
 -18   0  10 5535.94 127.123   2
 -18  10   0 5689.81 127.083   1
 -18   0 -10 5791.51 127.160   1
   0  10 -18 5506.26 127.463   1
   0  18 -10 5590.09 127.400   1
  10   0  18 5731.26 126.874   1
   0 -10  18 5711.16 127.665   1
   0 -18  10 5680.33 127.516   1
   0  10  18 5719.25 125.238   1
 -10  18   0 6013.07 126.895   1
 -10   0 -18 5773.60 126.840   1
   0 -18 -10 5461.08 124.843   1
  10 -18   0 5762.71 126.810   1
  18 -10   0 5600.38 127.169   1
  18   0  10 5789.25 127.136   1
   2 -18 -10 943.794 22.3247   1
  18  -2  10 951.946 25.1859   1
  18 -10   2 971.672 25.2796   1
 -18  -2  10 948.500 27.8255   2
 -10  18   2 989.658 24.5143   1
  -2 -18 -10 963.184 22.1001   1
   2  10  18 969.227 22.5773   1
 -18  10   2 956.219 25.0331   1
 -18  -2 -10 962.479 25.0643   1
  10 -18  -2 997.347 24.5620   1
  -2  10 -18 933.982 25.5486   1
  -2 -10  18 968.730 25.7566   1
  -2  10  18 976.470 22.8329   1
  -2  18  10 983.590 22.4053   1
  -2  18 -10 943.857 25.4103   1
  -2 -18  10 971.261 25.6493   1
 -10   2 -18 955.850 24.8707   1
   2 -18  10 947.394 25.6166   1
   2 -10  18 961.425 25.6735   1
 -10  18  -2 958.060 24.7677   1
 -10  -2 -18 1001.61 24.5848   1
  10   2  18 981.030 24.6233   1
 -18  10  -2 971.048 25.2088   1
  10 -18   2 1005.24 25.1624   1
 -18   2 -10 980.045 25.2260   1
  10  -2  18 922.983 24.8938   1
  18  -4  10 495.101 16.1083   1
  18 -10   4 485.669 16.1648   1
 -18  10   4 534.910 15.7299   1
   4 -18 -10 525.344 13.0478   1
  18  10  -4 501.085 23.7995   2
 -18 -10  -4 516.420 25.3343   2
 -10  18   4 527.605 15.0935   1
 -18  -4 -10 486.549 15.6483   1
  10 -18  -4 533.967 15.0311   1
  -4 -10 -18 512.036 13.2439   1
  -4 -18  10 473.359 16.5506   1
  -4  10 -18 518.911 16.4453   1
  -4  18 -10 498.686 16.3313   1
  -4 -10  18 473.874 16.8424   1
  -4 -18 -10 518.992 12.6226   1
  -4  18  10 527.768 13.1400   1
   4 -10  18 494.259 16.5550   1
 -10   4 -18 503.570 15.9438   1
 -10  -4 -18 504.162 14.9542   1
 -10  18  -4 512.497 15.8236   1
   4 -18  10 492.652 16.3830   1
 -18  10  -4 498.555 16.2079   1
 -18   4 -10 508.104 16.1440   1
  10   4  18 526.095 14.8568   1
   4  10  18 487.341 13.0264   1
  10 -18   4 505.538 15.9748   1
  10  -4  18 529.822 16.1159   1
  -6 -10 -18 452.915 20.4263   2
 -18 -10  -6 425.566 24.5395   2
  -6  10  18 443.047 13.7511   2
  18  10  -6 412.199 22.9394   2
 -10  18   6 430.765 13.4383   1
  -6  18  10 472.686 12.2309   1
  10  -6  18 446.287 15.2929   1
   6  10  18 453.070 12.0247   1
  10   6  18 421.673 13.0881   1
  -6 -10  18 402.748 15.5816   1
  -6 -18  10 436.656 15.7663   1
 -18   6 -10 443.408 15.0820   1
  10 -18   6 463.025 15.2315   1
  -6  10 -18 415.593 15.2203   1
  -6 -10 -18 464.818 12.1717   1
  -6  18 -10 433.589 15.2062   1
 -10   6 -18 452.685 14.9079   1
 -10  18  -6 448.085 14.6938   1
 -10  -6 -18 421.300 13.3638   1
   6 -18  10 425.508 15.1135   1
   6 -10  18 424.498 15.4201   1
 -18  10  -6 443.373 15.2582   1
  10 -18  -6 446.620 13.4494   1
  18 -10   6 442.986 15.1502   1
 -18  10   6 432.333 14.5941   1
 -18  -6 -10 437.257 14.4225   1
  18  -6  10 436.913 15.2782   1
  18  10  -8 523.958 24.0011   2
  18   8 -10 522.171 23.0269   2
 -18  -8 -10 490.075 25.2639   2
  -8 -10 -18 505.639 22.8411   2
 -10  -8 -18 522.722 23.6484   2
   8 -10  18 493.745 16.9384   1
   8 -18  10 504.820 17.0024   1
  10  -8  18 509.509 16.8523   1
  18  -8  10 467.565 16.7128   1
  18 -10   8 490.666 16.7950   1
 -18   8 -10 515.440 16.8455   1
  -8  18  10 534.802 14.2676   1
 -10  18   8 525.291 14.9473   1
  10 -18   8 499.243 16.9225   1
 -18  10  -8 508.838 16.7694   1
  -8  18 -10 521.519 16.7977   1
  -8  10 -18 500.896 16.9161   1
 -10  18  -8 504.056 16.6797   1
  -8 -10 -18 542.917 14.1179   1
 -10   8 -18 506.414 16.5908   1
 -10  -8 -18 532.976 14.8366   1
 -18  10   8 530.973 16.0295   1
 -18 -10  -8 510.057 15.8774   1
  10 -18  -8 539.209 14.9798   1
  10   8  18 528.735 14.7070   1
 -18  -8 -10 514.463 16.0565   1
   8  10  18 545.755 13.9894   1
  -8 -18  10 564.889 17.9386   1
 -18 -10 -10 3891.11 86.2231   1
  10  10  18 3836.50 85.1406   1
 -18  10  10 3924.38 86.4066   1
 -10  10 -18 3625.18 86.8438   1
 -10  18 -10 3698.15 86.8522   1
 -10 -10 -18 3789.10 85.2077   1
  10 -18  10 3802.36 87.1119   1
  10 -10  18 3736.23 86.9923   1
  10  18  10 3902.04 89.1278   2
 -10 -10 -18 3761.19 88.3483   2
  18  10 -10 3753.10 88.3520   2
 -10  18  10 3845.79 85.3977   1
 -18  10 -10 3610.76 86.7982   1
   0  12 -18 534.729 17.2002   1
   0  18 -12 533.387 16.9309   1
  18   0  12 514.356 16.2701   1
   0 -18  12 540.973 16.9744   1
   0 -12  18 522.487 17.2040   1
 -18   0 -12 515.472 16.1565   1
  12   0  18 479.838 15.8129   1
 -18  12   0 502.435 16.1430   1
   0  12  18 467.459 12.2133   1
 -12   0 -18 494.765 15.7183   1
  12 -18   0 495.160 15.8970   1
 -12  18   0 491.946 15.7687   1
  18 -12   0 484.466 16.2689   1
 -18   0  12 482.803 20.1969   2
  18  12   0 539.063 26.7904   2
  18   2  12 3531.64 83.5069   1
  18 -12  -2 3637.56 83.7508   1
 -18   2  12 3561.81 83.5304   2
  18  12  -2 3661.72 86.5455   2
  -2  12  18 3795.09 83.0496   2
  12   2 -18 3921.42 82.5301   2
 -12  18   2 3753.84 83.3322   1
 -12  18  -2 3738.69 83.7188   1
  12 -18  -2 3859.10 83.5410   1
 -18  12   2 3567.74 83.6145   1
  -2  12 -18 3643.27 84.2411   1
  -2  12  18 3667.62 81.5637   1
  -2 -12  18 3581.57 84.2670   1
  -2  18 -12 3557.92 84.1491   1
  -2 -18  12 3580.72 84.2595   1
   2 -12  18 3621.59 84.3173   1
   2 -18  12 3689.45 84.3462   1
 -12   2 -18 3747.62 83.7414   1
 -12  -2 -18 3743.57 83.4188   1
  18  -2  12 3653.05 83.8473   1
  18 -12   2 3619.92 83.9072   1
 -18  -2 -12 3524.33 83.5542   1
 -18   2 -12 4154.17 84.7907   1
  12   2  18 3615.62 83.2696   1
  12  -2  18 3884.03 83.9636   1
 -18  12  -2 3666.95 83.8841   1
  12 -18   2 3692.78 83.6772   1
   2  12  18 3496.70 81.3066   1
 -12  18   4 3970.51 88.2365   1
  12  -4  18 3870.43 88.8428   1
 -18   4 -12 3896.86 88.9483   1
  -4  18 -12 3852.47 89.2111   1
  -4 -18  12 3750.41 89.2496   1
  -4 -12  18 3781.20 89.4098   1
  -4  12 -18 3715.96 89.0737   1
  12 -18   4 3843.18 88.8498   1
 -18  12  -4 3984.16 89.1649   1
  -4  18  12 3944.33 86.5514   1
   4 -12  18 3750.34 89.2852   1
   4 -18  12 3775.43 89.2104   1
 -12   4 -18 3840.16 88.7904   1
 -12  18  -4 3938.97 88.7986   1
 -18  -4 -12 3860.09 88.5598   1
   4  12  18 3893.39 86.4182   1
 -18  12   4 3829.01 88.6660   1
  12   4  18 3943.17 88.1037   1
 -12  -4 -18 3968.03 88.1856   1
  18  12  -4 3791.24 91.2548   2
  -4  12  18 4003.00 87.7594   2
  18 -12   4 3913.22 89.0244   1
  18  -4  12 3904.77 88.9452   1
  12 -18  -4 4022.28 88.2926   1
  -6 -18  12 376.770 15.1535   1
  -6 -12  18 325.704 15.0602   1
 -12  18   6 364.743 12.7611   1
  12  -6  18 363.227 14.2828   1
 -18   6 -12 357.165 14.1117   1
 -18  12  -6 338.149 14.0245   1
  12 -18   6 353.559 14.1889   1
  -6  12 -18 346.251 14.4177   1
  -6 -12 -18 353.141 10.2255   1
  -6  18 -12 369.328 14.5419   1
  18  12  -6 362.268 23.7686   2
  -6  18  12 347.185 10.4447   1
 -12  -6 -18 364.492 12.5758   1
 -18  -6 -12 347.987 13.4217   1
  12   6  18 378.495 12.5567   1
  18  -6  12 365.965 14.4156   1
 -12   6 -18 345.290 14.1792   1
   6 -12  18 357.257 14.5499   1
 -12  18  -6 348.526 14.1559   1
   6 -18  12 373.249 14.6588   1
 -18  12   6 351.373 13.2731   1
  18 -12   6 370.090 14.4139   1
  12 -18  -6 382.156 12.7754   1
   6  12  18 347.172 10.0293   1
  12   8  18 641.780 17.6843   1
 -18  12   8 621.039 18.7729   1
 -18   8 -12 608.387 19.3390   1
  12  -8  18 623.493 19.7513   1
  -8  18  12 630.871 16.6476   1
 -12  18   8 655.735 17.8673   1
  12 -18   8 611.314 19.3446   1
 -18  12  -8 635.191 19.3454   1
  -8  12 -18 608.279 19.7161   1
  -8  18 -12 656.732 19.5435   1
 -12   8 -18 643.985 19.5070   1
  -8 -12 -18 657.828 16.3483   1
 -12  18  -8 637.960 19.2685   1
 -12  -8 -18 659.296 17.7005   1
  12  18   8 595.553 27.4467   2
  18   8 -12 594.290 24.9480   2
  18  12  -8 594.520 26.5662   2
   8  18  12 588.459 26.6391   2
  12 -18  -8 693.610 17.9824   1
 -18  -8 -12 680.699 18.7029   1
 -12  10 -18 756.113 22.8995   1
 -12  18 -10 760.792 22.7919   1
 -12  18  10 821.616 21.1991   1
 -10  18  12 832.259 20.5978   1
 -18 -10 -12 815.607 21.8440   1
 -10 -12 -18 793.359 20.1758   1
 -12 -10 -18 820.905 20.9137   1
 -18 -12 -10 792.917 21.7002   1
 -18  12  10 798.959 21.9601   1
  12  10  18 847.743 20.7736   1
  18  10 -12 776.667 28.0855   2
  12  18  10 764.574 30.7020   2
  10  18  12 778.765 29.8298   2
 -12 -10 -18 769.074 29.3903   2
  18  12 -10 735.310 28.6570   2
 -12 -12 -18 1013.64 25.1867   1
 -18 -12 -12 1043.10 26.3954   1
 -12  18  12 1041.73 25.5843   1
 -18  12  12 1020.57 26.6182   1
 -12 -12 -18 1026.21 33.8376   2
  18 -14   0 217.905 12.0374   1
  18   0  14 228.229 12.1708   1
 -18  14   0 224.123 12.0943   1
  14 -18   0 260.490 12.1282   1
  14   0  18 234.703 11.6838   1
   0  18 -14 222.406 12.8091   1
   0  14 -18 219.653 12.6582   1
 -14   0 -18 227.757 11.7672   1
 -14  18   0 238.164 11.7861   1
   0  14  18 209.984 16.8169   2
  18  14   0 210.825 24.1673   2
 -18   0 -14 235.953 11.8803   1
  18  14   2 5.10790 24.0508   2
  18  14  -2 9.08721 23.1754   2
   2  14  18 25.2460 17.2014   2
 -18   2  14 45.8072 14.6398   2
 -14  -2 -18 63.7205 9.09497   1
 -14   2 -18 49.4318 9.79881   1
 -14  18  -2 47.3928 9.68327   1
 -18  14   2 65.9253 9.42998   1
  14 -18   2 58.1833 9.73110   1
  14   2  18 68.1311 9.26280   1
  -2  14  18 23.3597 15.3475   2
  -2  14 -18 55.9257 10.7107   1
  -2  18 -14 52.3207 10.3780   1
  14 -18  -2 57.4779 9.37949   1
  18  -2  14 53.0517 9.76357   1
  18 -14   2 47.2413 9.75325   1
 -18  -2 -14 44.3385 9.42587   1
  14  -2  18 55.0281 9.69907   1
 -18  14  -2 63.4957 10.1672   1
  18   2  14 43.6858 9.35760   1
  18 -14  -2 46.7453 9.61870   1
 -14  18   2 57.8108 9.21527   1
 -18   2 -14 44.5803 9.73503   1
  14   4 -18 182.465 15.5703   2
 -14  18  -4 185.251 11.5583   1
 -14  -4 -18 193.220 10.7175   1
 -18  14   4 208.639 11.3503   1
  18  -4  14 186.334 11.8734   1
  14   4  18 196.098 10.7980   1
  18  14  -4 192.393 23.6745   2
  -4  18 -14 151.071 11.9552   1
  -4  14 -18 175.334 12.3595   1
  18   4  14 192.483 11.0630   1
  14 -18   4 188.203 11.6817   1
  14  -4  18 170.210 11.7478   1
 -18  -4 -14 205.945 11.1070   1
  -4  18  14 201.675 6.43038   1
 -14   4 -18 183.631 11.7523   1
  18 -14   4 197.243 12.3471   1
  14 -18  -4 210.373 11.1363   1
 -14  18   4 209.491 10.9074   1
 -18  14  -4 200.394 11.8334   1
 -18   4 -14 219.272 12.2323   1
  18   6 -14-0.27822 25.1974   2
 -14  18  -6 9.89708 10.5625   1
 -18  -6 -14-2.78296 9.55119   1
 -18  14   6 19.0277 9.60067   1
 -18   6 -14 2.96601 10.4668   1
 -18  14  -6-6.10591 10.3054   1
 -14  -6 -18 1.81012 8.94796   1
  -6  18  14-3.53003 5.80204   1
  -6 -14 -18-14.6461 4.98774   1
  14 -18  -6-6.71443 9.40255   1
 -14   6 -18 6.24341 10.3672   1
  14   6  18-1.40465 8.88245   1
   6  18  14-25.6248 21.7318   2
  18  14  -6-25.8589 23.6195   2
 -14  18   6-0.27193 9.21198   1
  14 -18   6-8.30038 10.5832   1
  14  -6  18 3.93214 11.4647   1
  18  14  -8 1027.86 35.6866   2
 -14  -8 -18 1123.99 28.2771   1
  -8  18  14 1103.90 27.0287   1
 -14  18   8 1149.55 28.6060   1
  14   8  18 1159.33 28.3356   1
 -14  18  -8 1148.04 29.9319   1
  -8 -14 -18 1156.26 26.5438   1
 -14   8 -18 1174.92 30.0389   1
 -18  14   8 1139.29 29.0643   1
  -8 -18 -14 1103.88 26.2163   1
 -18  -8 -14 1215.39 29.0441   1
   8  18  14 1139.75 35.5307   2
  18   8 -14 1130.61 33.8242   2
 -14  18  10 1367.67 33.2423   1
 -10  18  14 1318.03 32.3132   1
 -18 -14 -10 1407.96 33.5276   1
 -18 -10 -14 1419.50 33.6970   1
 -18  14  10 1378.21 33.8307   1
 -10 -18 -14 1303.92 31.6060   1
 -10 -14 -18 1350.42 31.8080   1
 -14 -10 -18 1411.23 33.0546   1
  10  18  14 1348.25 39.8495   2
 -14 -10 -18 1286.67 40.0509   2
  18  10 -14 1376.97 38.0657   2
 -18  14  12 46.7552 10.0333   1
 -18 -14 -12 55.0666 9.65587   1
 -18 -12 -14 40.8130 9.62353   1
 -12 -18 -14 47.1303 7.64169   1
 -14  18  12 40.3335 9.13705   1
 -12  18  14 56.1101 8.42096   1
 -12 -14 -18 41.4030 7.58247   1
 -14 -12 -18 49.9169 8.47895   1
 -14  18  14 159.694 10.5950   1
  18 -14  14 142.307 12.8861   1
 -14 -18 -14 163.989 9.92916   1
 -18 -14 -14 169.271 11.3148   1
 -14 -14 -18 146.800 9.80156   1
  14 -14  18 146.050 13.8257   1
  14 -18  14 134.994 13.8125   1
 -18  14  14 161.713 11.7022   1
  16   0  18 2116.71 49.9222   1
  16 -18   0 2121.32 50.0353   1
  18 -16   0 2112.99 50.0897   1
  18   0  16 2084.48 49.9482   1
 -16   0 -18 2086.89 49.7544   1
 -18  16   0 2068.98 49.9357   1
 -18   0 -16 2068.08 49.8843   1
 -16  18   0 2096.18 49.7387   1
   0  16  18 2066.11 51.0989   2
 -18  16   2 2463.87 57.8596   1
  18 -16  -2 2463.97 57.9827   1
  18  -2  16 2344.48 58.0512   1
  16  -2  18 2417.29 58.0888   1
  16 -18   2 2503.10 58.2781   1
  16   2  18 2599.51 57.9138   1
  16 -18  -2 2624.63 58.0503   1
  18   2  16 2431.31 57.8785   1
 -16   2 -18 2484.37 58.0762   1
 -16  18  -2 2415.11 58.1066   1
 -16  -2 -18 2503.60 57.8202   1
   2  16  18 2482.66 59.3444   2
 -18  -2 -16 2362.79 57.7636   1
 -16  18   2 2510.10 57.8632   1
 -18  16  -2 2463.12 58.1676   1
 -18   2 -16 2408.12 58.1178   1
 -16  -4 -18 400.253 14.7093   1
 -16  18   4 401.770 15.0313   1
 -18  16  -4 408.372 15.5994   1
 -18  -4 -16 414.361 15.0457   1
  16  -4  18 399.327 15.9301   1
 -18  16   4 367.393 14.9604   1
  18 -16  -4 416.121 15.2710   1
  18   4  16 396.379 14.9193   1
  16 -18  -4 388.406 14.9226   1
  -4  16  18 362.640 10.2254   1
   4  18  16 352.397 23.5475   2
 -18   4 -16 419.514 15.8978   1
 -16   4 -18 456.055 15.8586   1
 -16  18  -4 411.406 15.6750   1
  16   4  18 366.190 14.8483   1
   4  16  18 421.187 22.6602   2
 -18   4  16 399.884 17.2773   2
  16   4 -18 382.775 19.5391   2
  16 -18  -6 1915.58 45.0568   1
  18   6  16 1857.69 44.9206   1
 -18  16   6 1850.25 45.0811   1
 -16  18   6 1893.33 44.9702   1
 -18  -6 -16 1859.97 45.0298   1
  -6  16  18 1857.37 42.5759   1
  16   6  18 1897.73 44.8674   1
  16   6 -18 1935.98 46.8250   2
 -16   6  18 1811.85 43.3812   2
   6  18  16 1941.74 49.7090   2
  18   6 -16 1962.47 47.7884   2
  -6  18  16 1875.79 42.5252   1
 -16  -6 -18 1880.70 44.9006   1
 -16  -8 -18 5335.42 117.131   1
  -8 -18 -16 4914.16 115.055   1
 -18  -8 -16 5147.65 117.307   1
 -16  18   8 5340.21 117.294   1
  -8  18  16 5338.68 115.761   1
  -8 -16 -18 5141.73 115.217   1
 -18  16   8 5336.18 117.465   1
  -8  16  18 5351.49 115.794   1
  16   8  18 5494.39 117.182   1
  18   8 -16 5203.61 118.452   2
   8  18  16 5197.28 119.485   2
 -16 -10 -18 0.52009 9.40156   1
 -10 -18 -16 1.83787 6.09381   1
 -10  16  18 7.42864 7.71747   1
 -18 -10 -16-15.2110 10.1220   1
 -16  18  10-1.99586 9.75098   1
 -10  18  16-5.52079 7.79282   1
 -18  16  10-2.59724 10.2236   1
 -10 -16 -18-2.59419 6.27536   1
  10  18  16-14.4549 24.3811   2
  18  10 -16-3.82756 20.8126   2
  16 -18  12 203.234 15.6555   1
  16 -12  18 200.993 14.4050   1
  18 -16  12 215.357 13.7653   1
  18 -12  16 206.864 14.1748   1
 -16 -12 -18 222.930 12.1300   1
 -12  16  18 201.107 10.5110   1
 -18 -16 -12 185.603 11.6230   1
 -12 -16 -18 198.097 9.29551   1
 -12 -18 -16 183.261 9.14371   1
 -12  18  16 180.411 10.2059   1
 -16  18  12 203.822 11.7255   1
 -18 -12 -16 189.729 11.8722   1
  12 -18  16 203.911 14.2437   1
  12 -16  18 219.562 14.1484   1
 -18  16  12 185.175 12.0951   1
 -16 -18 -14 2703.90 60.8128   1
 -18  16  14 2673.78 61.5055   1
 -18 -16 -14 2705.18 61.2900   1
 -14  16 -18 2555.25 63.1596   1
 -14  18 -16 2619.98 63.1702   1
 -16  14 -18 2706.26 63.4044   1
 -16  18 -14 2592.19 63.2343   1
 -18  16 -14 2653.20 63.2579   1
 -18  14 -16 2629.18 63.2508   1
  16 -18  14 2692.83 63.4039   1
  18 -16  14 2616.32 63.2523   1
 -16 -14 -18 2571.93 60.7532   1
 -14 -16 -18 2560.84 60.1737   1
  18 -14  16 2629.45 63.1949   1
  16 -14  18 2635.47 63.2368   1
  14 -16  18 2738.75 63.5103   1
  14 -18  16 2606.47 63.3168   1
 -18 -14 -16 2728.07 61.3384   1
 -16  18  14 2578.20 61.0942   1
 -14  18  16 2620.72 60.7702   1
 -14 -18 -16 2577.43 60.2155   1
 -18  14  16 2658.46 61.5518   1
 -14  16  18 2577.19 60.8552   1
 -18  16  16 620.207 19.5161   1
 -16  18  16 579.480 18.8202   1
 -16  18 -16 659.973 21.9197   1
 -16  16 -18 588.742 21.4458   1
 -18  16 -16 614.953 21.4248   1
 -16 -16 -18 592.301 18.0117   1
  18 -16  16 595.219 21.4561   1
 -18 -16 -16 606.331 18.8168   1
 -16 -18 -16 634.823 18.3588   1
  16 -16  18 639.253 22.0471   1
  16 -18  16 615.735 21.7213   1
 -16  16  18 623.265 19.0746   1
  18   0  18 7.31705 11.5901   1
 -18   0 -18-1.20578 11.2770   1
 -18  18   0 12.9660 11.4728   1
 -18   2 -18 7295.79 169.333   1
 -18  -2 -18 7468.31 169.148   1
 -18  18   2 7384.18 169.168   1
  18   2  18 7679.21 169.240   1
  18 -18  -2 7784.40 169.333   1
   2  18  18 7648.53 169.487   2
 -18  18   4 1170.86 29.5359   1
  18   4  18 1104.86 29.1043   1
   4  18  18 1087.85 33.7629   2
  18 -18  -4 1108.67 29.2306   1
 -18  -4 -18 1083.59 29.0258   1
  18   6  18 2571.20 58.4045   1
  -6  18  18 2423.41 55.8497   1
 -18  18   6 2521.99 58.4599   1
 -18  -6 -18 2494.17 58.3661   1
   6  18  18 2527.41 61.6658   2
  18   6 -18 2482.71 59.9495   2
 -18   6  18 2534.34 57.1763   2
 -18  -8 -18 2888.55 63.7267   1
 -18  18   8 2815.80 63.8286   1
  -8 -18 -18 2592.94 60.8290   1
   8 -18  18 2805.80 65.4445   1
  -8  18  18 2797.36 61.7068   1
   8  18  18 3026.08 68.0422   2
  18   8 -18 2841.39 65.6970   2
  -8 -18  18 2780.86 65.9584   1
  18 -18  10 1525.00 39.1381   1
 -18 -10 -18 1569.34 37.5627   1
  18 -10  18 1512.81 39.1497   1
 -10  18  18 1496.74 35.8089   1
 -18  18  10 1567.04 37.7569   1
 -10 -18 -18 1478.71 35.0557   1
  10 -18  18 1582.94 39.6468   1
 -10 -18  18 1610.83 40.3585   1
 -12 -18 -18 3396.33 77.0939   1
 -12  18 -18 3378.89 80.5303   1
 -12  18  18 3436.53 77.7508   1
 -18  12 -18 3459.13 80.5955   1
 -18  18 -12 3457.70 80.4193   1
 -18 -18 -12 3398.48 78.4695   1
 -18  18  12 3463.17 78.9029   1
 -18 -12 -18 3423.73 78.6254   1
  18 -18  12 3462.37 80.4890   1
  18 -12  18 3514.58 80.5945   1
  12 -18  18 3360.44 80.5067   1
  18 -18  14 657.068 22.6134   1
 -14 -18 -18 713.656 18.4442   1
  18 -14  18 642.468 22.4725   1
 -18 -14 -18 643.377 19.8687   1
 -14  18 -18 670.489 22.4739   1
 -18  14 -18 638.916 22.1025   1
 -18  18 -14 612.214 22.2122   1
 -18  18  14 639.554 20.4081   1
  14 -18  18 650.322 22.4828   1
 -14  18  18 700.317 19.4864   1
 -18 -18 -14 689.813 19.9691   1
  18 -16  18 645.856 22.5736   1
 -16 -18 -18 587.355 17.7034   1
  18 -18  16 599.824 22.0099   1
 -16  18 -18 603.621 21.3569   1
 -18  16 -18 539.481 21.2276   1
 -18  18 -16 558.802 20.9297   1
 -18  16  18 593.301 19.2632   1
  16 -18  18 594.479 21.3788   1
 -18 -18 -16 583.856 18.4706   1
 -18  18  16 593.213 18.9637   1
 -16  18  18 610.449 18.3651   1
 -18 -16 -18 575.166 18.5200   1
 -18  18  18 380.493 15.8844   1
 -18 -18 -18 348.441 14.9826   1
 -18  18 -18 345.232 17.8413   1
  18 -18  18 413.207 19.8547   1
   1 -19  -1 184.845 8.52328   1
   1 -19   1 168.910 8.96721   1
  -1 -19   1 178.443 9.08599   1
   1  -1  19 172.172 9.19371   1
  -1 -19  -1 213.151 8.74138   1
   1   1  19 170.216 8.77143   1
  -1   1  19 193.918 8.99959   1
  -1  -1  19 193.776 9.35844   1
 -19   1  -1 131.980 9.55034   1
  -1   1 -19 179.129 9.26696   1
  -1  19   1 192.435 8.38277   1
  -1  19  -1 177.478 8.75329   1
  -1  19   3 347.253 10.7284   1
  -1  19  -3 336.471 11.8037   1
  -1   3 -19 326.896 12.0412   1
  -3   1  19 335.921 11.3253   1
  -3 -19  -1 348.383 11.2546   1
  -3  19  -1 332.895 11.5645   1
  -3  -1 -19 348.979 11.4971   1
  -3  19   1 355.821 11.1580   1
  -3 -19   1 332.515 11.4429   1
  -3   1 -19 321.071 11.7909   1
  -1   3  19 306.593 10.7820   1
  -1  -3  19 320.260 12.0852   1
  -3  -1  19 347.109 11.9754   1
  -1 -19   3 343.737 11.7015   1
   1  -3  19 327.948 11.9325   1
   3   1  19 359.944 11.3162   1
   1   3  19 343.873 10.8266   1
   3  -1  19 322.424 11.4786   1
  -1 -19  -3 327.154 10.6036   1
   1 -19   3 356.290 11.7577   1
   3 -19   1 324.813 11.4289   1
   1 -19  -3 335.180 10.5891   1
   3 -19  -1 352.880 11.2320   1
 -19   3  -1 358.614 12.1530   1
 -19   1  -3 368.681 12.3276   1
 -19   3   1 308.908 12.0615   1
 -19  -1  -3 327.798 12.1691   1
  -3   3 -19 15.1481 7.56313   1
  -3   3  19 12.4507 6.42236   1
  -3  -3 -19 22.1201 6.37870   1
  -3  -3  19 17.4447 7.58351   1
  -3  19  -3 27.3916 7.45847   1
  -3 -19  -3 17.2690 6.13060   1
  -3  19   3 18.8322 5.92218   1
  -3 -19   3 8.26461 7.47970   1
   3  -3  19 9.72430 7.35421   1
   3 -19   3 21.7858 7.40902   1
   3   3  19 8.49575 6.51169   1
 -19  -3   3 0.23484 18.3218   2
   3 -19  -3 19.3928 6.26040   1
 -19   3  -3 17.9381 7.78359   1
 -19  -3  -3 31.0324 8.01417   1
  -1   5  19 164.043 7.53930   1
  -1  -5  19 130.167 9.26234   1
  -5  19  -1 166.779 8.52877   1
  -5  19   1 120.772 7.72746   1
  -1 -19   5 122.588 8.99150   1
  -5  -1 -19 112.148 8.22236   1
  -5   1 -19 162.857 8.85021   1
   1  -5  19 119.009 9.07974   1
  -1 -19  -5 155.566 6.97283   1
   1 -19   5 121.489 9.21293   1
   1   5  19 131.098 7.25100   1
   5  -1  19 158.443 8.60633   1
   5   1  19 121.138 8.39899   1
   1 -19  -5 136.239 6.93222   1
   1  -5 -19 164.099 10.8483   2
 -19  -5   1 119.402 18.4678   2
 -19  -5  -1 116.153 19.1482   2
   5 -19   1 158.729 8.80725   1
   5 -19  -1 119.248 8.14348   1
 -19  -1  -5 159.219 9.32838   1
 -19   5  -1 125.939 9.08007   1
 -19   5   1 149.152 9.31254   1
 -19   1  -5 129.155 9.16906   1
  -5 -19   1 134.682 8.50886   1
  -5 -19  -1 117.599 7.88320   1
  -1   5 -19 110.191 9.04027   1
  -1  19   5 131.294 6.80442   1
  -5  -1  19 139.278 8.80083   1
  -1  19  -5 115.114 9.03008   1
 -19  -3  -5 14.7184 8.07413   1
 -19   5   3 23.0603 8.46439   1
 -19  -3   5 35.5059 17.4156   2
 -19  -5   3 17.1855 18.5757   2
   5   3  19 18.1105 7.14459   1
   5 -19   3 13.7619 8.09642   1
  -5  -3  19 31.9175 8.45815   1
  -3  -5  19 35.3354 8.63560   1
  -3  19  -5 55.8472 8.58529   1
  -3   5 -19 66.4533 8.67206   1
  -5 -19   3 26.9539 8.42824   1
  -5 -19  -3 55.9662 7.16659   1
  -3   5  19 15.4892 6.85336   1
  -3  -5 -19 22.2112 6.61793   1
  -5  -3 -19 24.2784 6.93366   1
  -3  19   5 20.2809 6.15123   1
  -3 -19  -5 17.4659 6.17382   1
  -5   3 -19 20.0459 8.27295   1
  -5  19  -3 3.18184 8.18755   1
  -3 -19   5 20.2582 8.42446   1
  -5  19   3 34.1013 7.08518   1
   3  -5  19 67.1138 8.54674   1
   3   5  19 21.3456 6.47876   1
   3 -19   5 53.0760 8.75336   1
   5  -3  19 8.63024 8.02982   1
 -19   3  -5 37.6670 8.49420   1
 -19   5  -3 19.0950 8.30294   1
   5 -19  -3 27.5564 6.81314   1
   3 -19  -5 29.2900 6.05523   1
 -19  -5   5 5268.86 122.421   2
   5   5  19 5362.76 120.422   1
 -19   5  -5 5284.39 121.508   1
  -5  -5  19 5244.99 121.596   1
  -5 -19  -5 5456.46 120.315   1
  -5 -19   5 5383.40 121.541   1
  -5   5 -19 5360.69 121.447   1
  -5  -5 -19 5456.81 120.479   1
  -5  19  -5 5321.42 121.409   1
  -5  19   5 5408.11 120.334   1
   5  -5  19 5462.04 121.485   1
   5 -19   5 5461.08 121.398   1
   5 -19  -5 5554.26 120.412   1
  19  -5   5 5207.11 121.449   1
 -19  -5  -5 5436.96 121.360   1
  -1   7 -19 1039.19 27.5919   1
  -1  19   7 1090.84 25.4721   1
  -1  19  -7 1055.99 27.5667   1
   7 -19   1 1048.02 26.9620   1
   7 -19  -1 1126.90 26.7765   1
  -7  -1 -19 1108.05 26.9012   1
  -7   1 -19 1091.74 27.0601   1
  -1 -19   7 1103.64 27.8126   1
  -1   7  19 1081.34 25.8376   1
  -1  -7  19 1129.08 27.8234   1
   1  -7  19 1029.46 27.6461   1
   1 -19   7 1104.28 27.5751   1
   1   7  19 1065.75 25.6732   1
  -7  19  -1 1087.55 26.9120   1
  -7  19   1 1082.52 26.7211   1
  -1 -19  -7 1083.99 25.3229   1
 -19   7  -1 1056.66 27.4417   1
 -19   1  -7 1070.96 27.5446   1
   7   1  19 1098.91 26.8610   1
   1 -19  -7 1069.67 25.4160   1
   7  -1  19 1057.07 27.0931   1
 -19   7   1 1117.79 27.4698   1
 -19  -1  -7 1117.51 27.5525   1
 -19  -7   1 992.146 32.7212   2
  -1  -7 -19 1051.05 28.0648   2
 -19  -1   7 1092.61 31.5407   2
 -19  -7  -1 1044.11 32.7229   2
 -19   7   3 937.298 24.2534   1
 -19  -3  -7 899.397 24.2871   1
  19  -3   7 924.688 24.4364   1
  19  -7   3 880.992 24.4375   1
 -19  -3   7 861.498 28.0398   2
  -3  -7 -19 886.175 25.9629   2
 -19  -7  -3 845.331 30.3189   2
 -19  -7   3 888.345 29.7750   2
   7  -3  19 914.185 24.1331   1
   7 -19   3 965.678 24.0783   1
 -19   3  -7 886.468 24.2383   1
 -19   7  -3 898.247 24.3419   1
  -3   7  19 950.873 22.8450   1
  -3  -7 -19 962.559 22.6997   1
  -3  19  -7 913.194 24.3840   1
  -3  -7  19 899.893 24.6455   1
  -3 -19   7 914.773 24.5338   1
  -3   7 -19 914.416 24.5114   1
  -7  -3 -19 933.101 23.4550   1
  -3  19   7 1001.11 22.4849   1
  -3 -19  -7 930.224 22.2423   1
  -7   3 -19 930.057 24.0227   1
   3  -7  19 883.489 24.4577   1
  -7  19  -3 949.912 24.0601   1
   3 -19   7 904.641 24.5084   1
   3   7  19 934.967 22.5330   1
  -7  19   3 943.977 23.4158   1
   3 -19  -7 999.820 22.6296   1
   7 -19  -3 944.523 23.4050   1
   7   3  19 922.169 23.3089   1
 -19  -5  -7 558.010 16.4349   1
  19  -7   5 513.688 16.9075   1
  19  -5   7 542.291 17.0035   1
 -19   7   5 545.773 16.6980   1
  -5  -7 -19 563.141 20.5794   2
 -19  -7  -5 570.158 25.0568   2
   7 -19   5 565.376 16.8596   1
   7 -19  -5 547.515 15.4074   1
   5 -19  -7 582.738 14.8235   1
 -19   7  -5 559.149 16.9465   1
  -5 -19  -7 561.533 14.6447   1
  -5  -7  19 557.780 17.4650   1
  -7 -19   5 575.540 17.0786   1
  -5   7 -19 576.217 17.0871   1
  -5  -7 -19 575.087 15.0647   1
  -5 -19   7 550.040 17.2549   1
  -7   5 -19 569.625 16.7309   1
  -7  -5 -19 547.136 15.3190   1
  -5  19  -7 549.985 16.8857   1
  -5  19   7 575.185 14.9125   1
  -7  19  -5 563.956 16.8557   1
   5  -7  19 576.252 17.2289   1
   7  -5  19 579.659 17.0562   1
  -7  19   5 543.840 15.2325   1
   5 -19   7 551.826 16.9703   1
 -19   5  -7 549.109 16.9327   1
   5   7  19 544.171 14.8042   1
   7   5  19 543.457 15.3463   1
  -7 -19   7 355.939 13.7155   1
  19  -7   7 353.007 13.6023   1
  -7   7 -19 315.109 13.2398   1
  -7  19  -7 358.887 13.3808   1
  -7  -7 -19 363.848 11.3392   1
   7   7  19 373.927 11.3785   1
 -19   7  -7 331.347 13.2955   1
  -7  19   7 360.139 11.2488   1
   7  -7  19 348.907 13.4965   1
   7 -19  -7 371.889 11.2486   1
   7 -19   7 343.734 13.2017   1
 -19  -7  -7 352.238 23.4416   2
 -19   7   7 368.381 13.0141   1
 -19  -7  -7 364.807 13.0582   1
 -19  -1   9 226.954 18.7632   2
 -19  -9  -1 302.398 23.3395   2
  -1 -19  -9 289.248 8.35424   1
 -19  -1  -9 282.382 12.0761   1
 -19   9  -1 282.100 12.3045   1
 -19   1  -9 243.648 12.0736   1
 -19   9   1 252.430 11.9784   1
  -1  19  -9 241.253 12.2893   1
  -1   9 -19 264.584 12.6969   1
   9 -19   1 263.810 11.7498   1
   9  -1  19 292.782 11.5735   1
   9   1  19 260.605 11.4623   1
  -1   9  19 275.692 9.15421   1
  -1 -19   9 273.458 12.8637   1
   1  -9  19 270.445 12.8249   1
  -1  -9  19 244.462 12.6666   1
  -9   1 -19 265.392 11.6939   1
  -9  -1 -19 259.512 11.5553   1
   1 -19   9 265.519 12.9081   1
  -9  19  -1 298.829 11.7090   1
   1   9  19 273.424 9.04108   1
  -9  19   1 275.461 11.5219   1
   1 -19  -9 266.611 8.41061   1
   9 -19  -1 272.104 11.6041   1
  19  -1   9 268.336 12.1916   1
  19  -9   1 281.750 12.3519   1
 -19   9   3 359.999 13.4313   1
  19  -3   9 366.759 13.7571   1
  19  -9   3 376.463 13.9957   1
 -19  -9  -3 356.214 24.2471   2
 -19  -3   9 393.273 19.8517   2
   9  -3  19 414.981 13.9625   1
   3   9  19 390.192 10.9192   1
   9 -19  -3 381.029 12.7022   1
 -19   9  -3 391.866 13.9185   1
   3 -19  -9 377.043 10.6543   1
 -19  -3  -9 386.192 13.6726   1
  -3   9  19 367.113 11.2358   1
  -3 -19   9 380.811 14.4520   1
  -3  19  -9 379.222 13.9520   1
  -3   9 -19 373.017 14.2849   1
  -3  -9  19 389.675 14.4044   1
  -3  19   9 385.615 10.7016   1
   3 -19   9 372.152 14.3787   1
   3  -9  19 381.321 14.3066   1
  -3 -19  -9 363.819 10.3006   1
  -9  -3 -19 386.462 12.8526   1
  -9  19  -3 389.322 13.5839   1
  -9   3 -19 386.546 13.6742   1
  -9  19   3 374.401 12.6325   1
 -19   3  -9 382.165 13.7464   1
   9   3  19 374.419 12.8319   1
   9 -19   3 400.420 13.7654   1
   5 -19  -9 1731.30 39.2995   1
  19  -9   5 1606.62 41.4489   1
 -19  -5  -9 1757.59 41.1517   1
  19  -5   9 1622.44 41.4056   1
 -19   9   5 1714.99 41.1134   1
  -5  -9 -19 1641.94 42.8100   2
 -19  -9  -5 1679.79 46.3727   2
   9  -5  19 1747.23 41.4336   1
  -9  19   5 1655.39 40.1442   1
   9 -19  -5 1749.09 40.3174   1
  -5  -9  19 1677.94 41.7312   1
  -5 -19   9 1653.66 41.6632   1
  -5 -19  -9 1746.72 39.1034   1
  -5   9 -19 1651.97 41.4826   1
  -5  -9 -19 1745.94 39.4609   1
  -5  19  -9 1647.32 41.3978   1
  -5  19   9 1732.55 39.3118   1
  -9   5 -19 1714.06 41.2692   1
  -9  19  -5 1791.79 41.3774   1
  -9  -5 -19 1737.67 40.2763   1
   5 -19   9 1725.63 41.5876   1
   5  -9  19 1658.34 41.5218   1
 -19   9  -5 1632.76 41.2778   1
   5   9  19 1869.45 39.6275   1
 -19   5  -9 1716.67 41.4504   1
   9   5  19 1638.31 40.1424   1
   9 -19   5 1738.12 41.2644   1
  -7  -9 -19 2600.84 62.0141   2
   7 -19   9 2560.21 60.7572   1
   9  -7  19 2631.30 60.7837   1
   9 -19   7 2695.73 60.8242   1
  -7  19   9 2738.86 58.9439   1
  -9  19   7 2624.52 59.3680   1
   7   9  19 2666.70 58.8480   1
   9   7  19 2603.18 59.2505   1
  -7  -9  19 2517.37 61.1152   1
  -7 -19   9 2512.85 61.0387   1
 -19   9   7 2586.82 60.3687   1
  -7  -9 -19 2699.10 58.9171   1
  -7   9 -19 2592.66 60.8033   1
  -7  19  -9 2657.70 60.7691   1
  -9  19  -7 2621.42 60.6262   1
  -9  -7 -19 2608.15 59.2983   1
  -9   7 -19 2559.79 60.6608   1
   7  -9  19 2570.45 60.8320   1
 -19   7  -9 2774.59 61.2055   1
 -19   9  -7 2822.93 61.4832   1
  19  -7   9 2586.78 60.7760   1
  19  -9   7 2562.58 60.8064   1
   9 -19  -7 2675.80 59.3208   1
   7 -19  -9 2725.79 58.9188   1
 -19  -7  -9 2656.63 60.2678   1
 -19   9  -9 4347.33 102.017   1
  -9   9 -19 4395.30 102.139   1
  -9  19  -9 4370.86 102.013   1
  -9  -9 -19 4479.39 100.470   1
   9   9  19 4594.00 100.417   1
  -9  19   9 4499.55 100.581   1
   9 -19   9 4489.42 102.153   1
   9  -9  19 4502.40 102.245   1
   9 -19  -9 4614.46 100.548   1
 -19   9   9 4526.40 101.627   1
 -19  -9  -9 4439.32 101.448   1
  -9  -9 -19 4317.81 102.942   2
  19   9  -9 4413.30 103.626   2
  19 -11   1 278.348 13.1517   1
  19  -1  11 281.234 13.0205   1
  19   1  11 330.908 12.9491   1
 -19   1  11 252.394 18.3880   2
  11   1 -19 273.148 12.7694   2
 -11  19   1 334.569 12.5793   1
  11 -19  -1 321.793 12.6800   1
 -19  11  -1 296.509 13.1102   1
 -19  11   1 334.909 13.0643   1
 -19  -1 -11 336.371 13.2250   1
 -19  -1  11 196.092 19.8000   2
  -1  11 -19 283.270 13.8226   1
  -1  19 -11 307.420 13.6929   1
  11  -1  19 313.444 12.8275   1
  -1 -11  19 298.649 13.8938   1
  -1  11  19 336.356 9.30894   1
   1 -11  19 287.125 13.7227   1
  -1 -19  11 278.809 13.7483   1
   1 -19  11 287.053 13.8589   1
 -11   1 -19 321.838 12.8032   1
 -11  -1 -19 328.054 12.5519   1
 -11  19  -1 336.778 12.6690   1
   1  11  19 296.218 9.03440   1
   1 -19 -11 305.287 8.38918   1
  11   1  19 334.356 12.8676   1
 -19   1 -11 329.812 13.1719   1
  11 -19   1 328.811 12.8061   1
   3 -19 -11 1224.74 27.6006   1
  19  11  -3 1280.60 37.1302   2
 -11  19   3 1244.98 29.7476   1
 -19  11   3 1204.48 30.2950   1
 -19  -3 -11 1147.69 30.2489   1
  11 -19  -3 1249.14 29.8490   1
  -3  11  19 1190.69 28.1043   1
  -3  19  11 1194.80 27.6270   1
  -3 -11  19 1209.36 31.2089   1
  -3  19 -11 1291.66 31.0041   1
  -3  11 -19 1298.59 31.1643   1
  -3 -19  11 1238.46 31.2531   1
  11 -19   3 1385.30 31.4300   1
 -19   3 -11 1162.79 30.5172   1
  11   3  19 1191.69 29.6564   1
 -19  11  -3 1179.08 30.5127   1
   3 -11  19 1291.56 31.2681   1
 -11   3 -19 1243.37 30.3762   1
   3 -19  11 1283.11 31.2668   1
 -11  -3 -19 1196.55 29.7570   1
 -11  19  -3 1219.99 30.3565   1
  -3 -19 -11 1130.66 27.1972   1
  19 -11   3 1166.43 30.6209   1
  19  -3  11 1165.83 30.5074   1
  11  -3  19 1214.40 30.4545   1
   3  11  19 1157.66 27.6844   1
  11  -5  19 2905.40 67.7293   1
  11 -19   5 2912.07 67.7822   1
  -5 -19 -11 2792.75 65.2046   1
  -5 -11  19 2858.70 68.3561   1
  -5  19 -11 2902.12 67.9577   1
  -5 -11 -19 2974.16 65.5850   1
  -5  11 -19 2859.83 68.0481   1
  -5 -19  11 2894.78 68.2859   1
 -19   5 -11 2933.22 67.9685   1
 -19  11  -5 3054.61 68.3657   1
 -11   5 -19 2945.27 67.8396   1
 -11  -5 -19 3007.05 66.9010   1
   5 -11  19 2892.50 68.1680   1
  -5  19  11 2970.83 65.5968   1
   5 -19  11 2838.33 68.0618   1
 -11  19  -5 2869.84 67.6653   1
 -19  -5 -11 2924.04 67.4800   1
  11   5  19 3001.28 66.8610   1
   5  11  19 2927.23 65.4792   1
 -11  19   5 3031.66 66.9401   1
  19  11  -5 2931.61 70.8212   2
  19 -11   5 2874.08 67.9258   1
  11 -19  -5 3015.70 66.9454   1
 -19  11   5 2912.85 67.4954   1
  19  -5  11 2903.08 67.8484   1
  11 -19  -7-11.1333 8.26241   1
 -19  11   7 5.48174 9.44075   1
  -7 -19  11-10.5844 11.1745   1
  11 -19   7 18.1699 10.1677   1
  11  -7  19 29.0616 9.99111   1
 -11  19   7 3.22888 8.27000   1
 -19   7 -11 1.90199 10.0376   1
  -7  19 -11-17.1540 10.4700   1
  -7  11 -19-5.24452 10.2621   1
 -11   7 -19 11.8021 9.99412   1
  -7 -11 -19-1.61689 6.25473   1
 -11  19  -7 25.3392 10.0330   1
  -7  11  19 2.52568 10.3967   2
  19  11  -7-33.6434 22.6821   2
 -11  -7 -19-13.2940 7.99886   1
   7 -19  11-11.4954 10.5925   1
  -7  19  11 0.76191 6.62596   1
 -19  11  -7-2.60626 10.2343   1
   7  11  19-4.29640 6.18360   1
 -19  -7 -11 14.2233 9.41645   1
  11   7  19 6.65503 7.85588   1
  19  11  -9 323.199 24.8021   2
 -11  -9 -19 273.711 24.0285   2
  -9 -11 -19 332.144 23.7184   2
  19   9 -11 325.274 23.9579   2
 -11  19   9 374.695 12.9343   1
  -9  19  11 352.765 12.0726   1
  -9  11 -19 350.143 15.1167   1
  -9  19 -11 349.564 15.0440   1
 -11  19  -9 372.413 15.0875   1
 -11   9 -19 356.644 15.0965   1
 -11  -9 -19 364.996 12.5036   1
  -9 -11 -19 357.488 11.6187   1
   9  11  19 384.318 11.5091   1
 -19  -9 -11 351.223 13.9261   1
  11   9  19 355.636 12.4926   1
  11  19   9 307.384 25.7232   2
 -19 -11  -9 355.555 13.8837   1
 -19  11   9 381.253 14.1712   1
 -11 -11 -19 679.901 26.0991   2
 -11 -11 -19 613.341 14.7058   1
  11  11  19 635.432 14.6691   1
 -11  19  11 576.165 15.1214   1
  -1  19 -13 9.00935 10.5047   1
  -1  13 -19 2.80825 10.8068   1
   1  13  19 14.3946 3.93236   1
 -19   1 -13 24.4372 10.6181   1
 -19  13  -1 30.7457 9.98948   1
 -19  -1 -13-19.3156 10.0364   1
  13  -1  19-4.97490 10.0046   1
  -1  13  19-2.85248 4.51996   1
 -13   1 -19 18.9239 9.88556   1
  13   1  19 11.0260 9.03326   1
 -19  13   1 3.87608 9.89227   1
  13 -19  -1 46.2578 9.79014   1
  13 -19   1 5.89190 9.88328   1
 -13  -1 -19 20.5242 9.48125   1
 -13  19  -1 5.07134 9.71233   1
 -13  19   1 14.5020 9.20847   1
  19 -13  -1-3.07742 10.1217   1
  19  -1  13 30.0097 10.0519   1
  19   1  13-6.62160 10.2254   1
  19 -13   1 22.6345 9.85419   1
  -1  13  19 0.10565 14.3230   2
 -19   1  13-39.9110 17.8399   2
  19  13  -1 33.2897 23.5693   2
  19  13   1-0.32951 28.4400   2
  19  13  -3 714.660 30.5406   2
  13   3 -19 777.792 23.2308   2
  -3  13  19 822.093 23.5520   2
 -13  19   3 881.734 22.2678   1
 -13  -3 -19 883.624 22.3024   1
 -19  13   3 775.578 22.4872   1
   3  13  19 804.391 18.9214   1
  13   3  19 865.298 22.1193   1
  -3  13  19 788.844 19.5319   1
  -3  19  13 810.580 18.9642   1
  -3  13 -19 786.683 23.3807   1
  -3  19 -13 761.247 23.1731   1
  19 -13   3 809.174 23.0456   1
  19  -3  13 839.999 23.0289   1
  13 -19  -3 866.412 22.3741   1
  13  -3  19 904.088 23.8843   1
  13 -19   3 800.745 22.6273   1
 -19  13  -3 867.394 23.4754   1
 -19  -3 -13 820.716 22.6127   1
 -13   3 -19 821.346 22.7631   1
 -13  19  -3 808.133 22.7160   1
  19   3  13 819.741 22.4840   1
 -19   3 -13 808.736 22.9723   1
  19  13  -5 588.018 28.8494   2
  -5  13  19 587.260 19.7555   2
 -13  -5 -19 620.239 17.9838   1
  13   5  19 629.443 17.9807   1
 -19  -5 -13 630.415 18.7466   1
 -19  13   5 655.354 18.6349   1
  -5 -13 -19 636.198 15.0486   1
  -5  19 -13 618.116 19.7233   1
  13 -19  -5 642.884 18.2194   1
  13 -19   5 622.754 19.1982   1
 -13  19  -5 637.322 19.1398   1
 -13   5 -19 629.991 19.1503   1
  -5  19  13 593.265 15.2505   1
   5  13  19 562.885 14.8879   1
 -13  19   5 589.184 17.8968   1
 -19   5 -13 610.825 19.0924   1
 -19  13  -5 605.491 19.0966   1
  13  -5  19 583.815 19.1697   1
 -13  19   7 1233.43 31.3065   1
  -7 -13 -19 1301.49 29.4180   1
  -7 -19 -13 1283.73 28.9520   1
  13 -19  -7 1230.04 31.3105   1
 -13   7 -19 1229.52 32.4343   1
 -13  19  -7 1226.19 32.4246   1
 -19  -7 -13 1282.54 32.0278   1
  -7  19  13 1272.57 29.7060   1
 -13  -7 -19 1210.86 31.1667   1
  19  13  -7 1113.40 39.2588   2
  13   7  19 1252.88 31.1347   1
 -19  13   7 1300.13 32.0931   1
  -9  19  13 2248.18 51.8599   1
 -19  13   9 2264.13 53.4387   1
 -13  19   9 2389.04 52.9726   1
  -9 -13 -19 2302.16 51.5445   1
 -13  -9 -19 2232.13 52.5636   1
  19  13  -9 2092.56 57.7002   2
  19   9 -13 2195.16 56.6460   2
 -13  -9 -19 2144.02 57.4230   2
   9  19  13 2291.89 57.6775   2
 -19  -9 -13 2273.49 53.3543   1
  -9 -19 -13 2246.15 51.2782   1
  13   9  19 2317.46 52.5529   1
 -13  19  11 400.082 13.8519   1
 -11  19  13 393.160 13.1592   1
 -13 -11 -19 345.843 25.5634   2
  19  11 -13 368.096 23.8516   2
  19  13 -11 362.597 24.5393   2
 -11 -13 -19 409.355 12.5516   1
 -13 -11 -19 387.758 13.3840   1
 -11 -19 -13 419.929 12.3529   1
 -19 -13 -11 414.759 14.7677   1
 -19 -11 -13 405.333 14.8505   1
 -19  13  11 403.720 14.9335   1
 -19 -13 -13 97.9799 10.4398   1
 -13  19  13 124.766 9.67555   1
  19 -13  13 99.7664 12.0830   1
 -13 -13 -19 93.2503 8.60384   1
 -13 -19 -13 87.1243 8.37857   1
 -19  13  13 90.7192 10.8654   1
  19  13 -13 63.8484 21.9245   2
  19  -1  15-0.52027 10.7831   1
  15 -19  -1-3.39630 10.4814   1
  19   1  15 6.64306 10.1743   1
  19 -15  -1-2.73862 10.5739   1
 -19  15  -1 19.1605 11.9082   1
 -19  15   1-1.68167 10.3461   1
 -19  -1 -15 10.5117 10.4440   1
 -19   1 -15 7.67587 10.4281   1
  15 -19   1-0.33707 10.5722   1
  15   1  19 13.5815 9.80393   1
  15  -1  19-17.7805 10.5672   1
 -15  19  -1 8.89725 10.3692   1
 -15  -1 -19-7.06482 10.1255   1
 -15   1 -19 6.91239 10.4474   1
  -1  15  19-22.0028 17.0084   2
   1  15  19-38.0053 18.3218   2
 -15  19   1 22.3532 9.94935   1
 -15  19   3 3775.29 83.8823   1
 -19  15  -3 3587.60 84.2079   1
 -19   3 -15 3695.51 84.3253   1
  -3  15  19 3513.97 81.2536   1
  15   3 -19 3589.27 82.9419   2
  -3  15  19 3774.46 83.6637   2
 -19   3  15 3874.76 83.4373   2
 -15  -3 -19 3715.44 83.8235   1
 -15  19  -3 3640.30 84.0663   1
  15 -19   3 3779.08 84.2813   1
  15   3  19 3619.75 83.6255   1
  15  -3  19 3651.53 84.1460   1
 -19  15   3 3629.82 83.9150   1
 -19  -3 -15 3730.12 84.0296   1
 -15   3 -19 3615.68 84.1950   1
  15 -19  -3 3730.06 83.8411   1
  19 -15  -3 3731.84 84.0576   1
  19   3  15 3751.79 83.9961   1
 -15  19   5 10270.2 225.316   1
  15   5 -19 10159.8 224.776   2
 -15  19  -5 9902.13 225.838   1
 -15  -5 -19 9954.66 225.123   1
 -19  15   5 10273.8 225.562   1
 -19  -5 -15 10001.0 225.429   1
 -15   5 -19 10009.6 225.890   1
  -5  19  15 10043.5 223.280   1
  19   5  15 10225.9 225.425   1
  15 -19  -5 10190.7 225.257   1
  15   5  19 10312.8 225.176   1
  15   7  19 2896.04 65.3147   1
  -7  19  15 2819.30 63.6707   1
  -7 -15 -19 2800.67 63.2068   1
  15 -19  -7 2968.44 65.5704   1
 -19  15   7 2821.56 65.8173   1
 -15  -7 -19 2825.00 65.3063   1
   7  19  15 2682.27 69.3482   2
  19   7 -15 2868.56 68.2317   2
 -19  -7 -15 2684.57 65.6596   1
 -15  19   7 2900.27 65.6188   1
 -15  19   9 8216.28 179.817   1
  -9  19  15 8028.70 178.604   1
  15   9  19 8217.57 179.525   1
  -9 -15 -19 8142.34 178.205   1
 -15  -9 -19 7897.22 179.464   1
 -19  -9 -15 8113.67 179.972   1
 -19  15   9 8097.72 180.084   1
  -9 -19 -15 7801.11 177.972   1
  19   9 -15 8295.31 180.925   2
   9  19  15 8074.52 181.805   2
 -15 -11 -19 551.446 16.9848   1
 -19  15  11 589.637 18.2500   1
 -19 -11 -15 630.077 18.2761   1
  19 -15  11 570.074 20.0578   1
 -11 -19 -15 583.049 15.3329   1
 -15  19  11 551.684 17.5006   1
 -11  19  15 537.626 16.2197   1
 -11 -15 -19 556.198 15.4705   1
  11 -15  19 569.160 20.1140   1
  19  11 -15 539.329 25.9358   2
 -19 -15 -11 561.074 17.7892   1
  19 -15  13 970.697 28.4200   1
  19 -13  15 985.553 28.2095   1
 -19  15  13 1023.16 26.9856   1
 -19 -15 -13 989.031 26.5102   1
 -13 -19 -15 1009.83 24.9070   1
  13 -19  15 1015.37 28.4783   1
  13 -15  19 949.736 28.3715   1
  15 -13  19 1044.78 28.8527   1
  15 -19  13 1036.49 28.7056   1
 -15 -13 -19 978.563 25.5474   1
 -13 -15 -19 1004.16 24.9694   1
 -13  19  15 987.147 25.5482   1
 -19 -13 -15 966.139 26.4396   1
 -15  19  13 983.568 26.0986   1
 -19  15 -13 966.786 28.1884   1
 -19  13  15 994.293 26.8880   1
 -15 -19 -13 1030.31 25.4469   1
 -19  15  15 6.49900 11.0462   1
  15 -15  19 4.99112 12.3909   1
  15 -19  15 4.96582 12.5308   1
 -15 -15 -19-4.52783 9.04586   1
 -15  15 -19 4.67895 12.3256   1
 -15  19 -15 8.62781 12.5635   1
 -15  19  15-4.96618 10.0015   1
  19 -15  15 6.36270 12.3281   1
 -19 -15 -15-2.67787 10.8280   1
 -15 -19 -15-19.4309 9.06959   1
 -19  15 -15-5.10748 12.3173   1
 -19  17   1 14.1898 11.2360   1
  17 -19  -1 7.54724 11.4197   1
  17   1  19 8.89823 11.2578   1
  19   1  17 9.66692 11.1225   1
  17  -1  19 24.8937 11.4833   1
  -1  17  19-19.7063 19.5839   2
 -17  -1 -19-7.42578 11.5791   1
 -17   1 -19 20.9085 11.3706   1
   1  17  19-1.36284 20.2649   2
 -19  -1 -17 12.4624 11.3895   1
 -17  19  -1 14.3297 11.1083   1
 -17  19   1 6.88593 11.4036   1
 -19   1 -17-2.29728 11.5504   1
 -19  -3 -17 165.099 12.2372   1
 -17  19   3 196.855 12.3787   1
 -19  17   3 193.771 12.4867   1
  17   3  19 208.502 12.4101   1
  17 -19  -3 194.353 12.5523   1
  19   3  17 173.549 12.2984   1
   3  19  17 146.881 21.7006   2
 -17  -3 -19 190.010 12.4632   1
 -17   3 -19 162.141 12.8539   1
   3  17  19 155.996 20.5754   2
  19 -17  -3 180.705 12.3591   1
 -19  17   5 1258.20 31.6111   1
 -17  19   5 1264.33 31.5541   1
 -19  -5 -17 1211.04 31.4991   1
  19   5  17 1293.87 31.5465   1
  17 -19  -5 1312.78 31.5374   1
  17   5  19 1271.77 31.4295   1
  -5  17  19 1186.95 28.0531   1
  -5  19  17 1178.38 27.8889   1
 -17  -5 -19 1255.78 31.1754   1
  17   5 -19 1160.73 33.5800   2
   5  17  19 1297.60 36.6326   2
 -19   5  17 1214.48 31.4703   2
   5  19  17 1227.78 36.7297   2
   7  19  17 46.8461 23.3380   2
 -17   7  19 30.5310 11.3794   2
  19   7 -17 55.6105 21.1136   2
 -19  17   7 46.6094 11.2259   1
  17   7 -19 40.1632 19.4702   2
  -7 -17  19 51.8542 13.5410   1
 -19  -7 -17 45.6887 10.9616   1
 -17  19   7 49.6195 10.9534   1
  -7  19  17 54.3739 6.97964   1
  17   7  19 52.9400 10.6769   1
  -7  17  19 56.7293 6.91023   1
 -17  -7 -19 48.3172 10.8748   1
 -17  -9 -19 237.324 12.7755   1
  -9 -19 -17 248.424 8.48836   1
  -9  19  17 262.456 10.2348   1
 -19  -9 -17 255.206 13.2381   1
 -17  19   9 272.228 13.1958   1
  -9 -17  19 260.461 16.5078   1
  -9 -19  17 298.587 16.5378   1
  -9 -17 -19 249.208 8.85802   1
   9 -19  17 273.866 15.3433   1
   9 -17  19 275.800 15.2182   1
  -9  17  19 261.455 10.2422   1
   9  19  17 189.091 26.2370   2
  19   9 -17 179.050 23.6962   2
 -19  17   9 253.122 13.6979   1
  19 -17   9 235.464 14.8347   1
  19  11 -17 82.0747 22.1814   2
 -11 -17  19 74.8276 14.2601   1
 -11 -19  17 90.5884 15.3533   1
 -11 -17 -19 71.8120 7.54429   1
 -19  17 -11 82.3795 12.9852   1
  11 -17  19 89.9620 13.8118   1
  11 -19  17 82.1395 13.6288   1
  19 -11  17 91.1649 13.0218   1
 -19 -11 -17 80.6186 10.9945   1
 -11  19  17 72.5108 8.83974   1
 -17  19  11 57.0544 11.2348   1
  19 -17  11 66.3907 13.3786   1
 -11 -19 -17 59.4880 7.13224   1
 -17 -11 -19 84.1041 10.5672   1
  17 -19  11 62.0680 13.3569   1
  17 -11  19 67.3001 13.3675   1
 -11  19 -17 78.0144 13.3614   1
 -11  17 -19 68.6662 12.9877   1
 -11  17  19 47.2467 8.91778   1
 -19  17  11 65.2204 11.6110   1
 -19  17  13 1792.18 44.1080   1
 -13  17  19 1828.00 42.8883   1
 -13 -17 -19 1738.35 42.0771   1
  13 -19  17 1791.60 45.8051   1
  19 -13  17 1784.84 45.6340   1
  19 -17  13 1872.40 45.8788   1
 -17 -13 -19 1889.53 43.8298   1
  17 -19  13 1834.68 45.7195   1
  17 -13  19 1999.83 46.8095   1
 -13  19 -17 1789.40 45.7144   1
 -13  17 -19 1759.63 45.7384   1
 -17  19 -13 1776.04 45.4877   1
 -17  13 -19 1801.56 45.8141   1
 -19  13 -17 1898.47 45.7789   1
 -19  17 -13 1834.66 45.6909   1
 -13  19  17 1839.79 42.9078   1
 -13 -19 -17 1727.67 42.0124   1
 -17  19  13 1791.65 43.6639   1
 -19 -13 -17 1764.74 43.7208   1
  13 -17  19 1826.01 45.8303   1
 -19 -13 -17 1994.38 52.4056   2
 -17 -19 -13 1821.63 43.2031   1
 -19 -17 -13 1800.65 43.6094   1
  19 -17  15 452.403 19.2936   1
  17 -19  15 463.720 19.6180   1
  19 -15  17 454.977 19.3239   1
 -15 -17 -19 478.770 15.4229   1
 -17 -15 -19 460.997 15.7733   1
 -15  17 -19 479.123 19.3707   1
 -15  19 -17 482.442 19.4775   1
 -17  15 -19 452.761 18.7706   1
 -19  17 -15 464.493 18.9949   1
 -17  19 -15 435.573 18.7595   1
 -19  15 -17 485.029 19.2162   1
 -19  17  15 461.628 17.4120   1
 -19 -17 -15 476.744 16.7009   1
 -17 -19 -15 499.244 16.0420   1
 -19 -15 -17 430.959 16.3842   1
 -17  19  15 466.813 16.8181   1
 -15  19  17 475.363 16.0831   1
 -15 -19 -17 478.890 15.2322   1
 -15  17  19 458.281 16.1012   1
 -19  15  17 464.529 17.2182   1
  15 -17  19 514.878 19.7283   1
  15 -19  17 485.428 19.5074   1
  17 -15  19 455.969 19.2783   1
  17 -19  17 7.37157 13.9683   1
 -17 -17 -19 19.7999 10.4358   1
  19 -17  17 12.0504 13.8358   1
  17 -17  19 15.4028 14.2065   1
 -19  17 -17 22.3315 13.3555   1
 -17  19 -17-2.67938 13.1051   1
 -17  17 -19 9.17362 13.3449   1
 -19  17  17-6.72475 11.9341   1
 -17  17  19 10.1401 11.1895   1
 -17  19  17 4.04090 10.9830   1
 -17 -19 -17-4.23766 10.5774   1
 -19 -17 -17-13.1183 11.1040   1
 -19  -1 -19 136.590 12.4963   1
   1 -19  19 147.074 14.1503   1
   1  19  19 111.545 21.2720   2
  -3 -19  19 335.267 16.3592   1
   3 -19  19 345.143 16.3289   1
   3  19  19 326.856 23.0802   2
 -19  -3 -19 351.220 14.9110   1
 -19  19   3 331.300 15.0443   1
  19   3  19 346.346 15.1537   1
  -5 -19  19 153.514 14.3614   1
  19   5  19 156.206 11.9554   1
  19 -19  -5 149.167 12.0190   1
 -19  19   5 155.666 12.0510   1
   5 -19  19 150.620 13.2078   1
  -5  19  19 109.773 5.37901   1
 -19  -5 -19 135.148 11.9139   1
   5  19  19 120.680 22.2059   2
  -7  19 -19 483.366 18.9032   1
  -7 -19  19 535.887 20.2201   1
  19   7  19 498.561 17.0451   1
  -7  19  19 469.274 12.9872   1
 -19  19   7 506.905 17.4414   1
   7 -19  19 470.844 19.1946   1
  19 -19   7 477.300 18.4503   1
  19   7 -19 506.877 24.2369   2
 -19   7  19 430.612 17.5525   2
   7  19  19 457.341 27.0447   2
 -19  -7 -19 372.914 16.4620   1
 -19  -9 -19 257.281 13.6525   1
  -9  19 -19 255.159 15.3757   1
  19  -9  19 248.671 14.9768   1
 -19  19   9 251.893 13.9479   1
 -19   9 -19 298.570 15.3189   1
  -9 -19 -19 255.183 8.32288   1
  19 -19   9 271.913 15.7457   1
  -9  19  19 255.404 10.2080   1
 -19  19  -9 265.085 15.6102   1
   9 -19  19 243.229 15.4740   1
  -9 -19  19 263.086 16.7723   1
  19   9 -19 204.648 22.5350   2
 -11  19 -19 391.692 17.9169   1
 -19 -11 -19 384.768 29.7271   2
 -11 -19 -19 403.219 12.3003   1
  11 -19  19 408.953 18.3626   1
 -19  19 -11 396.031 17.8074   1
 -19  11 -19 422.936 18.3958   1
 -19  19  11 408.175 16.4638   1
 -11  19  19 406.040 13.7184   1
 -11 -19  19 410.660 19.7622   1
  19 -11  19 413.219 17.8849   1
 -19 -11 -19 483.353 17.6403   1
  19 -19  11 420.641 17.9742   1
 -13 -19 -19 144.788 9.08623   1
  13 -19  19 139.286 14.7136   1
  19 -13  19 159.921 14.9770   1
 -19 -13 -19 158.707 12.5074   1
  19 -19  13 142.375 14.3606   1
 -13  19 -19 147.071 14.7764   1
 -19  19 -13 176.050 14.5639   1
 -19  13 -19 165.199 15.1406   1
 -19  19  13 152.592 13.0520   1
 -19 -19 -13 134.155 12.0942   1
 -13  19  19 140.232 10.8583   1
  19 -15  19 656.136 23.4236   1
 -15 -19 -19 690.823 19.1042   1
 -19 -15 -19 682.764 20.6091   1
  19 -19  15 672.815 23.6867   1
 -15  19 -19 691.110 23.6261   1
 -19  19 -15 669.573 23.3051   1
 -19  15 -19 663.219 23.5954   1
 -19  19  15 654.837 21.1624   1
 -19  15  19 699.819 21.5472   1
  15 -19  19 652.417 23.4129   1
 -19 -19 -15 709.264 20.8928   1
 -15  19  19 672.007 20.1978   1
 -17  19 -19 35.6648 15.6535   1
 -19  17 -19 65.3586 15.6309   1
 -19  19 -17 54.7616 15.0343   1
 -19  17  19 52.2126 13.3154   1
 -19 -19 -17 45.6178 12.6749   1
 -19  19  17 48.5829 13.3498   1
 -17  19  19 89.9064 12.7962   1
  19 -17  19 56.7291 15.7498   1
  17 -19  19 42.4494 15.3568   1
  19 -19  17 55.6180 15.8379   1
 -17 -19 -19 75.7963 11.3326   1
 -19 -17 -19 65.0917 12.4822   1
 -19  19 -19 53.3225 14.8278   1
 -19 -19 -19 38.6852 12.5193   1
 -19  19  19 44.4422 13.5285   1
   0  20   0 1521.85 36.4943   1
   0 -20   0 1550.16 36.5198   1
   0   0  20 1560.13 36.8874   1
   0 -20   2 29.1070 7.61746   1
   2   0  20 21.2812 7.53326   1
   0 -20  -2 21.0066 6.67092   1
   2 -20   0 16.8459 6.94098   1
  -2   0  20 13.3827 7.59933   1
  -2  20   0 22.8067 7.03111   1
  -2   0 -20 16.4121 7.39833   1
   0  20  -2 18.9108 7.27506   1
   0  20   2 23.1837 6.83632   1
 -20   2   0 20.5416 8.16672   1
 -20   0  -2 21.3238 8.18404   1
  -2 -20   0 12.7780 7.26813   1
   0   2  20 27.3705 7.07969   1
   0  -2  20 18.7369 7.98078   1
  -2 -20  -2 3658.68 83.0117   1
  -2 -20   2 3777.02 83.5540   1
   2   2  20 3631.19 83.1685   1
   2  -2  20 3622.06 83.6347   1
   2 -20   2 3637.88 83.4942   1
   2 -20  -2 3649.82 83.0155   1
  -2  20   2 3723.70 83.0286   1
  -2  20  -2 3660.09 83.4475   1
  -2   2  20 3719.50 83.3398   1
  -2  -2  20 3731.19 83.7830   1
  -2  -2 -20 3687.54 83.2824   1
  -2   2 -20 3795.66 83.8378   1
 -20  -2  -2 3657.03 83.9183   1
 -20   2  -2 3587.81 83.9456   1
  -4 -20   0 15.3232 7.21367   1
  -4   0  20 5.42987 7.68655   1
  -4   0 -20 1.90004 7.43338   1
   0   4  20 8.94880 6.76086   1
   0  -4  20 16.5689 8.38317   1
  -4  20   0 3.13387 7.26350   1
   0 -20   4 11.6895 7.90195   1
   4   0  20-0.62812 7.53163   1
   0 -20  -4-2.94231 6.30013   1
   0  20  -4 8.55808 7.57675   1
   4 -20   0-0.95226 7.25330   1
 -20   4   0-4.67561 8.34206   1
 -20   0  -4-2.87262 8.26155   1
 -20  -4   2 173.003 19.0773   2
   2 -20  -4 197.271 8.50892   1
   4 -20  -2 198.534 9.01828   1
  -2  -4 -20 195.893 8.87089   1
  -4  -2  20 186.101 10.2773   1
  -4   2  20 194.056 9.66045   1
  -2   4 -20 192.329 10.1834   1
  -2   4  20 217.403 9.03617   1
  -2  20  -4 183.468 9.83065   1
  -4 -20  -2 201.991 9.13965   1
  -4  -2 -20 200.982 9.39812   1
  -2  -4  20 196.060 10.5379   1
  -4   2 -20 207.046 9.83350   1
  -2  20   4 205.848 8.44665   1
  -4 -20   2 199.444 9.85997   1
  -4  20   2 198.513 9.09512   1
  -2 -20  -4 203.984 8.41554   1
  -4  20  -2 220.194 9.99182   1
  -2 -20   4 194.312 10.0324   1
   2   4  20 200.208 8.82324   1
   2 -20   4 184.542 9.80870   1
   2  -4  20 199.832 10.3762   1
   4   2  20 209.021 9.37307   1
   4  -2  20 214.268 10.0922   1
   4 -20   2 201.120 9.68594   1
 -20   4  -2 184.827 10.3358   1
 -20   2  -4 194.639 10.2829   1
 -20  -2  -4 186.970 10.3861   1
 -20   4   2 220.827 10.3785   1
  -4   4  20 8.44773 7.43174   1
  -4 -20  -4 22.5412 6.80852   1
  -4   4 -20 15.9464 8.29537   1
  -4 -20   4 2.04431 8.35703   1
  -4  -4  20 18.4846 8.70814   1
  -4  20  -4 6.65336 8.38964   1
   4  -4 -20-3.36469 8.33840   2
 -20  -4   4-6.84671 18.6804   2
 -20  -4  -4 22.0931 8.77824   1
   4 -20   4 5.25826 8.32415   1
   4  -4  20 11.9355 8.69368   1
   0  -6 -20 442.047 16.7113   2
 -20  -6   0 435.777 23.7888   2
   6   0  20 486.439 14.7328   1
   6 -20   0 492.586 14.6961   1
   0  -6  20 511.361 15.7810   1
  -6   0 -20 505.615 15.0691   1
   0 -20   6 512.889 15.6407   1
   0   6  20 452.780 13.5258   1
  -6  20   0 496.368 14.7199   1
   0 -20  -6 431.645 13.0101   1
 -20   0  -6 477.238 15.4312   1
 -20   6   0 498.190 15.4892   1
  -6 -20   0 497.667 14.9532   1
   0  20  -6 459.369 15.2423   1
 -20  -2   6 462.837 22.5906   2
 -20  -6  -2 505.548 25.4857   2
  -2  -6 -20 576.146 18.8903   2
 -20  -6   2 469.204 24.7646   2
   6 -20   2 455.675 15.2992   1
   6   2  20 518.812 14.9573   1
   2 -20  -6 513.424 13.4458   1
 -20   6  -2 495.316 16.1491   1
 -20   2  -6 503.331 15.9380   1
  -6 -20   2 459.878 15.6607   1
  -6 -20  -2 454.076 14.5244   1
  -2   6 -20 447.105 15.7889   1
  -2  -6  20 446.499 16.0909   1
  -2  20  -6 442.474 15.7861   1
  -2   6  20 459.149 13.9876   1
  -2  20   6 517.832 13.6015   1
  -6   2 -20 449.268 15.4411   1
  -6  -2 -20 527.947 15.0653   1
  -6  20  -2 478.024 15.3652   1
  -2 -20   6 437.584 15.8080   1
  -2 -20  -6 441.682 13.3140   1
   2  -6  20 442.941 16.0175   1
  -6  20   2 524.580 14.7275   1
   2 -20   6 444.127 15.8072   1
   2   6  20 530.569 13.9756   1
   6  -2  20 461.288 15.5045   1
 -20  -2  -6 465.126 15.8350   1
 -20   6   2 475.055 15.7852   1
   6 -20  -2 514.283 14.8796   1
  20  -6   4-3.64426 8.94565   1
  20  -4   6-0.78386 9.05067   1
 -20  -4   6 77.0684 19.0554   2
 -20  -6  -4-1.17141 23.5472   2
  -6  -4  20 85.8460 9.64386   1
  -6 -20  -4 10.1108 7.10662   1
 -20  -6   4 81.9993 20.3134   2
  -4   6 -20 19.7586 8.85301   1
  -6 -20   4 89.7144 9.66322   1
  -4 -20   6 76.7549 9.29090   1
  -4  -6 -20-4.21432 6.87234   1
  -4  -6  20 81.4074 9.64334   1
  -4  20   6 8.38329 6.45390   1
  -6  -4 -20 6.41671 7.28142   1
  -4  20  -6 11.8992 8.88021   1
   6 -20  -4 6.30856 8.18605   1
   4 -20  -6-0.17350 6.74076   1
  -6  20   4 7.31187 7.29872   1
   4  -6  20 12.1273 9.01210   1
   4 -20   6 16.0910 8.88996   1
 -20   4  -6 7.14130 9.24849   1
 -20   6  -4 13.7827 8.91662   1
   4   6  20 11.8034 6.79939   1
   6   4  20 15.1598 7.45590   1
   6 -20   6 834.812 22.9230   1
 -20   6  -6 812.211 22.9483   1
  -6 -20  -6 855.777 21.2494   1
  -6  -6  20 806.038 23.3622   1
  -6 -20   6 868.007 23.2870   1
   6   6  20 863.182 21.4007   1
  -6  20  -6 842.503 23.0587   1
  -6  -6 -20 888.130 21.4859   1
  -6   6 -20 815.554 23.0150   1
  -6  20   6 875.526 21.4347   1
   6  -6  20 829.297 23.1269   1
   6 -20  -6 867.932 21.3355   1
 -20   6   6 862.000 22.8939   1
  20  -6   6 824.684 23.0792   1
 -20  -6  -6 849.017 22.9451   1
   8 -20   0 17052.2 368.050   1
   0 -20   8 16834.0 368.652   1
  -8   0 -20 16681.8 368.099   1
   0  -8  20 16512.7 368.740   1
   0   8  20 16778.3 367.026   1
  -8  20   0 16732.0 368.013   1
 -20   0  -8 16644.7 368.527   1
 -20   8   0 15961.0 368.418   1
   0 -20  -8 16379.9 366.709   1
   8   0  20 16972.8 368.176   1
 -20  -8   0 16685.2 369.527   2
   0  20  -8 16268.4 368.509   1
 -20   8   2 4585.17 103.832   1
 -20  -2  -8 4629.31 103.895   1
  20  -2   8 4428.52 103.805   1
  20  -8   2 4483.06 103.963   1
 -20  -8  -2 4496.29 106.278   2
 -20  -2   8 4561.38 104.587   2
  -2  -8 -20 4546.02 103.502   2
   8  -2  20 4540.52 103.673   1
 -20   2  -8 4427.01 103.829   1
 -20   8  -2 4534.44 103.922   1
 -20  -8   2 4617.85 106.018   2
  -2   8 -20 4515.37 104.060   1
  -2  -8  20 4536.62 104.242   1
  -2   8  20 4707.44 102.485   1
  -2  20  -8 4549.36 103.991   1
  -2  20   8 4697.79 102.131   1
  -8   2 -20 4539.46 103.702   1
  -2 -20   8 4466.92 104.133   1
  -8  20  -2 4678.73 103.619   1
  -2 -20  -8 4525.15 101.945   1
   2 -20   8 4562.24 104.013   1
  -8  -2 -20 4722.58 103.331   1
   2  -8  20 4550.39 104.126   1
   2   8  20 4576.05 102.260   1
  -8  20   2 4669.60 103.229   1
   8 -20  -2 4716.44 103.270   1
   2 -20  -8 4567.34 102.081   1
   8   2  20 4586.82 103.218   1
   8 -20   2 4541.39 103.643   1
 -20   8   4 1070.89 27.1737   1
 -20  -4  -8 1017.93 27.0780   1
  20  -4   8 1037.90 27.4381   1
  20  -8   4 979.659 27.2752   1
 -20  -4   8 1035.11 31.2449   2
 -20  -8  -4 1032.29 34.0204   2
  -4  -8 -20 967.469 29.3564   2
   8 -20   4 1063.72 27.1661   1
   8  -4  20 1058.35 27.1235   1
   4   8  20 1061.75 25.1965   1
 -20   4  -8 1027.03 27.4028   1
   4 -20  -8 1059.23 25.0660   1
 -20   8  -4 1050.59 27.3082   1
  -4  -8 -20 1094.40 25.3554   1
  -4   8  20 1081.22 25.5838   1
  -4  20  -8 1036.24 27.3821   1
  -4  -8  20 998.514 27.7106   1
  -4   8 -20 1044.66 27.5064   1
  -4 -20   8 1018.81 27.4965   1
  -4 -20  -8 1060.16 24.9152   1
  -8   4 -20 1027.29 27.1722   1
  -4  20   8 1081.69 25.1301   1
  -8  -4 -20 1079.92 26.2508   1
   4  -8  20 1037.65 27.5974   1
  -8  20  -4 999.129 26.9816   1
  -8  20   4 1056.75 26.1236   1
   4 -20   8 1078.31 27.5279   1
   8 -20  -4 1069.98 26.1358   1
   8   4  20 1028.64 26.0975   1
  20  -8   6 535.782 18.0913   1
  20  -6   8 571.487 18.1162   1
 -20  -6  -8 598.351 17.6550   1
 -20   8   6 580.513 17.8322   1
  -6  -8 -20 596.374 22.4666   2
   8  -6  20 576.274 17.9606   1
   8 -20   6 592.131 18.1183   1
   6 -20  -8 581.624 15.6762   1
   8 -20  -6 617.342 16.4557   1
  -6 -20  -8 608.822 15.6317   1
  -6 -20   8 594.739 18.6669   1
  -6  -8  20 552.635 18.6060   1
  -8 -20   6 582.053 18.5944   1
  -6   8 -20 490.336 17.9255   1
  -6  -8 -20 632.720 15.9138   1
  -8   6 -20 552.724 18.0234   1
  -6  20  -8 589.796 18.1377   1
  -8  -6 -20 604.247 16.3516   1
  -6  20   8 588.691 15.6981   1
  -8  20  -6 526.848 17.8816   1
  -8  20   6 616.081 16.4190   1
   6  -8  20 580.946 18.4042   1
   6 -20   8 567.855 18.1078   1
   8   6  20 630.484 16.4381   1
 -20   8  -6 565.875 18.1719   1
 -20   6  -8 591.306 18.2215   1
   6   8  20 594.400 15.7917   1
  -8  -8 -20 2525.02 61.3689   2
   8 -20   8 2516.30 59.9933   1
   8  -8  20 2536.91 60.0296   1
  -8 -20   8 2647.86 60.5271   1
   8 -20  -8 2649.37 58.3410   1
  -8   8 -20 2544.98 60.0912   1
  -8  -8 -20 2625.53 58.3621   1
  -8  20   8 2619.70 58.3582   1
 -20   8  -8 2508.31 60.0392   1
   8   8  20 2560.45 58.2691   1
 -20   8   8 2618.66 59.7197   1
 -20  -8  -8 2601.72 59.6390   1
 -20   0  10 1998.55 50.7756   2
  10   0 -20 1998.02 46.6877   2
   0  20 -10 2024.10 49.2457   1
   0 -20 -10 2233.87 46.6244   1
  10   0  20 2018.34 48.6420   1
   0 -10  20 2065.54 49.5910   1
   0 -20  10 2126.43 49.4979   1
 -10   0 -20 2094.27 48.6665   1
   0  10  20 2023.56 46.7648   1
 -10  20   0 2065.36 48.5678   1
  20   0  10 2008.67 48.9739   1
  10 -20   0 2112.03 48.6768   1
 -20  10   0 2023.68 49.0255   1
 -20   0 -10 1864.88 48.8287   1
 -20  10   2 65.9561 9.79176   1
   2  10  20 56.1689 6.03053   1
 -10  20   2 78.8325 9.16178   1
  -2 -20 -10 59.4840 5.01871   1
 -20  10  -2 62.6040 10.0560   1
 -20  -2 -10 65.0211 9.96130   1
 -20   2 -10 63.1160 9.79882   1
   2 -20 -10 57.4141 5.51841   1
  10 -20  -2 62.5321 9.02565   1
  20  -2  10 61.1204 10.2339   1
  20 -10   2 57.7443 9.94315   1
 -20  -2  10 46.6777 18.1720   2
  -2  20 -10 57.3312 10.4783   1
  -2  10 -20 59.5418 10.4193   1
  -2  20  10 47.0077 5.61110   1
  -2 -10  20 67.2245 10.8128   1
  -2 -20  10 58.3909 10.5639   1
  -2  10  20 65.4477 6.53375   1
 -10   2 -20 77.9655 9.69438   1
   2 -10  20 58.5677 10.3760   1
   2 -20  10 66.4515 10.4221   1
 -10  20  -2 73.6774 9.56183   1
 -10  -2 -20 85.2690 8.93730   1
  10   2  20 55.2482 8.92663   1
  10 -20   2 63.0447 9.69444   1
  10  -2  20 68.2242 9.70771   1
   4 -20 -10 416.278 11.2555   1
 -20  10   4 370.059 14.4196   1
  20  -4  10 371.541 14.9815   1
  10  -4  20 383.220 14.7158   1
 -10  20   4 422.536 13.5291   1
 -20  -4 -10 385.815 14.4438   1
  10 -20  -4 414.213 13.7171   1
  -4 -10 -20 408.660 11.5973   1
  -4  10  20 406.664 12.0108   1
  -4 -20  10 396.233 15.1263   1
  -4 -10  20 360.429 15.3054   1
  -4  10 -20 409.654 15.1900   1
  -4  20 -10 431.866 15.3403   1
  -4 -20 -10 384.157 10.8712   1
  -4  20  10 390.506 11.3080   1
   4 -10  20 392.519 15.3730   1
 -10  20  -4 393.475 14.4897   1
 -10  -4 -20 420.431 13.6017   1
 -10   4 -20 377.297 14.3689   1
   4 -20  10 419.296 15.3533   1
  10   4  20 411.475 13.6109   1
 -20   4 -10 398.679 14.8572   1
 -20  10  -4 396.991 14.8511   1
  10 -20   4 410.998 14.6139   1
   4  10  20 394.482 11.3938   1
 -20  -6 -10 1333.02 34.4536   1
  10 -20  -6 1439.78 33.5988   1
 -20  10   6 1373.12 34.5750   1
   6 -20 -10 1325.24 32.3188   1
  -6 -10 -20 1340.68 37.5470   2
 -10  20   6 1477.56 33.6441   1
  10  -6  20 1335.66 34.8556   1
  10   6  20 1467.12 33.5379   1
  -6 -20 -10 1402.45 32.1706   1
  -6  10 -20 1360.56 35.0295   1
  -6 -20  10 1427.87 35.6389   1
  -6 -10 -20 1407.47 32.5161   1
  -6  20 -10 1401.11 35.1459   1
 -10  20  -6 1339.49 34.7455   1
 -10  -6 -20 1466.13 33.6363   1
 -10   6 -20 1334.92 34.7161   1
   6 -10  20 1350.90 35.1407   1
  -6  20  10 1383.55 32.4599   1
   6 -20  10 1381.48 35.1655   1
   6  10  20 1370.72 32.4009   1
 -20   6 -10 1468.99 35.8257   1
 -20  10  -6 1326.91 34.8155   1
  10 -20   6 1391.30 34.7796   1
  20  10  -8 1976.28 53.2491   2
  -8 -10 -20 1933.16 51.6838   2
 -10  20   8 2041.17 47.1632   1
  -8  20  10 2109.97 46.6635   1
  10  -8  20 1977.25 48.7431   1
  -8 -20  10 1970.47 49.3608   1
  10 -20   8 2035.68 48.7646   1
  -8  20 -10 2009.18 48.7530   1
  -8  10 -20 1925.27 48.7969   1
 -10  20  -8 2009.87 48.5755   1
 -10   8 -20 2027.50 48.8222   1
  -8 -10 -20 2150.92 46.5559   1
  10   8  20 2057.74 47.0069   1
   8  10  20 2132.99 46.4589   1
 -10  -8 -20 1943.58 46.9335   1
 -20  -8 -10 2101.19 48.2353   1
  10 -20  -8 2075.26 47.0135   1
 -20  10   8 2008.87 48.2427   1
 -20 -10  -8 2034.80 48.0986   1
   8 -20 -10 2167.13 46.6304   1
 -10 -10 -20 4922.67 116.949   2
  20  10 -10 4970.82 117.466   2
 -10 -10 -20 5137.07 113.942   1
 -10  20  10 5083.28 114.076   1
 -20 -10 -10 5085.62 115.036   1
  10  10  20 5144.38 113.857   1
 -20  10  10 5085.30 115.198   1
 -20   0  12 9325.92 203.848   2
 -20  12   0 9014.43 203.958   1
 -20   0 -12 9009.83 203.965   1
  12 -20   0 9351.22 203.785   1
  12   0  20 9378.13 203.847   1
 -12   0 -20 9220.32 203.742   1
 -12  20   0 9420.26 203.760   1
   0  12  20 8998.64 201.696   1
   0  20 -12 8719.42 204.223   1
  20 -12   0 9094.77 204.046   1
  20   0  12 9075.47 203.984   1
 -20   2  12 587.496 22.4221   2
  12   2 -20 543.509 18.1250   2
 -12  20   2 638.004 17.7306   1
 -20  12   2 541.888 17.9532   1
 -20  -2 -12 576.839 18.2338   1
  12 -20  -2 633.741 17.9008   1
  -2  12 -20 569.070 18.9942   1
  -2  20 -12 588.762 18.7864   1
  12  -2  20 542.378 17.9463   1
   2  12  20 590.750 14.4442   1
  -2  12  20 561.508 14.7853   1
  12 -20   2 539.599 18.1379   1
 -20   2 -12 605.622 18.5189   1
  12   2  20 635.874 17.7687   1
 -20  12  -2 588.383 18.4282   1
 -12   2 -20 572.944 18.1905   1
 -12  20  -2 547.576 17.9279   1
 -12  -2 -20 631.766 17.7690   1
  20  -2  12 591.103 18.5229   1
  20   2  12 549.988 18.0679   1
  12 -20  -4 6577.62 143.298   1
  20  12  -4 6801.98 145.826   2
 -12  20   4 6432.40 143.248   1
 -20  -4 -12 6401.42 143.656   1
   4  12  20 6261.97 141.540   1
  12   4  20 6445.14 143.172   1
 -20  12   4 6288.64 143.677   1
  -4  12  20 6601.07 141.986   1
  -4  20 -12 6042.86 144.014   1
  -4  12 -20 5969.95 144.072   1
  -4  20  12 6359.42 141.600   1
 -12   4 -20 6444.56 143.892   1
 -12  20  -4 6421.14 143.833   1
 -12  -4 -20 6322.96 143.168   1
  12  -4  20 6476.19 143.963   1
 -20   4 -12 6259.99 143.993   1
  12 -20   4 7287.98 144.907   1
 -20  12  -4 6017.23 143.835   1
  -6 -20 -12 3374.82 76.1120   1
  -6 -12 -20 3487.68 76.4989   1
  20  12  -6 3377.46 82.0443   2
  -6  12  20 3390.21 76.9901   2
 -12  20   6 3520.06 77.9449   1
  12   6  20 3492.76 77.8886   1
 -20  -6 -12 3493.91 78.6512   1
 -12  20  -6 3310.34 78.7798   1
 -12  -6 -20 3467.52 77.8765   1
  -6  20  12 3371.28 76.5394   1
   6  12  20 3431.92 76.3699   1
  12 -20  -6 3479.14 77.9329   1
 -20  12   6 3326.69 78.4054   1
  12 -20   6 3345.86 78.8556   1
  12  -6  20 3406.79 78.9765   1
 -12   6 -20 3290.68 78.8842   1
  12 -20  -8 256.059 12.5083   1
 -12  20  -8 247.335 14.7396   1
  -8 -12 -20 293.690 10.4774   1
 -12  -8 -20 251.909 12.3104   1
 -12  20   8 246.354 12.5039   1
  -8  20  12 271.103 10.8388   1
 -20  12   8 261.159 13.9820   1
  12   8  20 250.370 12.2716   1
   8  12  20 295.352 10.2133   1
 -20  -8 -12 265.462 13.8541   1
  -8  12  20 314.414 13.6172   2
  20  12  -8 308.469 27.3234   2
  10  12  20 2.99083 7.35550   1
 -20 -12 -10-11.8501 10.5309   1
  12  10  20 5.92924 8.28512   1
 -20  12  10 14.1329 10.6904   1
  20  12 -10 52.0520 24.1729   2
  20  10 -12 63.4334 22.8521   2
 -12 -10 -20-9.88685 8.56414   1
 -10 -12 -20-16.4300 7.86064   1
 -12  20  10-0.47584 9.06629   1
 -10  20  12-9.13006 8.16923   1
 -10 -12 -20-16.8727 23.8772   2
 -20 -10 -12 5.57805 10.3661   1
 -20  12  12 1464.45 36.4638   1
 -12  20  12 1467.89 35.2676   1
 -12 -12 -20 1462.48 34.8039   1
 -20 -12 -12 1453.95 36.2450   1
 -12 -12 -20 1468.26 42.1646   2
  20  12 -12 1423.20 41.8885   2
 -20   0 -14 500.940 17.5707   1
 -20  14   0 472.325 17.1000   1
  14   0  20 514.685 16.7658   1
 -14   0 -20 512.137 16.9514   1
  14 -20   0 484.270 16.9413   1
  20   0  14 480.309 17.1524   1
 -14  20   0 478.192 16.6963   1
 -20   2 -14 838.207 23.8552   1
  -2  14  20 787.736 19.7156   1
 -20  -2 -14 846.222 23.6505   1
  14  -2  20 846.762 23.8088   1
 -14  -2 -20 863.141 23.4078   1
 -14   2 -20 815.522 23.6175   1
  14   2  20 850.624 23.2737   1
 -20  14   2 852.746 23.7208   1
  14 -20  -2 869.804 23.3572   1
  14 -20   2 833.626 23.7961   1
 -14  20   2 915.494 23.3827   1
 -14  20  -2 863.333 23.7137   1
  20 -14  -2 850.588 23.7988   1
  20   2  14 848.250 23.6115   1
 -20   2  14 885.769 26.1541   2
  -2  14  20 883.464 25.3939   2
  -4  14  20 2850.93 63.4125   1
 -14  20   4 2830.94 65.3979   1
  -4  20  14 2752.92 63.0190   1
  14   4 -20 2808.49 65.2429   2
  -4  14  20 2920.64 65.1386   2
 -14  -4 -20 2825.81 65.3548   1
 -20  14   4 2773.87 65.7150   1
  14   4  20 2872.03 65.3656   1
 -14  20  -4 2816.04 65.9400   1
 -14   4 -20 2771.67 65.9265   1
  14 -20  -4 2920.14 65.5369   1
  14  -4  20 3062.31 66.8700   1
 -20  -4 -14 2820.66 65.7351   1
  14 -20   4 2733.48 65.9149   1
 -14  20   6 3221.39 73.6309   1
  -6  14  20 3261.04 73.0584   2
 -14  -6 -20 3101.96 73.4477   1
 -20  -6 -14 3183.51 74.0379   1
 -20  14   6 3213.05 74.0725   1
  14 -20  -6 3268.03 73.5424   1
  -6  20  14 3174.35 71.6788   1
 -14   6 -20 2986.95 74.2907   1
  -6 -14 -20 3247.56 71.4714   1
  14   6  20 3215.47 73.4786   1
  20   8 -14 94.1195 23.6952   2
 -14  -8 -20 78.6246 10.6928   1
 -20  -8 -14 73.1589 11.8003   1
   8  20  14 106.316 25.1479   2
  -8  20  14 95.5393 8.10653   1
 -14  20   8 90.3413 10.8237   1
  -8 -14 -20 75.4704 7.37466   1
  14 -20  -8 67.3096 10.8473   1
  14   8  20 72.5831 10.5405   1
  -8 -20 -14 86.0555 6.49498   1
 -20  14   8 78.2322 11.7474   1
  20  14 -10 237.702 26.5379   2
 -10  20  14 307.145 11.4007   1
 -14  20  10 308.234 13.6142   1
 -20 -14 -10 306.011 13.6066   1
  14  10  20 275.271 12.4168   1
 -10 -14 -20 302.149 10.8010   1
 -14 -10 -20 312.296 12.7594   1
 -20  14  10 298.862 14.0442   1
 -10 -20 -14 312.752 10.2899   1
 -20 -10 -14 301.043 14.0160   1
  20  10 -14 303.671 24.4194   2
 -14  20  12 513.391 16.5227   1
 -12  20  14 516.473 15.8661   1
 -20 -14 -12 498.143 17.2951   1
 -20  12  14 497.276 17.6883   1
 -12 -20 -14 531.546 14.8470   1
  20 -12  14 541.332 18.8650   1
  20 -14  12 510.424 19.0511   1
 -20  14  12 521.792 17.7583   1
 -20 -12 -14 506.979 17.2907   1
  12 -20  14 530.934 19.2629   1
 -12 -14 -20 523.207 15.1066   1
  12 -14  20 561.262 19.5707   1
 -14 -12 -20 518.674 15.9651   1
  20  14 -12 493.525 27.0375   2
  20  12 -14 478.088 26.2086   2
  14 -20  12 499.530 18.9745   1
  14 -12  20 512.219 19.2206   1
 -20  14 -14 176.814 13.7887   1
  14 -14  20 158.671 14.4679   1
  14 -20  14 185.635 14.7979   1
 -14 -14 -20 184.613 10.4579   1
 -14  20  14 180.691 11.2149   1
 -14  20 -14 185.817 14.5097   1
 -14  14 -20 184.184 14.1148   1
  20 -14  14 161.457 13.8563   1
 -20 -14 -14 182.457 12.2039   1
 -20  14  14 173.307 12.7048   1
 -14 -20 -14 190.856 10.3522   1
  20  14 -14 198.240 24.4048   2
 -20 -14 -14 181.144 29.0012   2
 -16  20   0 6724.31 151.866   1
 -16   0 -20 6814.18 151.942   1
 -20   0 -16 6534.01 151.953   1
  16 -20   0 6827.71 152.026   1
  16   0  20 6669.30 151.932   1
   0  16  20 6913.60 151.637   2
  20   2  16 53.6936 11.4385   1
 -20  -2 -16 67.3076 11.7813   1
 -20  16   2 68.1177 11.5114   1
  16   2  20 88.3657 11.6297   1
  16  -2  20 46.1882 11.9582   1
 -16  20  -2 53.1586 12.0795   1
 -16   2 -20 60.3147 12.0029   1
 -16  -2 -20 88.6482 11.5212   1
  16 -20  -2 84.6678 11.7374   1
 -16  20   2 75.9772 11.4640   1
  -2  16  20 77.2923 18.0917   2
   2  16  20 52.2202 20.1142   2
  -4  16  20 189.045 7.02523   1
  20   4  16 191.649 12.5309   1
 -20  -4 -16 167.853 12.5478   1
 -20  16   4 183.456 12.6668   1
 -16  20   4 171.564 12.3291   1
 -16  -4 -20 197.089 12.2838   1
  -4  16  20 183.608 6.72533   1
  16   4  20 190.224 12.3479   1
  16 -20  -4 183.183 12.3392   1
  16   4 -20 169.197 17.3490   2
 -20   4  16 166.917 16.7983   2
  16   6 -20 3.09690 18.6166   2
 -16  -6 -20 16.9915 10.6781   1
  16 -20  -6 19.7010 11.1499   1
  -6  16  20 17.9457 6.34041   1
 -16  20   6 50.6553 10.9998   1
 -20  -6 -16 24.7288 11.2348   1
 -20  16   6 40.9367 11.3631   1
  -6  20  16 24.1663 6.11790   1
  16   6  20 38.0772 10.9867   1
  -8 -20  16 259.085 16.4668   1
  -8 -16  20 249.737 16.2666   1
  -8  20  16 232.512 9.73090   1
  -8 -20 -16 216.662 7.58796   1
  -8 -16 -20 245.063 8.40482   1
 -16  20   8 251.485 13.6160   1
 -20  -8 -16 238.316 13.3998   1
   8 -16  20 209.259 15.0085   1
   8 -20  16 243.369 15.4661   1
 -20  16   8 238.563 13.7492   1
 -16  -8 -20 224.713 12.7573   1
   8  20  16 255.462 26.2346   2
  20   8 -16 209.362 23.8374   2
  16   8  20 228.842 12.7849   1
  -8  16  20 259.929 9.73969   1
 -10 -16  20 31.7605 14.0830   1
 -10 -20  16 24.1392 14.3652   1
 -16 -10 -20 27.4296 10.3126   1
 -10  16  20 44.8477 8.47313   1
  16 -20  10 34.2690 13.1778   1
 -10  20  16 48.9264 8.68886   1
 -16  20  10 28.1020 11.1900   1
  16 -10  20 13.5563 13.3758   1
 -10 -16 -20 42.2567 7.23268   1
  20 -16  10 41.0746 13.2673   1
  20 -10  16 33.3053 12.6897   1
 -20 -10 -16 30.0282 11.4780   1
 -10 -20 -16 18.8077 6.46963   1
  10 -20  16 8.92083 12.9024   1
  10 -16  20 34.6337 13.5472   1
  20  10 -16-9.14060 23.7632   2
 -20  16  10 34.2244 11.5376   1
 -12  16  20 209.987 11.1913   1
 -20 -16 -12 209.564 12.9527   1
 -20 -12 -16 174.845 28.2572   2
  12 -20  16 242.848 14.9722   1
  12 -16  20 229.401 15.2499   1
 -20  12 -16 213.379 14.5032   1
 -20  16 -12 211.418 14.7456   1
 -12 -16 -20 208.282 9.97879   1
  20  12 -16 178.660 23.8682   2
 -16 -12 -20 211.847 11.8754   1
  16 -12  20 209.023 15.0203   1
 -12  16 -20 223.755 15.3761   1
 -12  20 -16 238.101 14.7692   1
 -16  12 -20 207.081 14.5758   1
 -12 -20 -16 203.649 9.60705   1
 -20 -12 -16 212.658 13.0442   1
  20 -16  12 230.048 15.0566   1
  20 -12  16 227.625 14.9257   1
 -16  20 -12 184.959 14.7227   1
 -20  16  12 195.222 13.1195   1
  16 -20  12 203.634 15.1560   1
 -16  20  12 229.009 12.5302   1
 -12  20  16 211.407 11.0409   1
 -14 -20 -16 1201.06 29.5988   1
 -20 -16 -14 1200.57 31.3786   1
 -20  16  14 1202.28 31.6942   1
  20 -16  14 1180.17 33.2170   1
  20 -14  16 1243.02 33.2115   1
 -16  20 -14 1231.73 33.1994   1
 -14  16 -20 1199.83 33.3453   1
 -14  20 -16 1226.21 33.3254   1
 -16  14 -20 1229.36 33.2399   1
 -20  16 -14 1240.30 33.3421   1
 -20  14 -16 1245.81 33.3696   1
 -14 -16 -20 1212.95 29.7033   1
  14 -16  20 1218.43 33.5226   1
 -16 -14 -20 1175.52 30.2175   1
  16 -14  20 1182.49 33.2852   1
  14 -20  16 1187.77 33.2597   1
  16 -20  14 1206.76 33.1193   1
 -14  20  16 1179.95 30.2850   1
 -20 -14 -16 1197.53 31.4977   1
 -16  20  14 1181.53 30.7897   1
 -20  14  16 1223.45 31.7681   1
 -16 -20 -14 1225.35 30.3729   1
 -14  16  20 1232.43 30.5142   1
 -20 -14 -16 1318.87 42.7299   2
 -16 -20 -16 1011.75 25.4517   1
 -20  16  16 954.268 27.1348   1
  16 -16  20 970.715 28.7703   1
  16 -20  16 950.345 28.7467   1
 -16 -16 -20 940.803 25.3102   1
  20 -16  16 999.983 28.8051   1
 -16  20 -16 977.952 28.7943   1
 -16  16 -20 972.454 29.1888   1
 -20  16 -16 1010.81 29.0491   1
 -16  16  20 968.092 26.1798   1
 -16  20  16 986.606 26.2507   1
 -20 -16 -16 965.610 26.6174   1
 -18   0 -20 5497.15 126.168   1
   0  18  20 5646.04 126.348   2
   0 -20  18 5591.05 127.298   1
   0 -18  20 5517.30 127.283   1
 -18  -2 -20-3.85464 11.3810   1
 -18  20   2 2.86631 11.3709   1
 -20  -2 -18-0.18085 11.2984   1
  -2 -20  18 3.97664 12.4785   1
  -2 -18  20-3.99861 12.3837   1
   2  18  20-5.46295 20.2995   2
  -2  18  20 6.29766 18.9553   2
   2 -20  18 13.8776 11.9871   1
   2 -18  20-4.66603 12.3733   1
  18   2  20 12.9950 11.3448   1
  18 -20  -4 218.781 13.4083   1
  20   4  18 239.430 13.5157   1
   4  18  20 207.271 22.5549   2
 -18  -4 -20 215.979 13.1508   1
   4  20  18 206.706 23.0683   2
  -4 -20  18 219.561 15.0579   1
  -4 -18  20 228.399 14.9674   1
 -20  18   4 224.150 13.6770   1
   4 -18  20 234.103 14.5234   1
   4 -20  18 234.189 14.7385   1
 -20  -4 -18 216.637 13.3012   1
 -18  20   4 229.343 13.2975   1
  18   4  20 224.568 13.1773   1
  -6  18 -20 198.084 14.0680   1
  -6  20 -18 227.786 14.8364   1
  -6 -18  20 212.823 14.8963   1
  -6 -20  18 221.121 14.8631   1
  18 -20  -6 221.744 13.1368   1
  20   6  18 203.151 13.0649   1
  18   6  20 241.386 12.9735   1
 -18  20   6 224.977 13.2601   1
 -20  18   6 214.001 13.2837   1
   6 -18  20 227.630 14.6737   1
   6 -20  18 220.172 15.0045   1
  -6  20  18 196.030 7.74299   1
  18   6 -20 185.725 20.0418   2
 -20   6  18 173.884 15.6089   2
   6  20  18 170.699 23.9350   2
  -6  18  20 203.374 7.75587   1
  20 -18   6 219.522 14.3344   1
 -20  -6 -18 224.799 13.2851   1
 -18  -6 -20 190.023 12.6191   1
  18   8  20 85.4849 11.9521   1
  20   8 -18 74.0843 22.6371   2
   8  20  18 54.9562 25.9127   2
 -18   8  20 104.277 11.9966   2
   8 -20  18 107.907 13.8245   1
   8 -18  20 94.1856 14.3288   1
 -20  18   8 91.1116 12.4631   1
  18 -20   8 79.7537 13.6245   1
  20 -18   8 97.3270 13.3577   1
  20  -8  18 103.445 13.0720   1
  18   8 -20 87.1103 21.0144   2
  -8 -20  18 84.0948 14.6828   1
  -8 -18  20 101.418 15.3772   1
  -8  20 -18 99.5915 13.5491   1
  -8  18 -20 117.228 14.1027   1
  -8  20  18 93.6944 8.66847   1
 -20  -8 -18 79.0599 12.2959   1
 -18  20   8 89.7944 11.9782   1
  18  -8  20 85.2311 13.3395   1
  -8  18  20 75.9373 7.63970   1
 -18  -8 -20 93.5741 11.8363   1
 -10 -20  18 34.5868 15.1697   1
 -10 -18  20 7.19967 14.0691   1
 -10 -20 -18 36.6401 6.18404   1
 -18 -10 -20 19.3132 11.2272   1
 -10  18 -20 6.57878 13.1460   1
 -10  20 -18 35.4898 13.5804   1
  18 -10  20 36.1990 13.5597   1
 -20 -10 -18 30.7254 11.5227   1
 -18  20  10 9.59042 11.6580   1
 -18  10 -20 32.8659 13.2137   1
 -10 -18 -20 8.42136 6.74890   1
  18 -20  10 41.3360 13.4973   1
  20 -10  18 20.7533 12.9528   1
 -10  20  18 30.8410 8.24971   1
  20 -18  10 34.1093 12.8655   1
 -20  18  10 47.0204 11.8686   1
  10 -18  20 27.5188 13.0517   1
 -20  10 -18 46.5666 13.1551   1
  10 -20  18 16.3797 13.4808   1
 -20  18 -10 34.7881 13.2025   1
 -18  20 -10 37.4577 13.1978   1
  18  20  10 2.00955 28.6236   2
  20  10 -18 24.4385 23.3951   2
 -20 -10 -18-45.3999 28.2029   2
 -10  18  20 41.7974 8.23142   1
 -20 -12 -18 2071.81 55.2652   2
  20  12 -18 1875.69 51.4307   2
 -20  18 -12 1930.84 48.6916   1
 -12 -18 -20 1882.90 44.7956   1
  12 -20  18 1924.30 49.0999   1
  12 -18  20 2006.02 49.3071   1
 -12 -20  18 2119.22 50.5361   1
 -12 -18  20 2126.50 50.5322   1
 -18 -12 -20 1917.58 46.6929   1
 -12  20 -18 1925.89 48.9301   1
 -12  18 -20 1790.94 48.7173   1
 -12  18  20 1973.18 45.5957   1
 -20  12 -18 1951.75 48.8845   1
 -18  12 -20 1982.63 49.1597   1
 -18  20 -12 2007.35 48.9754   1
 -20 -18 -12 1872.87 46.6242   1
 -20  18  12 1931.64 47.3840   1
 -18  20  12 1993.32 47.1372   1
 -12  20  18 1927.56 45.5134   1
  20 -18  12 1992.04 49.0425   1
 -20 -12 -18 1967.21 46.9677   1
  20 -12  18 1951.21 48.7528   1
  18 -12  20 1956.46 48.8461   1
  18 -20  12 1958.17 48.9920   1
 -12 -20 -18 1898.48 44.6233   1
 -18 -14 -20 1978.37 47.1639   1
  14 -20  18 1876.29 49.6059   1
  14 -18  20 1898.49 49.6261   1
 -14 -18 -20 1959.62 45.8868   1
 -20 -14 -18 1933.21 47.5930   1
  18 -14  20 2055.81 50.7139   1
 -14 -20 -18 1996.21 45.8539   1
  20 -18  14 1962.72 49.6722   1
  20 -14  18 1952.12 49.6587   1
  18 -20  14 1964.95 49.7158   1
 -14  20 -18 1934.38 49.5982   1
 -14  18 -20 1967.33 49.9223   1
 -20  18 -14 1919.74 49.5698   1
 -18  20 -14 1902.64 49.4021   1
 -18  14 -20 1887.25 49.5705   1
 -20  14 -18 1936.42 49.6982   1
 -18 -20 -14 2026.60 47.1395   1
 -18  20  14 2005.08 47.7002   1
 -14  20  18 1985.51 46.6872   1
 -14  18  20 2000.56 46.7542   1
 -20  18  14 1913.98 47.9030   1
 -20 -18 -14 1982.82 47.6036   1
 -18 -14 -20 2183.42 56.7973   2
 -20 -14 -18 2151.29 56.8395   2
 -16 -18 -20 343.862 14.3357   1
  16 -20  18 349.101 19.1616   1
  16 -18  20 367.361 19.3527   1
  18 -16  20 336.153 19.1291   1
  20 -18  16 355.587 18.8942   1
 -18 -16 -20 339.601 15.2487   1
  20 -16  18 354.700 18.8616   1
  18 -20  16 424.384 21.2022   1
 -20  16 -18 340.377 18.3872   1
 -20  18 -16 370.438 18.4512   1
 -18  20 -16 355.505 18.4424   1
 -16  18 -20 323.870 18.5662   1
 -18  16 -20 337.590 18.2693   1
 -16  20 -18 340.677 18.7126   1
 -20  16  18 324.871 16.6225   1
 -18  16  20 338.036 16.0650   1
 -16  20  18 326.097 15.2630   1
 -16 -20 -18 356.752 14.3411   1
 -18  20  16 320.697 15.8971   1
 -20 -16 -18 349.147 15.9356   1
 -18 -20 -16 372.471 15.4788   1
 -20  18  16 363.606 16.7272   1
 -16  18  20 355.655 15.5475   1
 -20 -18 -16 324.001 15.9993   1
  18 -18  20 184.280 17.8766   1
  18 -20  18 164.544 17.5145   1
 -18 -18 -20 141.346 13.6260   1
  20 -18  18 186.080 17.1878   1
 -18  20 -18 193.192 16.8212   1
 -18  18 -20 201.515 17.0084   1
 -20  18 -18 199.751 17.6182   1
 -20 -18 -18 193.275 14.6143   1
 -18 -20 -18 182.266 13.7205   1
 -18  18  20 166.962 14.6408   1
 -18  20  18 157.410 14.4466   1
 -20  18  18 180.920 15.0984   1
  20  20   0 6606.52 143.892   2
   0  20  20 6261.13 140.846   2
  -2  20 -20 448.610 18.4436   1
  -2 -20  20 444.193 18.6843   1
   2 -20  20 415.959 18.4929   1
   2  20  20 427.843 24.5466   2
  20  20   2 457.217 30.8359   2
  -4 -20  20 546.591 21.0211   1
   4  20  20 553.509 26.8976   2
  20  20   4 611.152 31.3016   2
  20 -20   4 569.349 20.4173   1
   4 -20  20 571.872 20.8807   1
  -4  20 -20 595.175 20.7089   1
 -20  -4 -20 530.968 19.1335   1
  20   6  20 493.216 18.0622   1
  -6  20  20 493.851 12.9000   1
 -20  -6 -20 492.943 17.9294   1
   6 -20  20 497.601 19.5746   1
  20 -20   6 524.964 19.4877   1
  20  -6  20 487.368 19.4938   1
 -20  20  -6 495.350 18.9159   1
  -6  20 -20 488.120 19.2831   1
  -6 -20  20 524.114 20.4040   1
  20  20   6 542.976 30.9448   2
   6  20  20 496.218 27.2931   2
  20   8 -20 249.425 23.0724   2
 -20   8  20 232.377 15.4353   2
  20  20   8 306.216 30.5154   2
 -20  20  -8 257.036 15.6526   1
  20  -8  20 294.716 16.1892   1
  20 -20   8 246.561 15.6671   1
  -8  20  20 254.228 9.75828   1
 -20  20   8 275.948 14.8040   1
   8 -20  20 243.955 16.1296   1
 -20   8 -20 293.588 16.2292   1
 -20  -8 -20 266.104 14.3651   1
  -8  20 -20 284.771 16.0066   1
  -8 -20  20 254.207 17.3797   1
 -20 -10 -20 593.090 19.8716   1
  20 -10  20 615.995 21.7660   1
 -20  20  10 586.490 20.2599   1
 -20  10 -20 640.345 22.1098   1
 -10 -20 -20 567.446 15.4216   1
 -20  20 -10 611.559 21.9284   1
  20 -20  10 605.203 21.8910   1
 -10  20  20 570.409 16.8328   1
  20  10 -20 581.890 27.3930   2
 -20 -10 -20 608.232 31.0067   2
 -10 -20  20 606.360 23.0745   1
 -12  20 -20 201.445 15.7969   1
 -20 -12 -20 241.835 14.1898   1
  20 -20  12 241.906 15.9934   1
  20 -12  20 211.240 15.7612   1
 -20  20 -12 238.449 15.9258   1
 -20  12 -20 231.091 16.4930   1
 -12  20  20 233.846 11.6448   1
 -20  20  12 232.344 14.4718   1
 -12 -20 -20 226.680 9.96310   1
  12 -20  20 210.350 16.5821   1
  20  12 -20 193.421 25.1420   2
 -12 -20  20 204.521 17.8658   1
 -14  20 -20 2475.52 61.7916   1
 -20 -14 -20 2712.92 68.1967   2
 -20  20 -14 2480.44 61.7080   1
 -20  14 -20 2476.22 61.7732   1
 -14  20  20 2532.87 58.5911   1
 -20  20  14 2516.36 60.0225   1
 -20 -20 -14 2577.49 59.5458   1
 -14 -20 -20 2494.78 57.7715   1
  14 -20  20 2471.78 61.9204   1
 -20 -14 -20 2605.19 59.6835   1
  20 -14  20 2477.39 61.7654   1
  20 -20  14 2474.10 61.7615   1
 -16 -20 -20 81.1362 11.0133   1
 -20 -16 -20 93.3799 13.3452   1
  20 -16  20 87.1086 15.1357   1
  20 -20  16 72.9091 15.5452   1
 -16  20 -20 88.5886 15.9307   1
 -20  16 -20 98.3083 15.8972   1
 -20  20 -16 74.5585 15.6230   1
 -20 -20 -16 96.1200 13.4839   1
 -20  20  16 83.8057 14.0529   1
 -16  20  20 89.7733 12.5192   1
  16 -20  20 88.1780 15.7571   1
 -20  16  20 92.8180 13.9439   1
  20 -20  18 1856.02 49.4889   1
 -18 -20 -20 1949.57 45.5251   1
  20 -18  20 1878.64 49.3425   1
 -20 -18 -20 1922.40 46.1093   1
 -20 -20 -18 1955.50 46.5096   1
  18 -20  20 1822.13 49.0782   1
 -18  20  20 1918.81 46.3109   1
 -20  18  20 1909.54 46.9919   1
 -20  20  18 1911.56 46.7910   1
 -20  20 -18 1871.79 48.9658   1
 -18  20 -20 1776.90 49.0643   1
 -20  18 -20 1737.51 48.6833   1
 -20  20  20 7785.72 174.181   1
 -20 -20 -20 7902.49 173.711   1
  20 -20  20 7551.43 176.604   1
 -20  20 -20 7549.78 176.439   1
   1 -21  -1 210.756 9.48783   1
 -21  -1  -1 228.310 10.8934   1
 -21   1  -1 175.816 10.8649   1
 -21   1   1 198.037 10.8910   1
  -1  21  -1 195.031 9.70571   1
  -1  21   1 193.318 9.12696   1
  -1 -21  -1 219.950 9.49969   1
   1 -21   1 199.580 10.0047   1
  -1   1  21 210.052 9.91655   1
  -1 -21   1 196.528 9.89960   1
  -1  -1  21 183.603 9.94950   1
   1  -1  21 201.548 10.1028   1
   1   1  21 201.251 9.79873   1
  -1  -3  21 3522.71 81.0193   1
  -1 -21   3 3533.18 80.8379   1
  -1   3  21 3555.82 80.3821   1
  -3 -21  -1 3439.47 80.3371   1
  -3 -21   1 3579.49 80.6717   1
   1  -3  21 3494.82 80.9514   1
   3  -1  21 3552.63 80.7595   1
  -1 -21  -3 3551.72 80.0264   1
   1   3  21 3573.87 80.3241   1
   1 -21   3 3527.27 80.8125   1
   3   1  21 3496.65 80.5126   1
   3 -21  -1 3496.22 80.3417   1
   1 -21  -3 3620.67 80.0973   1
   3 -21   1 3604.27 80.6174   1
  -3   1  21 3531.82 80.6822   1
  -3  21  -1 3598.46 80.6258   1
  -3  -1  21 3531.94 80.8725   1
  -3  21   1 3576.61 80.4051   1
  -3   1 -21 3555.84 80.8485   1
  -1  21  -3 3555.86 80.8016   1
  -1   3 -21 3523.23 81.0209   1
  -1  21   3 3760.89 80.2654   1
  -3  -1 -21 3483.88 80.5692   1
 -21  -1  -3 3504.46 81.1528   1
 -21   3   1 3490.14 81.1509   1
 -21   1  -3 3591.42 81.2372   1
 -21   3  -1 3385.26 81.1308   1
   3 -21  -3 39.8201 7.29648   1
  -3  -3  21 39.4312 8.62168   1
  -3   3  21 55.2764 7.76664   1
  -3   3 -21 47.9118 8.61319   1
  -3  21  -3 40.3946 8.37112   1
  -3 -21  -3 34.9015 7.05571   1
  -3  21   3 38.3965 7.08524   1
  -3 -21   3 31.8136 8.18252   1
   3  -3  21 41.4767 8.53895   1
   3   3  21 39.3120 7.63631   1
   3 -21   3 47.1476 8.49865   1
  -3  -3 -21 36.8921 7.67048   1
 -21   3  -3 38.1072 8.88328   1
 -21   3   3 46.4036 9.46561   1
 -21  -3  -3 39.7133 8.92163   1
  -5  -1  21 1475.97 36.5001   1
  -5   1  21 1497.86 36.2497   1
  -1   5 -21 1454.24 36.7210   1
  -1  21  -5 1457.23 36.5010   1
  -1  21   5 1512.41 35.0878   1
  -5  -1 -21 1550.60 36.1379   1
  -5   1 -21 1516.25 36.2767   1
  -5 -21   1 1497.28 36.2176   1
  -5 -21  -1 1497.13 35.8914   1
  -5  21  -1 1547.21 36.2241   1
  -1   5  21 1496.51 35.5132   1
  -5  21   1 1556.42 35.9281   1
  -1  -5  21 1406.53 36.7538   1
  -1 -21   5 1512.72 36.6204   1
   1  -5  21 1426.62 36.7014   1
   1   5  21 1496.64 35.3329   1
  -1 -21  -5 1477.08 35.0261   1
   1 -21   5 1488.65 36.5327   1
   1 -21  -5 1534.07 35.1100   1
   5  -1  21 1531.36 36.3531   1
   5   1  21 1479.08 36.0069   1
   5 -21  -1 1517.76 35.8646   1
   5 -21   1 1498.78 36.0506   1
 -21   5  -1 1527.78 36.8324   1
 -21  -1  -5 1470.37 36.7406   1
 -21   5   1 1481.93 36.6205   1
 -21   1  -5 1451.05 36.5921   1
 -21  -5  -1 1657.83 43.3888   2
   1  -5 -21 1460.51 35.7519   2
 -21  -5   1 1475.11 40.8832   2
 -21   5   3 750.758 21.0360   1
 -21  -3  -5 749.384 20.9555   1
 -21  -3   5 703.197 26.5274   2
   3  -5 -21 739.546 19.8083   2
 -21  -5   3 699.721 27.4442   2
   5 -21   3 728.597 20.6689   1
   5   3  21 761.155 19.7591   1
 -21   3  -5 734.157 20.9677   1
  -5   3  21 761.794 20.1708   1
  -3  -5 -21 776.314 19.6198   1
  -5  -3  21 709.078 21.1092   1
  -3   5 -21 731.824 21.0658   1
  -3 -21   5 750.200 20.9288   1
  -5  -3 -21 770.850 20.0138   1
  -5 -21   3 778.391 20.8101   1
  -5 -21  -3 758.187 19.7230   1
  -3  21   5 770.621 19.2819   1
  -3   5  21 763.363 19.7559   1
  -3  21  -5 765.035 20.8004   1
  -5   3 -21 741.284 20.8308   1
  -3  -5  21 726.172 21.0688   1
  -5  21  -3 774.028 20.6631   1
  -5  21   3 758.373 19.7693   1
  -3 -21  -5 755.424 19.1499   1
   3  -5  21 738.722 20.8865   1
   3 -21   5 744.062 20.8317   1
   3   5  21 729.663 19.3883   1
   5  -3  21 719.194 20.6964   1
 -21   5  -3 698.811 20.9495   1
   5 -21  -3 759.335 19.8423   1
   3 -21  -5 764.113 19.3021   1
  -5  -5  21 2687.31 66.3587   1
  -5   5  21 2963.37 65.3985   1
  -5  -5 -21 2873.55 65.1377   1
  -5 -21  -5 2888.86 64.9353   1
  -5 -21   5 2857.22 66.2085   1
  -5   5 -21 2848.01 66.2418   1
  -5  21   5 2930.13 65.0222   1
  -5  21  -5 2870.98 66.0905   1
 -21  -5   5 2724.96 68.4157   2
   5   5  21 2798.99 65.0694   1
 -21   5  -5 2714.99 66.3323   1
   5 -21   5 2920.04 66.1773   1
   5  -5  21 2859.76 66.2357   1
 -21  -5  -5 2867.56 66.1580   1
 -21   5   5 2954.84 66.3849   1
   5 -21  -5 2832.30 64.9531   1
  -7 -21   1 6367.06 140.410   1
  -1  21   7 6428.55 139.109   1
  -1  21  -7 6055.10 140.734   1
  -1   7 -21 6115.46 140.834   1
  -7 -21  -1 6392.24 140.184   1
   7 -21  -1 6350.72 140.093   1
   7 -21   1 6409.97 140.268   1
  -1  -7  21 6186.56 140.876   1
   1  -7  21 6167.62 140.849   1
  -1 -21   7 6353.23 140.838   1
  -1   7  21 6347.85 139.427   1
  -7  -1 -21 6452.75 140.219   1
  -7   1 -21 6337.71 140.391   1
   1   7  21 6427.83 139.320   1
  -7  21   1 6345.21 140.040   1
   1 -21   7 6296.95 140.784   1
  -7  21  -1 6490.15 140.324   1
  -1 -21  -7 6337.67 138.972   1
 -21   1  -7 6219.58 140.705   1
   1 -21  -7 6164.55 138.985   1
   7  -1  21 6366.66 140.373   1
   7   1  21 6303.29 140.152   1
 -21  -1  -7 6191.36 140.654   1
 -21   7  -1 6069.25 140.651   1
 -21   7   1 6278.70 140.719   1
 -21  -7  -1 6195.64 142.482   2
 -21  -7   1 6221.08 142.618   2
  -1  -7 -21 6507.16 139.846   2
 -21  -3  -7-7.71577 9.66035   1
  21  -3   7 11.2485 9.49295   1
 -21   7   3 5.15937 9.20052   1
 -21  -3   7-2.89801 19.0606   2
 -21  -7  -3-27.7425 23.1157   2
  -3  -7 -21-39.2937 16.3524   2
   3   7  21 11.0059 7.02401   1
   7  -3  21-16.7274 9.68474   1
 -21   3  -7 7.13709 9.50656   1
 -21   7  -3 10.4995 9.33744   1
  -7 -21   3-11.5538 9.56582   1
 -21  -7   3-23.1638 21.6515   2
  -7 -21  -3-12.2267 8.10859   1
  -3  21   7 4.81816 6.44069   1
  -3  -7  21-7.90377 9.59700   1
  -3  21  -7 1.14758 9.49695   1
  -3   7 -21 8.67746 9.86172   1
  -3   7  21-2.81342 7.23933   1
  -7  -3 -21-9.96980 8.50594   1
  -3 -21   7 5.94626 9.66836   1
  -7   3 -21-7.05214 9.44611   1
   3  -7  21-3.89858 9.44729   1
  -3 -21  -7-9.13571 6.40339   1
  -7  21   3-11.1113 8.08976   1
  -7  21  -3-8.20389 9.14324   1
   3 -21   7 1.31465 9.66964   1
   7 -21  -3-9.19701 8.78760   1
   3 -21  -7 10.4221 6.57005   1
   7 -21   3 4.32292 9.05319   1
   7   3  21-7.94527 8.14398   1
  -5  -7 -21-8.95810 17.6529   2
  -7 -21  -5-1.51655 7.45997   1
  -7  -5  21-12.3399 9.93564   1
 -21  -5   7-9.33087 19.7081   2
  -7 -21   5 4.53192 9.49236   1
  -5  -7 -21 5.57557 7.03943   1
  -5 -21  -7 3.03582 6.46006   1
  -5  -7  21 4.36313 9.57597   1
  -5   7 -21 3.06099 9.60088   1
  -5 -21   7-1.57247 9.56609   1
  -7  -5 -21 7.32060 7.60638   1
  -7   5 -21-0.82034 9.12134   1
  -5  21  -7 2.98052 9.21731   1
  -7  21  -5-4.29192 9.17633   1
  -5  21   7 2.97626 6.76743   1
   5 -21   7-1.50478 9.53379   1
  -7  21   5 15.2325 7.55134   1
   5  -7  21 7.03891 9.64284   1
 -21   7   5 1.14521 9.36235   1
 -21  -5  -7-3.34495 9.36406   1
   7 -21  -5-1.40491 7.39146   1
 -21   7  -5 6.47854 9.50113   1
 -21   5  -7 5.95750 9.67820   1
   5 -21  -7 10.1551 6.71126   1
   7 -21   5-3.41368 9.30353   1
   7  -5  21 5.27389 9.41404   1
   7   5  21 19.3648 7.80728   1
   5   7  21-5.84103 6.91329   1
   7 -21   7 214.626 11.8476   1
   7 -21  -7 230.603 9.63529   1
  -7  -7  21 176.170 12.3348   1
  -7 -21   7 198.227 12.6890   1
  -7 -21  -7 241.993 9.50022   1
   7   7  21 225.006 9.65451   1
  -7  21  -7 240.253 11.9268   1
  -7   7 -21 226.222 11.9526   1
  -7  -7 -21 222.973 9.73791   1
  -7  21   7 231.623 9.76175   1
   7  -7  21 217.518 12.3032   1
 -21   7  -7 221.819 12.2105   1
 -21  -7  -7 217.535 11.6651   1
 -21   7   7 232.042 11.9256   1
 -21  -1   9 139.548 19.6707   2
  -1 -21  -9 137.360 6.97024   1
   9  -1  21 165.830 10.9624   1
 -21   9  -1 142.007 11.3086   1
 -21   1  -9 133.464 11.1843   1
 -21  -1  -9 155.273 11.6874   1
  -1  21  -9 145.738 12.0422   1
  -1   9 -21 120.406 11.5303   1
   9   1  21 158.366 10.6134   1
   1 -21  -9 156.329 7.27776   1
   9 -21   1 146.405 10.9888   1
  -1  -9  21 149.269 12.1661   1
   1  -9  21 155.023 11.8779   1
  -1 -21   9 152.363 11.9895   1
  -1   9  21 151.897 8.07308   1
  -9  21  -1 142.129 10.6589   1
  -9   1 -21 134.514 10.8085   1
   1 -21   9 128.622 11.8149   1
  -9  -1 -21 161.667 10.6056   1
   1   9  21 161.268 7.94775   1
  -9  21   1 169.656 10.5162   1
   9 -21  -1 184.454 10.7262   1
 -21   9   1 141.970 11.2146   1
 -21   9   3 1601.83 39.0498   1
 -21  -3  -9 1599.10 39.0563   1
 -21  -3   9 1629.60 42.0746   2
   3   9  21 1575.86 36.9860   1
   9  -3  21 1585.18 38.9659   1
 -21   9  -3 1550.06 39.1627   1
 -21   3  -9 1576.31 39.1650   1
   3 -21  -9 1591.41 36.7245   1
  -3   9 -21 1605.92 39.5156   1
  -3  21  -9 1550.51 39.2425   1
  -3  -9  21 1565.06 39.5721   1
  -3 -21   9 1570.73 39.5191   1
  -3  21   9 1623.99 36.8399   1
  -3   9  21 1616.49 37.2864   1
  -9   3 -21 1589.27 39.0280   1
   3 -21   9 1612.53 39.4573   1
  -3 -21  -9 1584.02 36.5821   1
  -9  -3 -21 1620.83 38.2549   1
   3  -9  21 1604.15 39.4370   1
  -9  21  -3 1650.43 38.9586   1
  -9  21   3 1636.74 38.2541   1
   9 -21  -3 1607.30 38.2052   1
   9 -21   3 1641.33 39.0071   1
   9   3  21 1535.11 38.1901   1
  -5  -9 -21 951.547 28.6701   2
   9  -5  21 939.494 25.2641   1
   9 -21  -5 946.285 23.7984   1
   5 -21  -9 762.392 22.2701   1
   9 -21   5 935.926 25.0671   1
   5   9  21 925.457 22.6317   1
  -5   9 -21 913.537 25.4635   1
  -5  -9 -21 983.537 22.8327   1
  -5  -9  21 883.629 25.7140   1
  -5 -21  -9 921.609 22.3028   1
  -5  21  -9 911.429 25.2536   1
  -5 -21   9 970.986 25.7008   1
  -9   5 -21 901.874 25.1419   1
  -5  21   9 944.881 22.6017   1
  -9  -5 -21 957.382 23.8500   1
  -9  21  -5 930.076 25.0678   1
  -9  21   5 940.495 23.7707   1
   5 -21   9 925.801 25.5097   1
   5  -9  21 909.394 25.4654   1
 -21   5  -9 879.233 25.1909   1
   9   5  21 958.643 23.9723   1
 -21  -5  -9 946.666 25.1021   1
 -21   9   5 914.180 24.9695   1
  -7  -9 -21 2129.83 53.5260   2
   7 -21   9 2145.07 51.6225   1
   9  -7  21 2202.61 51.7683   1
   9 -21   7 2146.73 51.6555   1
  -7 -21  -9 2210.64 49.4099   1
  -7 -21   9 2178.48 52.1045   1
 -21  -7  -9 2159.27 51.3405   1
   7 -21  -9 2206.19 49.5844   1
   9 -21  -7 2123.04 50.0828   1
  -7   9 -21 2089.28 51.6266   1
  -7  21  -9 2068.92 51.6099   1
  -7  -9 -21 2173.00 49.6452   1
  -9   7 -21 2119.96 51.6576   1
  -9  21  -7 2094.11 51.6022   1
  -9  -7 -21 2155.89 50.0508   1
  -9  21   7 2180.28 50.0892   1
  -7  21   9 2225.55 49.6395   1
 -21  -9  -7 2134.58 51.2730   1
 -21   9   7 2107.81 51.3932   1
   9   7  21 2112.97 49.9405   1
   7   9  21 2198.52 49.5736   1
  -9  21  -9 19736.6 450.391   1
  -9  -9 -21 20602.3 448.941   1
   9   9  21 20320.0 448.901   1
  -9  21   9 20425.7 448.978   1
 -21  -9  -9 20328.6 449.996   1
 -21   9   9 19987.8 450.121   1
   9 -21  -9 20559.8 448.943   1
  -9  -9 -21 20140.9 450.203   2
  11   1  21 2008.84 46.7539   1
  -1 -21 -11 1923.10 44.1362   1
  11  -1  21 2008.09 46.8737   1
  -1 -21  11 1951.81 47.7585   1
 -11   1 -21 2055.64 47.0017   1
 -11  -1 -21 2034.48 46.7902   1
  -1  11  21 1976.97 44.7522   1
   1  11  21 1974.93 44.6403   1
 -11  21  -1 2014.45 46.8474   1
 -11  21   1 2004.52 46.7083   1
  -1  21 -11 1885.01 47.4923   1
  -1  11 -21 1818.61 47.4519   1
   1 -21 -11 1942.20 44.2412   1
 -21  11  -1 1887.86 47.1392   1
 -21  -1 -11 1967.65 47.2051   1
 -21  11   1 1973.48 47.2541   1
 -21   1  11 1966.09 48.7704   2
 -21  -1  11 1890.51 49.2705   2
  11   1 -21 1994.40 45.1724   2
 -21   1 -11 1904.75 47.1675   1
  11 -21   1 2057.37 46.9666   1
  11 -21  -1 1970.85 46.6165   1
 -21  -3 -11 1189.20 30.2381   1
  11 -21  -3 1225.75 29.3588   1
 -21  11   3 1157.41 29.9072   1
  -3  11 -21 1117.85 30.5481   1
  -3  11  21 1144.33 27.5488   1
  -3  21  11 1182.73 27.0660   1
  -3  21 -11 1114.89 30.4062   1
  11 -21   3 1160.69 30.1386   1
  11   3  21 1217.57 29.3756   1
 -21   3 -11 1106.97 30.1357   1
 -11   3 -21 1111.30 30.0081   1
 -11  -3 -21 1189.41 29.4489   1
 -11  21  -3 1145.47 29.8932   1
 -11  21   3 1261.52 29.5022   1
  -3 -21 -11 1109.02 26.6296   1
   3 -21 -11 1173.98 26.9903   1
   3  11  21 1140.03 27.1936   1
  11  -3  21 1199.26 30.2598   1
 -21  11   5 948.136 26.9088   1
   5 -21 -11 1043.21 24.3124   1
 -11  21   5 1007.61 26.1027   1
  11 -21  -5 1037.03 26.1956   1
 -21  -5 -11 957.280 26.9115   1
  -5 -11 -21 1089.20 24.5506   1
  -5  21 -11 966.036 27.5646   1
  -5 -21 -11 1004.96 23.8563   1
 -11   5 -21 979.972 27.1373   1
  -5  21  11 1023.14 24.3045   1
 -11  21  -5 1014.04 27.2039   1
 -11  -5 -21 960.213 25.9877   1
  11   5  21 999.234 25.9438   1
   5  11  21 1020.27 24.2749   1
  11 -21   5 1057.12 27.3545   1
  11  -5  21 1061.58 27.4413   1
 -21  11   7 848.620 24.3612   1
 -21  -7 -11 848.882 24.3140   1
  11 -21  -7 914.317 23.2335   1
  -7 -11 -21 872.108 21.7887   1
 -11  21  -7 819.904 24.7696   1
 -11   7 -21 821.098 24.7307   1
  -7  21  11 868.232 21.8707   1
 -11  -7 -21 918.899 23.2254   1
   7  11  21 866.679 21.6288   1
  11   7  21 934.304 23.1562   1
 -11  21   7 918.636 23.3400   1
  -7 -11 -21 881.542 30.2761   2
  -7 -21 -11 839.625 21.2814   1
  21  11  -7 990.240 36.6189   2
  -9 -11 -21 4426.49 98.1677   1
 -11  -9 -21 4299.47 98.6150   1
 -21  -9 -11 4294.96 99.6942   1
  11   9  21 4341.67 98.5555   1
   9  11  21 4485.21 98.0983   1
  -9  21  11 4453.47 98.3655   1
 -11  21   9 4486.74 98.8717   1
 -21  11   9 4254.09 99.7823   1
 -21 -11  -9 4168.43 99.6746   1
  11 -21  -9 4378.63 98.7159   1
  -9 -11 -21 4392.77 102.104   2
  21  11  -9 4392.39 102.970   2
 -11  -9 -21 4246.46 102.234   2
 -21  11  11 64.4068 11.1840   1
 -21 -11 -11 37.0411 10.8690   1
  11  11  21 44.0825 8.31339   1
 -11 -11 -21 40.1955 8.71691   1
 -11 -11 -21-28.5607 24.7540   2
  21  11 -11-23.8107 26.4509   2
 -11  21  11 35.3043 8.91656   1
  13   1  21 3109.95 73.3705   1
  13  -1  21 3481.78 73.9791   1
 -21   1 -13 3181.21 73.9549   1
  13 -21   1 3446.53 73.9097   1
 -21  -1 -13 3311.99 73.9249   1
  -1  13  21 3123.97 71.0569   1
 -13   1 -21 3384.48 73.8868   1
 -13  21  -1 3413.64 73.8400   1
 -13  -1 -21 3121.86 73.4231   1
  13 -21  -1 3183.35 73.4195   1
 -21  13   1 3149.50 73.8971   1
   1  13  21 3014.94 70.8895   1
 -13  21   1 3189.16 73.4367   1
  21   1  13 3119.93 73.7632   1
 -21   1  13 3235.44 74.4404   2
  -3  21  13 612.725 14.7950   1
  -3  13  21 607.113 15.4752   1
  13 -21   3 596.096 19.1860   1
   3  13  21 574.624 14.9062   1
 -13   3 -21 610.254 19.0187   1
 -13  -3 -21 592.692 18.4838   1
 -13  21  -3 624.660 19.1674   1
 -21  -3 -13 610.326 19.3389   1
  13 -21  -3 605.644 18.5116   1
  13   3  21 582.428 18.3476   1
 -21  13   3 599.047 18.9337   1
 -13  21   3 565.881 18.2935   1
  13  -3  21 598.120 19.2083   1
  13   3 -21 652.422 19.7499   2
  -5  21  13 493.247 12.7325   1
 -13   5 -21 391.322 16.7811   1
 -13  21  -5 408.167 16.8102   1
 -13  -5 -21 466.545 15.8471   1
 -21  13   5 412.624 16.4377   1
  13   5  21 495.871 15.9752   1
 -21  -5 -13 444.462 16.5900   1
 -13  21   5 476.564 15.7734   1
   5  13  21 483.770 12.4874   1
  13 -21  -5 517.766 16.0118   1
  -7 -21 -13 2458.21 56.7868   1
  -7 -13 -21 2586.15 57.2010   1
  13 -21  -7 2561.90 58.8297   1
  -7  13  21 2546.54 57.9557   2
 -21  -7 -13 2495.38 59.5337   1
 -13  21   7 2558.95 58.8375   1
  13   7  21 2554.72 58.7135   1
   7  13  21 2535.17 57.0290   1
 -21  13   7 2485.60 59.4631   1
 -13  -7 -21 2510.09 58.7480   1
  -7  21  13 2528.57 57.3117   1
  -9  13  21 21.5821 12.0076   2
  -9  21  13 52.1991 8.42615   1
 -13  21   9 61.4976 10.3211   1
  13   9  21 72.5344 10.0760   1
 -21 -13  -9 58.2688 11.2591   1
  -9 -13 -21 57.5862 7.90395   1
 -13  -9 -21 37.5214 9.93193   1
  21  13  -9 10.8842 26.2450   2
 -13  -9 -21 6.03118 25.3337   2
  21   9 -13 1.12163 27.0592   2
 -21  -9 -13 40.4611 11.3231   1
 -21  13   9 52.7508 11.5243   1
 -21  11  13 273.640 14.0948   1
 -21 -13 -11 280.121 13.6385   1
  13  11  21 279.782 11.7092   1
  21  11 -13 258.305 24.5834   2
  21  13 -11 247.528 25.4605   2
 -13 -11 -21 271.414 11.9873   1
  11 -13  21 267.790 15.1767   1
  21 -13  11 272.830 15.1611   1
  21 -11  13 283.240 15.1925   1
 -11 -13 -21 294.294 11.1252   1
 -13  21  11 283.507 12.3694   1
 -11  21  13 284.164 11.5903   1
 -21 -11 -13 268.993 13.8113   1
 -21  13  11 255.910 13.9071   1
 -21 -13 -13 64.1736 28.2830   2
  13 -13  21 64.5225 13.2172   1
  13 -21  13 60.0929 12.6744   1
 -21  13  13 74.4632 11.8008   1
 -13  21  13 69.8505 10.4555   1
  21 -13  13 96.5966 12.5711   1
 -21  13 -13 58.4986 12.5305   1
 -13 -13 -21 78.4295 9.13859   1
  21  13 -13 72.8918 24.4527   2
 -21 -13 -13 64.4891 11.3590   1
 -15  -1 -21 4100.86 93.5660   1
 -15   1 -21 4088.91 93.7244   1
  15 -21   1 4010.10 93.6859   1
  15   1  21 4044.10 93.5571   1
  15 -21  -1 4154.00 93.6500   1
 -21  -1 -15 4179.20 94.1193   1
  15  -1  21 4018.42 93.6227   1
 -15  21  -1 4119.66 93.7141   1
 -15  21   1 4119.10 93.5984   1
  15 -21  -3 147.137 11.5681   1
  -3  15  21 124.114 6.29705   1
  15   3 -21 82.0780 15.1404   2
  -3  15  21 116.658 16.3034   2
 -21   3  15 49.3314 18.0957   2
 -15  21  -3 95.7173 11.8369   1
 -15  21   3 126.943 11.5149   1
  15   3  21 152.077 11.5055   1
 -15  -3 -21 129.774 11.4719   1
 -15   3 -21 95.4417 12.0486   1
  21   3  15 75.5595 11.6399   1
 -21  -3 -15 123.132 11.9670   1
  15   5 -21 98.7994 17.0637   2
  -5  15  21 106.488 15.8245   2
 -15  -5 -21 126.918 11.3635   1
 -21  15   5 109.803 11.4893   1
  15   5  21 145.044 11.4313   1
 -21  -5 -15 139.347 12.1275   1
  -5  21  15 130.037 6.51043   1
  15 -21  -5 154.018 11.6445   1
 -15  21   5 140.861 11.5802   1
  -7 -15  21 10155.7 230.704   1
  -7 -15 -21 10198.0 226.883   1
  15 -21  -7 10541.4 228.834   1
  15   7  21 10317.1 228.635   1
   7 -15  21 10167.7 230.291   1
  -7  21  15 10160.8 227.115   1
 -15  -7 -21 10341.3 228.690   1
   7  21  15 10155.9 230.447   2
 -21  15   7 10427.9 229.280   1
 -21  -7 -15 10354.9 229.144   1
 -15  21   7 10272.1 228.796   1
  15   9  21 20.2625 10.1730   1
  21   9 -15-24.4445 24.8841   2
   9 -15  21 59.3457 13.1118   1
 -15  -9 -21 29.4366 10.4950   1
   9 -21  15 65.9187 13.4605   1
 -21  -9 -15 47.5354 11.7623   1
  21  -9  15 22.4439 12.9140   1
  -9 -15  21 27.1982 13.6502   1
  -9 -21  15-0.27161 14.1133   1
 -15  21   9 11.4934 10.5908   1
  -9 -15 -21 19.0697 7.06569   1
 -21  15   9 15.3068 11.4712   1
  21 -15   9 23.4462 12.1603   1
  -9 -21 -15 24.1798 6.24028   1
  -9  21  15 15.8060 7.98960   1
  21  11 -15 794.463 32.1022   2
 -21 -11 -15 919.085 36.0753   2
 -11 -15  21 904.126 27.9134   1
 -11 -21  15 951.859 27.9949   1
 -11  21  15 905.236 23.0913   1
  15 -21  11 903.189 26.4915   1
  15 -11  21 860.322 26.5206   1
 -11  21 -15 868.827 26.4631   1
 -11  15 -21 861.772 26.7308   1
 -15  21  11 1080.61 26.0165   1
 -21 -15 -11 871.816 24.9277   1
 -11 -15 -21 868.164 22.4672   1
  21 -15  11 958.570 26.9967   1
  21 -11  15 888.488 26.6387   1
 -21 -11 -15 839.672 25.0467   1
 -15 -11 -21 852.322 23.9702   1
 -21  15 -11 886.023 26.5407   1
  11 -21  15 890.160 26.7990   1
 -21  11 -15 910.039 26.4608   1
  11 -15  21 908.870 26.9291   1
 -21  15  11 877.543 25.4211   1
 -11 -21 -15 901.684 22.1427   1
 -13 -15 -21 23.9144 8.86141   1
 -21  13 -15 8.65442 13.4296   1
 -21  15 -13 38.6714 13.4983   1
  21 -13  15 17.0719 12.4931   1
  21 -15  13 5.67552 12.9922   1
 -15 -13 -21 16.6055 10.0103   1
  15 -13  21 38.1953 13.4186   1
  13 -21  15 27.7648 12.8683   1
  13 -15  21-4.05973 13.1149   1
  15 -21  13 37.8557 12.8579   1
 -15  21  13 24.9001 10.6962   1
 -13  21  15 22.8753 9.91444   1
 -13  15 -21 11.2743 13.1535   1
 -13  21 -15 32.2763 12.6670   1
 -15  13 -21 30.8855 13.1071   1
 -15  21 -13 21.8183 12.8532   1
 -21 -13 -15 25.4816 11.3830   1
 -21 -13 -15 28.5402 28.2396   2
  21  13 -15 21.0339 24.5532   2
 -21 -15 -13 19.7423 11.5881   1
 -13 -21 -15 34.5369 8.63649   1
 -21  15  13 32.7585 11.8792   1
 -21  13  15 40.3703 11.8158   1
 -21 -15 -15 1704.92 42.0301   1
 -15 -21 -15 1741.18 40.5038   1
  15 -15  21 1708.80 43.7864   1
  15 -21  15 1719.34 44.1013   1
 -15  21  15 1671.87 41.0227   1
 -15  21 -15 1712.48 43.9182   1
 -15  15 -21 1679.06 43.6689   1
  21 -15  15 1730.40 43.7575   1
 -21  15  15 1708.17 42.2311   1
 -21  15 -15 1680.17 43.6144   1
 -15 -15 -21 1646.68 40.4587   1
   1 -21  17 209.698 14.7614   1
   1 -17  21 235.283 15.0363   1
 -17   1 -21 194.132 13.6513   1
 -17  -1 -21 207.893 13.3813   1
 -17  21   1 211.703 13.9139   1
  -1  17  21 176.049 20.0635   2
   1  17  21 177.302 20.9904   2
  -1 -21  17 203.998 14.6938   1
  -1 -17  21 234.431 15.0553   1
  17   1  21 206.151 13.6679   1
  -3  17  21 110.858 18.2280   2
 -21  -3 -17 150.104 12.9124   1
 -17  21   3 157.429 12.4926   1
  -3 -17  21 164.376 14.8352   1
  -3 -21  17 125.266 13.7569   1
   3 -21  17 163.201 14.3302   1
   3 -17  21 153.771 13.6749   1
  17   3  21 140.257 12.3016   1
  17 -21  -3 147.950 12.8384   1
 -17  -3 -21 149.847 12.1801   1
  17   5  21 61.9984 11.4651   1
  -5  17  21 52.9792 5.71775   1
  21   5  17 45.4113 11.5943   1
  17 -21  -5 47.8315 11.5669   1
 -21   5  17 35.7982 16.5907   2
  17   5 -21 51.2358 18.1151   2
 -17  -5 -21 59.6564 11.0676   1
   5  21  17 35.7916 23.5430   2
  -5 -17  21 94.2955 13.0760   1
  -5 -21  17 65.0190 13.6394   1
  -5  21  17 52.9210 4.85119   1
   5 -21  17 87.6544 13.6675   1
   5 -17  21 75.4675 13.4391   1
 -21  -5 -17 54.0833 12.0073   1
 -17  21   5 47.1785 11.4772   1
 -17  21   7 914.197 25.6598   1
  -7  21 -17 910.285 27.7051   1
  -7 -17  21 972.373 28.0146   1
  -7 -21  17 951.420 28.1602   1
  -7  17 -21 899.025 27.7819   1
  -7  17  21 907.459 22.4708   1
  17 -21  -7 950.582 25.6990   1
 -21  -7 -17 884.886 25.7697   1
   7 -17  21 963.929 27.8900   1
   7 -21  17 953.602 27.6728   1
  21  -7  17 949.355 27.4516   1
  21 -17   7 922.042 27.1387   1
 -21  17   7 882.804 25.9688   1
 -17  -7 -21 872.838 25.3602   1
  -7  21  17 948.299 22.3551   1
  17   7 -21 919.208 29.2743   2
   7  21  17 886.669 34.2661   2
  17   7  21 916.523 25.4529   1
  -9 -21  17 286.546 17.2309   1
  -9 -17  21 258.961 16.3817   1
  -9  21  17 254.469 10.4387   1
  -9 -21 -17 192.144 8.05724   1
  -9  17 -21 258.611 15.9841   1
  -9 -17 -21 254.181 8.93664   1
  -9  21 -17 247.422 16.0275   1
  17  -9  21 225.467 15.7497   1
 -21  -9 -17 216.391 14.3194   1
  17 -21   9 225.492 15.6740   1
 -17  21   9 276.711 15.3300   1
  21 -17   9 275.309 16.0897   1
  21  -9  17 272.284 16.1019   1
 -21  17   9 239.711 14.4219   1
 -21  17  -9 274.208 16.0287   1
   9 -17  21 264.961 16.0458   1
   9 -21  17 256.565 16.2622   1
 -17  -9 -21 238.214 13.4322   1
 -21   9 -17 237.054 15.4626   1
  -9  17  21 230.944 10.5334   1
  17   9  21 267.003 13.5178   1
  21   9 -17 286.947 24.7226   2
  17  21   9 288.389 29.3365   2
 -11 -21  17 726.264 24.8140   1
 -11 -17  21 716.954 24.3651   1
 -17 -11 -21 667.658 20.4832   1
 -11  17 -21 664.072 23.4735   1
 -11  21 -17 680.529 22.8474   1
  17 -21  11 702.830 23.4987   1
 -11  21  17 650.970 19.0164   1
  17 -11  21 753.883 24.7819   1
 -11 -21 -17 646.422 17.5879   1
 -17  21  11 725.648 21.3547   1
 -17  21 -11 686.970 23.2980   1
 -11 -17 -21 663.364 18.0050   1
 -17  11 -21 673.859 23.2505   1
 -21 -11 -17 679.537 21.6694   1
  21 -17  11 686.792 23.0656   1
  21 -11  17 671.300 22.7706   1
 -21  17  11 663.337 21.6733   1
  11 -17  21 738.695 23.7297   1
  11 -21  17 711.300 23.8209   1
 -21  11 -17 706.081 23.1495   1
 -21  17 -11 700.203 23.3188   1
  21  11 -17 666.247 30.0580   2
  17  21  11 723.131 34.7205   2
 -21 -11 -17 752.505 33.3977   2
 -21 -17 -11 686.830 21.0801   1
 -11  17  21 690.528 19.1460   1
  21  13 -17 394.931 27.7050   2
 -21 -13 -17 438.312 31.9928   2
  17  21  13 368.005 35.1662   2
 -21  17  13 395.069 17.3562   1
  17 -13  21 411.631 18.7366   1
  13 -21  17 408.300 18.6764   1
 -17 -13 -21 420.269 15.8045   1
 -13  21 -17 385.218 18.5644   1
 -13  17 -21 416.005 18.9998   1
 -17  21  13 415.815 16.2088   1
 -13  21  17 430.072 14.7102   1
  17 -21  13 433.994 19.8998   1
 -17  13 -21 413.386 18.9574   1
 -17  21 -13 398.748 18.5724   1
  21 -13  17 418.168 18.4132   1
 -13 -21 -17 422.140 13.6516   1
  21 -17  13 420.958 18.7084   1
 -21 -13 -17 420.618 16.7613   1
 -21 -17 -13 416.066 16.6030   1
 -13  17  21 412.092 14.8830   1
  13 -17  21 401.885 19.2275   1
 -21  17 -13 431.772 18.7691   1
 -21  13 -17 437.080 18.6247   1
 -13 -17 -21 445.487 14.0367   1
 -21  17 -15 22.1887 14.7159   1
 -21  15 -17 10.1629 13.7970   1
 -21 -15 -17-19.5770 31.8744   2
 -17 -15 -21-2.93308 10.8796   1
 -15 -17 -21 14.7473 9.92272   1
  15 -17  21 22.3678 14.5787   1
  15 -21  17 6.92467 13.8727   1
 -15  17 -21 24.3794 14.4998   1
 -15  21 -17 20.8424 14.0363   1
 -17  15 -21 19.8560 14.5324   1
 -17  21 -15-2.14366 13.4035   1
  17 -21  15 24.7510 14.0385   1
  17 -15  21 6.52094 13.9359   1
 -17 -21 -15 19.9030 10.9392   1
 -21  15  17 6.07762 12.9347   1
 -15  17  21 14.1728 11.4084   1
 -15 -21 -17 20.9454 9.77240   1
 -21 -17 -15 30.8479 12.6945   1
 -21  17  15 3.46339 12.8942   1
 -15  21  17 8.52889 11.1494   1
  21 -17  15 9.51556 13.7243   1
 -21 -15 -17 21.3964 12.5520   1
 -17  21  15 11.9229 11.9115   1
  21 -15  17 16.5809 14.3078   1
  17 -21  17 625.838 23.5429   1
  17 -17  21 644.052 23.6730   1
 -17 -17 -21 589.347 19.4857   1
  21 -17  17 575.274 22.9408   1
 -17  17 -21 640.202 23.5896   1
 -17  21 -17 637.563 23.8490   1
 -21  17 -17 577.867 23.2318   1
 -21 -17 -17 662.531 21.4128   1
 -17 -21 -17 661.154 19.7223   1
 -17  21  17 600.854 20.3537   1
 -17  17  21 653.679 20.8543   1
 -21  17  17 676.198 21.8527   1
  -1 -19  21 114.083 13.7879   1
  -1  19  21 73.6683 20.6921   2
  19  21  -1 98.0102 27.0477   2
  19  21   1 89.7426 27.2214   2
  -1  19 -21 129.609 13.8645   1
  -1  21 -19 126.334 13.7158   1
  21  19  -1 49.2482 27.6925   2
   1  19  21 95.3414 21.0435   2
  21  19   1 104.552 27.9110   2
  -1 -21  19 99.2926 13.8705   1
   1 -21  19 133.217 14.0237   1
   1 -19  21 119.522 13.9067   1
  21  19   3 13.1825 28.0776   2
   3  19  21-17.6587 22.3138   2
  19  21   3 14.0430 27.2337   2
   3  21  19 4.87072 22.5399   2
  -3  21 -19-5.92522 12.8272   1
  -3  19 -21-3.19322 13.1101   1
  -3 -19  21-9.93086 13.2814   1
  -3 -21  19 13.1717 13.0246   1
   3 -19  21 26.3603 12.9167   1
   3 -21  19 24.5231 13.3587   1
  21 -19   3-5.95873 13.0989   1
 -19  -3 -21 24.5735 11.8852   1
   5  21  19 151.107 24.5658   2
  21  19   5 211.117 29.0024   2
  19  21   5 191.698 28.4250   2
   5  19  21 60.2552 23.9637   2
 -19  -5 -21 198.452 13.4517   1
  19 -21   5 149.992 14.3027   1
  21  -5  19 213.506 15.1122   1
  -5  19  21 151.646 6.19109   1
  -5 -21  19 181.321 15.6029   1
  -5  21 -19 164.889 14.4980   1
  -5  19 -21 168.968 14.7293   1
  -5 -19  21 169.821 15.5469   1
 -21  -5 -19 137.564 13.3234   1
   5 -19  21 174.648 15.3358   1
   5 -21  19 155.605 14.4195   1
  -5  19  21 144.600 6.19950   1
 -19  21   5 165.615 13.6060   1
  21 -19   5 223.653 14.3592   1
  19   5  21 177.714 13.4883   1
 -19  -7 -21 47.7546 12.1085   1
  -7  21  19 52.4201 6.65034   1
  -7  21 -19 63.5548 13.8370   1
  -7 -19  21 34.8789 13.9125   1
  -7  19 -21 42.9080 13.6298   1
  -7 -21  19 69.7163 14.2745   1
  21 -19   7 60.8281 13.8797   1
 -21  -7 -19 29.2753 12.3901   1
 -19  21   7 44.9524 12.2702   1
   7 -21  19 36.6902 13.6851   1
   7 -19  21 66.5465 13.6340   1
  19 -21   7 51.2687 13.3335   1
  19  -7  21 71.0990 13.5175   1
  21  -7  19 70.3028 13.7455   1
  -7  19  21 50.8590 6.96611   1
 -19   7 -21 27.8751 13.5824   1
 -19  21  -7 39.0320 13.1749   1
 -21   7 -19 56.0667 13.7181   1
 -21  19  -7 62.2685 13.2923   1
  19   7  21 46.1665 12.0818   1
  19  21   7 54.9953 27.9373   2
  19   7 -21 29.5725 20.7998   2
 -21   7  19 23.5839 15.9398   2
 -19   9  21-27.3757 12.1782   2
  19  21   9-11.6749 29.2368   2
  21   9 -19-14.0163 23.7040   2
 -21  19  -9-1.48557 13.1583   1
   9 -21  19 11.8778 14.2448   1
 -19  21  -9-5.71136 13.0650   1
   9 -19  21-29.9353 13.7225   1
 -21   9 -19-12.2223 13.9390   1
  19  -9  21-8.45243 13.6419   1
  21  -9  19 12.7640 13.1221   1
  21 -19   9-4.34141 13.4518   1
  19 -21   9 7.04239 13.4320   1
  19   9 -21 6.98987 21.5625   2
  -9 -19  21 11.2722 14.2036   1
  -9 -21  19-3.87202 15.1470   1
  -9  19 -21-7.43827 13.3923   1
  -9 -19 -21 0.87446 5.17645   1
  -9  21 -19-16.6619 14.2030   1
 -19  21   9 0.52963 12.0700   1
 -21  -9 -19-2.60308 14.0616   1
  -9  21  19-9.61841 8.82785   1
 -19   9 -21 15.4860 13.6285   1
  -9  19  21-4.95099 7.94861   1
 -19  -9 -21-22.9885 11.8614   1
 -11 -19  21 145.905 16.5360   1
 -11 -21  19 179.132 17.0682   1
 -19 -11 -21 136.145 12.7117   1
 -11  21 -19 159.137 15.3995   1
 -11  19 -21 241.231 15.4557   1
 -11  21  19 156.212 10.0082   1
  19 -11  21 140.189 15.0880   1
 -19  21  11 152.185 13.2519   1
 -21 -11 -19 136.800 13.4012   1
 -19  21 -11 115.450 14.8306   1
 -19  11 -21 133.238 14.5855   1
 -11 -19 -21 134.438 8.10370   1
  21 -11  19 160.832 14.6867   1
  19 -21  11 160.105 15.1888   1
  21 -19  11 161.839 14.6728   1
 -21  19  11 89.5017 13.2285   1
 -21  19 -11 147.755 14.6899   1
  11 -21  19 147.333 15.0261   1
  11 -19  21 184.255 15.5222   1
 -11 -21 -19 127.809 7.84788   1
 -21  11 -19 147.767 14.7456   1
 -21 -11 -19 144.016 28.4100   2
 -19 -11 -21 143.903 28.4851   2
  19  21  11 0.46758 28.2694   2
  21  11 -19 130.930 24.7435   2
 -11  19  21 145.534 10.0224   1
 -19 -13 -21 556.791 34.5950   2
  21  13 -19 497.708 29.7230   2
 -21 -13 -19 581.822 34.9473   2
 -13 -21  19 566.940 23.1123   1
 -13 -19  21 549.221 23.2720   1
 -19 -13 -21 500.650 18.3694   1
 -13  21 -19 527.708 21.2764   1
 -13  19 -21 443.506 21.0341   1
  19 -13  21 515.033 21.1274   1
 -13 -21 -19 557.133 16.1842   1
  19 -21  13 533.938 21.3897   1
 -19  21  13 508.924 19.2183   1
 -21 -13 -19 484.156 18.8871   1
  21 -13  19 512.209 21.3333   1
 -19 -21 -13 537.661 17.8223   1
 -21 -19 -13 539.268 18.5485   1
 -21  13 -19 523.450 20.8970   1
 -19  21 -13 522.331 20.7110   1
 -19  13 -21 527.732 21.6113   1
 -21  19 -13 511.031 21.1066   1
 -13  21  19 493.726 16.7252   1
  21 -19  13 536.132 21.0711   1
 -21  19  13 488.714 19.5177   1
 -13 -19 -21 501.772 15.6352   1
  13 -21  19 495.346 21.0479   1
  13 -19  21 539.238 21.6306   1
 -13  19  21 503.100 16.7698   1
 -21 -15 -19 317.631 34.9808   2
 -19 -15 -21 325.801 34.8704   2
  15 -19  21 292.925 18.0702   1
 -19 -15 -21 271.455 14.8965   1
  15 -21  19 257.148 18.2314   1
 -15 -19 -21 238.403 12.6771   1
 -15 -21 -19 253.843 12.4172   1
  19 -21  15 249.573 17.7166   1
  21 -15  19 277.848 17.5868   1
  19 -15  21 246.137 17.8428   1
  21 -19  15 255.407 17.7540   1
 -21 -15 -19 246.642 15.3476   1
 -19  21 -15 297.503 18.2081   1
 -21  19 -15 264.359 17.9722   1
 -21  15 -19 249.802 17.8973   1
 -15  19 -21 238.957 17.9407   1
 -19  15 -21 263.697 18.0921   1
 -15  21 -19 257.619 17.5113   1
 -21 -19 -15 278.672 15.7721   1
 -19 -21 -15 290.954 14.9558   1
 -15  19  21 241.235 14.0428   1
 -19  21  15 259.479 15.7082   1
 -15  21  19 237.197 14.0004   1
 -21  19  15 272.023 16.2956   1
 -21  15  19 275.344 16.5523   1
  21 -17  19 95.5220 16.8404   1
  17 -19  21 90.9626 17.1680   1
  17 -21  19 56.5626 17.0443   1
  19 -21  17 50.0052 16.8210   1
 -19 -17 -21 86.2835 13.8182   1
 -17 -19 -21 108.870 12.2206   1
  19 -17  21 91.2119 19.1165   1
 -19  21 -17 56.5345 15.9465   1
 -21  19 -17 129.677 16.4182   1
 -19  17 -21 48.9543 16.1393   1
 -21  17 -19 85.5440 16.5630   1
 -17  21 -19 106.703 17.0602   1
 -17  19 -21 92.9775 16.7611   1
 -21  19  17 39.9024 14.8119   1
 -17  19  21 79.4681 13.7052   1
 -21 -19 -17 61.9798 14.3248   1
 -19 -21 -17 75.0913 13.6464   1
  21 -19  17 83.0784 16.7953   1
 -17 -21 -19 62.0106 12.1460   1
 -19  21  17 79.8884 14.4601   1
 -17  21  19 79.7367 13.7422   1
 -21 -17 -19 64.3853 14.1367   1
 -19  17  21 47.1357 14.4875   1
 -21  17  19 49.4452 14.9354   1
 -19  19 -21 181.424 17.3707   1
 -19  21 -19 198.075 17.0947   1
 -21  19 -19 163.690 17.4576   1
 -21  19  19 167.915 15.9425   1
 -19  19  21 183.436 15.2214   1
 -19 -19 -21 199.964 14.1013   1
  21 -19  19 188.164 17.3047   1
  19 -21  19 235.930 20.3111   1
  19 -19  21 184.793 19.1065   1
 -19 -21 -19 195.020 14.2605   1
 -21 -19 -19 198.028 15.0723   1
 -19  21  19 172.491 15.1397   1
   1 -21  21 580.521 21.8309   1
  -1 -21  21 560.848 21.7409   1
   1  21  21 523.323 26.9567   2
  21  21   1 638.087 33.1155   2
  21  21  -1 651.692 32.1418   2
  21 -21   1 563.959 20.9573   1
  21  21  -3 1701.47 48.2370   2
  21  21   3 1721.48 48.5337   2
   3  21  21 1489.18 44.2369   2
 -21  21  -3 1634.03 41.2379   1
  21  -3  21 1566.74 40.9994   1
  -3 -21  21 1501.34 41.6016   1
   3 -21  21 1562.71 41.7554   1
  21 -21   3 1630.34 41.2316   1
  -3  21 -21 1546.48 41.6046   1
   5  21  21 1807.33 51.1886   2
 -21  21  -5 1936.93 48.0063   1
 -21   5 -21 1912.72 47.8913   1
  21  -5  21 1899.68 47.8290   1
  21 -21   5 1931.22 48.0583   1
   5 -21  21 1871.60 48.5272   1
  -5 -21  21 1809.79 48.6196   1
  -5  21 -21 1873.39 48.5076   1
  21  21  -5 1987.28 53.9326   2
  21  21   7-34.7082 29.6274   2
 -21   7 -21 1.26543 13.4970   1
 -21  21  -7-6.32426 13.6150   1
  21  -7  21 15.6950 13.7641   1
  21 -21   7 6.15422 13.5429   1
   7 -21  21-23.4917 14.6227   1
 -21  -7 -21-8.95888 13.0489   1
  -7  21  21 1.12993 6.50265   1
  -7  21 -21 14.5968 13.2867   1
  -7 -21  21 3.85196 14.3579   1
  -9 -21  21 23.8602 14.8045   1
  -9  21 -21 28.4674 14.4260   1
  -9  21  21 29.6161 8.02867   1
  21 -21   9 32.1897 13.7178   1
  21  -9  21 42.0325 13.8008   1
 -21   9 -21 22.5356 14.2977   1
 -21  21  -9 38.2903 13.6589   1
   9 -21  21 9.12035 14.6564   1
  21   9 -21 17.1732 23.3510   2
 -21   9  21 5.10269 14.6172   2
 -21  -9 -21 31.1428 12.8895   1
 -21 -11 -21 2028.60 48.3693   1
 -11  21 -21 1976.94 50.1752   1
  21 -11  21 1997.81 50.2074   1
 -21  21 -11 1989.51 50.2291   1
 -11 -21 -21 1916.96 44.9652   1
 -21  11 -21 2059.01 50.3787   1
 -11  21  21 1987.04 46.1203   1
  21 -21  11 2013.96 50.3929   1
  11 -21  21 1983.85 50.4454   1
 -11 -21  21 1992.54 51.5059   1
 -21 -11 -21 2067.16 55.4019   2
  21  11 -21 1995.44 52.4787   2
 -13 -21  21 1896.92 50.4975   1
 -21 -13 -21 2003.60 46.9025   1
 -13  21 -21 1868.72 49.2443   1
 -21 -21 -13 1993.97 46.5939   1
 -21  21 -13 1838.59 48.6588   1
 -21  13 -21 1949.26 49.2524   1
 -13  21  21 1890.27 45.2114   1
 -13 -21 -21 1871.47 44.1793   1
  13 -21  21 1929.66 49.3682   1
 -21 -13 -21 2066.54 56.7614   2
  21  13 -21 1813.50 52.0017   2
  21 -21  13 1856.57 48.8239   1
  21 -13  21 1905.91 48.8289   1
  15 -21  21 29.6855 15.5675   1
 -15 -21 -21-11.7783 10.2534   1
 -21 -15 -21 6.18186 14.3858   1
  21 -15  21 20.3781 15.2880   1
 -15  21 -21 14.9433 14.8874   1
 -21  15 -21 12.0169 15.1419   1
 -21  21 -15 15.3729 14.5249   1
  21 -21  15 22.4099 14.3692   1
 -21  21  15 1.10537 13.4261   1
 -21 -21 -15 12.2909 12.9778   1
 -15  21  21 10.4765 11.4308   1
 -21 -15 -21-53.1722 33.3524   2
 -21 -17 -21-1.16234 13.2850   1
  21 -21  17 20.6936 14.9505   1
  21 -17  21 6.77706 15.6676   1
 -17 -21 -21-0.37459 11.7063   1
 -17  21 -21 10.1973 15.6321   1
 -21  21 -17 11.2533 15.5664   1
 -21  17 -21 5.21813 15.6267   1
 -21  21  17-1.88254 14.2044   1
  17 -21  21-5.03054 16.2526   1
 -17  21  21-7.55957 12.5330   1
 -21 -21 -17-0.16633 13.7921   1
 -19  21 -21 70.3265 16.2441   1
 -21  21 -19 89.8144 16.6514   1
 -21  19 -21 40.7635 16.3066   1
 -21 -21 -19 100.312 14.8434   1
 -21  21  19 51.8383 15.0688   1
 -19  21  21 43.5092 14.4061   1
 -21 -19 -21 86.2304 14.6392   1
  21 -19  21 60.0083 17.3532   1
  19 -21  21 100.278 17.7697   1
  21 -21  19 101.693 18.0585   1
 -19 -21 -21 63.9379 13.4111   1
 -21  19  21 80.2315 15.6084   1
 -21  21 -21 1358.23 39.9262   1
  21 -21  21 1408.20 40.4983   1
 -21 -21 -21 1471.30 36.7282   1
 -21  21  21 1360.04 37.5321   1
   0   0  22 1105.02 27.5514   1
 -22   0   0 1080.59 28.2639   1
   0  22   0 1065.32 27.1875   1
   0 -22   0 1097.60 27.2174   1
   0 -22  -2 734.359 19.6903   1
   2   0  22 720.130 20.3460   1
   0 -22   2 773.492 20.5301   1
   2 -22   0 714.297 20.0984   1
  -2 -22   0 756.970 20.2019   1
   0   2  22 779.677 20.1886   1
   0  -2  22 733.241 20.7809   1
  -2   0  22 786.701 20.6701   1
  -2  22   0 752.402 20.0864   1
 -22   0  -2 710.462 21.1091   1
 -22   2   0 710.072 21.1566   1
   0  22  -2 737.673 20.4164   1
  -2   0 -22 717.725 20.3644   1
  -2  -2 -22 1956.93 45.6048   1
  -2   2 -22 1918.93 45.9907   1
  -2 -22  -2 1936.14 45.2403   1
  -2 -22   2 1972.57 45.9156   1
   2   2  22 1982.31 45.4800   1
   2  -2  22 1921.22 45.9976   1
   2 -22  -2 1942.65 45.2777   1
   2 -22   2 1980.42 45.8684   1
  -2  22   2 1989.73 45.3180   1
  -2  -2  22 1889.14 46.0405   1
  -2   2  22 1948.59 45.6366   1
  -2  22  -2 1956.12 45.8272   1
 -22  -2  -2 1885.31 46.3319   1
 -22   2   2 1885.95 46.4085   1
 -22   2  -2 1862.23 46.3448   1
  -4 -22   0 860.350 22.5428   1
  -4  22   0 889.961 22.5000   1
  -4   0 -22 857.664 22.7776   1
   0  -4  22 838.520 23.3274   1
   0   4  22 816.454 21.9401   1
   0 -22   4 883.631 23.1784   1
   0 -22  -4 824.892 21.6116   1
   4   0  22 867.870 22.7098   1
   4 -22   0 860.501 22.4465   1
 -22   0  -4 837.740 23.3693   1
 -22   4   0 841.382 23.4012   1
  -4   0  22 833.949 22.8463   1
   0  22  -4 853.407 22.9632   1
  -2   4 -22 55.7309 9.26239   1
  -2  22   4 35.2060 7.35113   1
  -4   2 -22 30.1012 9.05285   1
  -4   2  22 58.4150 8.56650   1
  -2  22  -4 47.9607 9.08481   1
  -4  -2 -22 46.4273 8.45416   1
  -4  -2  22 36.6175 9.16132   1
  -4  22   2 47.3153 8.05940   1
  -2   4  22 45.3855 8.17591   1
  -4  22  -2 51.2969 8.80261   1
  -4 -22   2 53.1523 9.08761   1
  -2 -22   4 42.0988 9.24440   1
  -4 -22  -2 54.5769 8.00353   1
  -2  -4  22 46.1917 9.53756   1
   2  -4  22 66.4016 9.47308   1
  -2 -22  -4 57.4529 7.47819   1
   2 -22   4 58.7773 9.30167   1
   4   2  22 57.3380 8.28211   1
   4  -2  22 42.5923 8.67724   1
   2   4  22 47.2849 7.77365   1
 -22  -4   2 48.3104 20.4514   2
   4 -22  -2 47.5324 7.91874   1
   4 -22   2 52.4850 8.88706   1
   2 -22  -4 51.7256 7.53738   1
 -22   4  -2 48.3451 9.49676   1
 -22   2  -4 32.5022 9.42723   1
 -22   4   2 61.6144 9.64495   1
 -22  -2  -4 38.1019 9.65480   1
  -4   4 -22 59.6702 9.66175   1
  -4  -4 -22 60.8704 8.35893   1
  -4   4  22 72.9522 8.60656   1
  -4 -22  -4 70.0959 7.92924   1
  -4  22   4 74.8193 8.05670   1
  -4  22  -4 63.6238 9.50089   1
 -22   4  -4 59.5507 9.90412   1
   4 -22   4 61.4211 9.42638   1
   4  -4  22 62.6764 9.66770   1
   4  -4 -22 54.8320 9.13311   2
   4   4  22 58.1004 7.98917   1
 -22   4   4 67.5725 10.0140   1
 -22  -4  -4 65.1997 9.78780   1
   4 -22  -4 75.4282 7.92770   1
  -6   0  22 2556.35 59.5172   1
   0  22  -6 2533.09 59.7398   1
  -6 -22   0 2602.96 59.3199   1
  -6   0 -22 2641.73 59.3479   1
  -6  22   0 2689.27 59.2545   1
   0  -6  22 2582.57 60.0770   1
   0   6  22 2559.38 58.4091   1
   0 -22   6 2577.60 59.8679   1
   0 -22  -6 2494.72 58.0605   1
   6   0  22 2648.38 59.3534   1
   6 -22   0 2620.40 59.1801   1
 -22   0  -6 2480.93 59.7736   1
 -22   6   0 2507.07 59.7863   1
   0  -6 -22 2376.19 58.9194   2
 -22  -6   0 2360.67 63.2525   2
 -22  -6   2 268.581 24.3891   2
   2  -6 -22 398.775 15.0513   2
 -22  -2   6 287.948 22.7007   2
   6 -22   2 395.015 13.9254   1
   2 -22  -6 346.081 11.7358   1
   6   2  22 345.826 13.0570   1
 -22   2  -6 335.194 14.2731   1
  -2  22   6 353.092 11.6405   1
  -6 -22   2 338.968 13.5962   1
  -6  -2  22 326.944 13.9344   1
  -6 -22  -2 334.046 12.9343   1
  -2  22  -6 325.033 14.1903   1
  -2   6 -22 341.217 14.0672   1
  -6   2 -22 415.586 13.9614   1
  -2   6  22 418.827 12.5279   1
  -6  -2 -22 337.423 12.9003   1
  -2  -6  22 318.377 14.4407   1
  -6  22   2 363.782 12.9095   1
  -2 -22   6 314.689 14.1675   1
  -6  22  -2 416.948 13.8415   1
  -2 -22  -6 393.038 11.7254   1
   2  -6  22 310.775 14.2374   1
   2 -22   6 324.878 14.1514   1
   2   6  22 344.696 12.0825   1
   6  -2  22 395.500 13.9448   1
 -22   6  -2 339.086 14.0789   1
 -22   6   2 386.076 14.4692   1
 -22  -2  -6 431.628 14.5001   1
   6 -22  -2 318.275 12.7883   1
 -22  -6   4 508.535 25.7502   2
 -22  -4   6 487.480 24.9545   2
   6   4  22 575.453 16.5342   1
   6 -22   4 553.886 17.6248   1
   4   6  22 558.094 15.8263   1
 -22   4  -6 527.882 17.8412   1
 -22   6  -4 506.214 17.6220   1
  -4   6  22 572.948 16.3711   1
  -4  -6 -22 606.462 16.1326   1
  -6  -4  22 525.101 17.8790   1
  -6   4 -22 569.063 17.9204   1
  -6 -22   4 561.161 17.6472   1
  -4  -6  22 524.639 18.1054   1
  -4  22  -6 577.394 17.8902   1
  -4   6 -22 577.464 18.0101   1
  -6 -22  -4 582.369 16.3226   1
  -6  -4 -22 589.423 16.5990   1
  -4 -22   6 538.289 17.9256   1
  -4  22   6 586.319 15.7206   1
  -6  22   4 584.405 16.2711   1
  -4 -22  -6 565.343 15.5933   1
  -6  22  -4 558.719 17.5681   1
   4  -6  22 573.136 17.9303   1
   4 -22   6 559.194 17.8074   1
   6  -4  22 517.953 17.6728   1
 -22  -4  -6 545.294 17.7600   1
 -22   6   4 550.685 17.9422   1
   4 -22  -6 548.182 15.6112   1
   6 -22  -4 562.042 16.2354   1
 -22  -6  -6 1055.03 27.8336   1
 -22   6   6 1071.00 27.9459   1
 -22  -6   6 1004.59 33.4045   2
  -6  -6  22 1026.03 28.5335   1
  -6  -6 -22 1088.27 26.4582   1
  -6   6 -22 1043.39 27.9703   1
  -6 -22   6 1058.65 28.2591   1
  -6 -22  -6 1065.04 26.0637   1
  -6  22  -6 1062.75 27.9005   1
   6 -22  -6 1046.78 26.1255   1
   6  -6  22 1017.82 27.8773   1
   6 -22   6 1071.99 27.9241   1
   6   6  22 1045.21 26.2069   1
  -6  22   6 1105.12 26.2764   1
  -8 -22   0 1828.06 43.1363   1
   0  22  -8 1708.61 43.5204   1
   8 -22   0 1811.19 42.9163   1
   0 -22   8 1756.18 43.6159   1
   0  -8  22 1764.63 43.8783   1
  -8   0 -22 1827.95 43.0364   1
  -8  22   0 1856.04 42.9296   1
   0   8  22 1822.29 41.6350   1
 -22   0  -8 1781.79 43.4926   1
 -22   8   0 1690.99 43.3184   1
   8   0  22 1765.10 42.8914   1
   0 -22  -8 1796.17 41.1353   1
 -22   8   2 169.985 11.7734   1
 -22  -2  -8 165.568 11.5968   1
 -22  -2   8 123.262 20.5114   2
   8  -2  22 161.212 11.3774   1
 -22   2  -8 146.784 11.4886   1
  -2  22  -8 146.413 11.6555   1
  -2   8 -22 184.932 11.8819   1
  -2  22   8 169.801 8.10960   1
  -2  -8 -22 118.690 16.7912   2
 -22  -8   2 121.535 24.3003   2
  -8 -22   2 171.055 11.5913   1
  -2   8  22 169.367 8.85873   1
  -2  -8  22 167.272 12.2682   1
  -8   2 -22 159.660 11.2025   1
  -8  -2 -22 171.537 10.5405   1
  -2 -22   8 168.908 12.0296   1
  -8  22   2 168.204 10.4055   1
  -8  22  -2 176.572 11.1314   1
   2  -8  22 168.083 11.9939   1
   2 -22   8 174.174 11.8702   1
  -2 -22  -8 173.802 7.96473   1
   2   8  22 153.221 8.59353   1
   8 -22  -2 194.392 11.5848   1
   8   2  22 194.127 10.5676   1
   8 -22   2 167.170 11.0288   1
   2 -22  -8 168.340 8.11899   1
 -22  -4  -8 668.334 20.2078   1
 -22   8   4 673.590 20.3497   1
 -22  -4   8 612.813 26.8642   2
  -4  -8 -22 631.470 23.6665   2
   8 -22   4 678.329 20.2736   1
   4   8  22 675.081 17.9954   1
   8  -4  22 707.144 20.4090   1
  -4  -8 -22 700.525 18.1655   1
  -8 -22   4 680.419 20.4171   1
  -4   8  22 721.114 18.5028   1
  -4 -22   8 674.162 20.8403   1
  -4  -8  22 623.779 20.7079   1
  -4  22  -8 629.819 20.4880   1
  -4   8 -22 640.025 20.3600   1
  -4 -22  -8 721.520 17.6575   1
  -4  22   8 689.491 17.7646   1
  -8  -4 -22 658.074 18.9866   1
  -8   4 -22 699.154 20.3458   1
  -8  22   4 681.277 18.9313   1
  -8  22  -4 685.682 20.0680   1
   4  -8  22 631.740 20.6557   1
   4 -22   8 636.156 20.5031   1
   4 -22  -8 694.772 17.7130   1
   8 -22  -4 667.112 18.8837   1
   8   4  22 680.909 19.0898   1
 -22   8   6 385.905 15.1135   1
 -22  -8  -6 370.540 14.8748   1
  -6  -8 -22 355.894 20.8976   2
   8 -22   6 382.267 15.2223   1
   8  -6  22 379.288 15.3368   1
   6 -22  -8 386.993 12.5327   1
   8 -22  -6 402.592 13.1931   1
  -8 -22   6 412.083 15.8623   1
  -6   8 -22 399.953 15.5722   1
  -6 -22  -8 394.970 12.1585   1
  -6  -8 -22 394.276 12.7619   1
  -6 -22   8 451.723 15.9933   1
  -6  22   8 397.069 12.5997   1
   6  -8  22 376.271 15.5113   1
   6 -22   8 385.815 15.4500   1
  -8  22   6 398.004 13.3096   1
   8   6  22 405.923 13.2427   1
   6   8  22 391.328 12.5366   1
  -8  22  -6 386.615 15.2038   1
  -6  22  -8 380.568 15.4440   1
  -8  -6 -22 417.674 13.4868   1
  -8   6 -22 390.667 15.2114   1
 -22  -6  -8 390.054 14.8891   1
   8 -22  -8 1819.19 42.0264   1
  -8  -8 -22 1839.23 42.0982   1
  -8   8 -22 1742.07 43.9618   1
  -8  22  -8 1756.86 43.8911   1
   8   8  22 1761.95 41.9895   1
  -8  22   8 1803.74 42.0342   1
  -8 -22   8 1815.90 44.5809   1
  -8  -8 -22 1773.42 46.4642   2
 -22  -8  -8 1776.78 43.5828   1
 -22   8   8 1783.03 43.7167   1
   0  22 -10 2374.85 57.2621   1
   0 -22 -10 2363.61 54.2906   1
  10   0  22 2476.45 56.6436   1
   0 -22  10 2399.26 57.3528   1
   0  10  22 2373.49 54.7917   1
 -10   0 -22 2519.78 56.6059   1
 -10  22   0 2532.26 56.5798   1
 -22   0 -10 2333.41 56.9430   1
  10 -22   0 2473.23 56.5867   1
 -22   0  10 2348.15 58.7118   2
 -22  -2  10 149.316 20.4651   2
  -2  10 -22 137.420 12.0340   1
  -2  22  10 120.085 7.04118   1
  -2  22 -10 138.739 11.9133   1
  10 -22   2 149.875 11.3393   1
  10   2  22 151.346 10.6206   1
  10  -2  22 163.766 11.3407   1
  -2  10  22 108.872 8.02425   1
 -10  -2 -22 141.139 10.5970   1
 -10   2 -22 144.493 11.0491   1
 -10  22  -2 138.071 11.3639   1
  -2 -22 -10 124.487 6.68412   1
 -10  22   2 156.900 10.5568   1
   2  10  22 129.290 7.78581   1
 -22  -2 -10 146.125 11.8780   1
   2 -22 -10 134.341 7.02779   1
  10 -22  -2 137.470 10.5593   1
 -22  10   2 129.994 11.3954   1
 -22  10   4 421.032 15.9076   1
  10  -4  22 439.135 16.3345   1
 -22  -4 -10 422.619 15.9789   1
   4 -22 -10 426.622 12.5900   1
  10 -22  -4 467.927 15.0192   1
  -4  10  22 425.236 13.4606   1
  -4  22 -10 452.840 16.5166   1
  -4  22  10 428.078 12.6813   1
 -10   4 -22 407.922 16.0779   1
 -10  -4 -22 445.652 14.9336   1
 -10  22  -4 439.824 15.9765   1
  -4 -22 -10 482.947 12.3767   1
 -10  22   4 439.856 14.7941   1
  10 -22   4 408.908 15.9491   1
   4  10  22 422.109 12.8903   1
  10   4  22 503.941 15.6364   1
 -22  10   6 27.6040 10.9444   1
 -10  22   6 31.1249 9.09652   1
  10   6  22 48.4634 9.07761   1
  -6 -10 -22 33.4894 20.1263   2
  -6 -22 -10 33.9720 6.55061   1
  -6 -10 -22 59.4307 7.65853   1
   6  10  22 42.0302 7.44357   1
 -10   6 -22 18.0747 11.0063   1
 -10  22  -6 22.3081 10.6847   1
 -10  -6 -22 36.4872 9.12994   1
  -6  22  10 53.7514 7.45230   1
   6 -22 -10 47.9625 7.36791   1
 -22  -6 -10 43.1184 10.6436   1
  10 -22  -6 39.6005 9.09452   1
  10 -22   6-1.79757 11.0089   1
 -22  10   8 78.3201 11.8480   1
   8 -22 -10 103.185 9.10591   1
  -8 -10 -22 121.770 9.19011   1
 -10  -8 -22 103.731 9.87953   1
  -8  22  10 114.551 8.98560   1
 -10  22   8 91.6951 9.75567   1
 -22  -8 -10 101.795 12.0467   1
  10 -22  -8 119.267 9.90846   1
   8  10  22 121.715 8.86731   1
  10   8  22 123.679 9.82103   1
 -10 -10 -22 740.408 31.1847   2
 -10  22  10 822.940 22.1837   1
  10 -22 -10 867.129 22.0064   1
 -22  10  10 854.940 24.2633   1
 -10 -10 -22 813.508 21.9477   1
 -22 -10 -10 844.671 23.9974   1
  10  10  22 823.978 21.9263   1
   0  12  22 20.3712 6.58548   1
 -12   0 -22 63.3839 10.8883   1
 -12  22   0 64.3718 10.9107   1
  12 -22   0 28.8319 10.8093   1
   0 -22 -12 48.2779 4.97330   1
  12   0  22 57.8805 11.1069   1
   2 -22 -12 4786.58 105.427   1
  12  -2  22 4837.67 108.078   1
  -2 -22 -12 4391.86 105.178   1
  -2  12  22 4820.16 105.917   1
 -12   2 -22 4933.58 108.106   1
 -12  -2 -22 4873.45 107.720   1
 -12  22  -2 4925.40 107.990   1
 -12  22   2 4967.38 107.721   1
  12 -22  -2 4864.88 107.681   1
 -22  -2 -12 4809.50 108.182   1
   2  12  22 4682.79 105.673   1
 -22   2  12 5347.21 109.256   2
  12 -22   2 4952.39 108.142   1
  12   2  22 4918.91 107.760   1
  -4  12  22 2726.93 61.4665   1
  -4  22  12 2789.49 60.9900   1
   4  12  22 2678.98 60.9835   1
  12   4  22 2782.91 62.8065   1
  12 -22   4 2663.14 63.6670   1
 -12   4 -22 2601.05 63.5656   1
 -12  -4 -22 2850.03 62.9983   1
  -4 -22 -12 2531.72 60.4740   1
 -12  22  -4 2702.93 63.6003   1
 -12  22   4 2801.25 62.9703   1
 -22  -4 -12 2650.08 63.5879   1
  12 -22  -4 2858.26 63.0251   1
   4 -22 -12 2832.29 60.9672   1
  12  -4  22 2696.67 63.7034   1
  12 -22  -6 1679.97 39.6382   1
 -22  12   6 1546.16 40.2050   1
  -6  22  12 1627.57 37.9201   1
 -12  -6 -22 1677.80 39.5395   1
  -6 -22 -12 1579.12 37.3686   1
   6  12  22 1634.77 37.8184   1
 -22  -6 -12 1607.10 40.3599   1
  12   6  22 1619.87 39.3881   1
 -12  22   6 1731.08 39.6379   1
  -6 -12 -22 1709.96 38.0304   1
  -8 -12 -22 429.404 13.7428   1
 -12  22   8 465.714 15.6643   1
  12   8  22 478.767 15.4736   1
 -22  12   8 437.376 17.0664   1
   8  12  22 462.165 13.6726   1
 -22  -8 -12 457.929 16.9144   1
 -12  -8 -22 462.566 15.4042   1
  -8  22  12 444.593 13.8110   1
  12 -22  -8 460.682 15.3441   1
 -22 -12 -10 4643.34 109.205   1
  22 -10  12 4716.38 110.270   1
  22 -12  10 4666.34 110.249   1
 -22 -10 -12 4753.19 109.280   1
  12  10  22 4849.02 108.086   1
  10  12  22 4958.99 107.617   1
 -22  12  10 4639.63 109.286   1
 -10 -12 -22 4888.19 107.698   1
 -12 -10 -22 4775.59 108.100   1
 -10  22  12 4836.05 107.909   1
 -12  22  10 4816.63 108.283   1
 -10 -12  22 4633.72 110.832   1
  22  12 -10 4784.72 112.116   2
 -12 -10 -22 4646.88 111.301   2
 -10 -12 -22 4803.48 111.359   2
  12  12  22 2264.65 51.6932   1
 -22 -12 -12 2222.89 53.4156   1
 -12 -12 -22 2236.14 51.8729   1
  22 -12  12 2165.20 54.2783   1
  12 -12  22 2264.83 54.6956   1
 -22 -12 -12 2380.30 60.3688   2
  22  12 -12 2218.35 57.8542   2
  12 -22  12 2190.57 54.5803   1
 -22  12 -12 2180.30 54.4474   1
 -12  22  12 2261.51 52.1053   1
 -14   0 -22 1647.77 39.3073   1
 -14  22   0 1670.61 39.3352   1
  14 -22   0 1684.87 39.4012   1
 -22   0  14 1666.37 41.7485   2
  14   0  22 1663.69 39.3209   1
  14  -2  22-14.6472 11.6000   1
   2  14  22 30.9224 5.15275   1
  -2  14  22 1.39445 5.86328   1
 -14  -2 -22 44.5892 10.9575   1
 -14   2 -22-2.33102 11.2556   1
  14 -22   2 2.16469 11.4282   1
  14   2  22 48.9791 10.9224   1
 -14  22   2 28.1894 10.8031   1
 -14  22  -2-1.42758 11.2781   1
 -22   2  14-9.87009 19.0454   2
  14 -22  -2 39.0361 11.1653   1
 -14  22   4 2.68950 10.5826   1
 -22  -4 -14-6.66942 11.0812   1
  14   4  22-14.4151 10.4628   1
 -14  -4 -22-5.42210 10.4732   1
  -4  14  22-14.1858 6.54733   1
  -4  22  14-9.83801 5.32090   1
  14   4 -22-8.79002 14.9741   2
  14 -22  -4 0.47478 10.5035   1
   4  14  22-0.21394 5.19623   1
 -14  -6 -22 7.82687 10.1396   1
 -22  -6 -14 23.4551 11.2758   1
  -6 -14 -22 18.8716 6.36331   1
  -6 -14  22-13.4761 12.9401   1
  14   6  22 21.6049 10.2574   1
  -6  22  14 19.2816 6.58212   1
 -14  22   6 1.67169 10.4036   1
  14 -22  -6 5.43547 10.3118   1
   6  14  22 0.84038 6.02208   1
  -8 -22 -14 1934.15 44.7079   1
  -8 -14  22 1938.28 49.5521   1
  -8 -14 -22 2023.42 45.2016   1
  -8  14  22 1957.30 46.1345   2
  -8  22  14 1947.42 45.3446   1
 -22  -8 -14 1961.63 47.8267   1
  14 -22  -8 2086.26 47.0564   1
  -8 -22 -14 1863.11 44.5945   1
   8 -22  14 1986.04 49.1292   1
 -14  -8 -22 2086.32 47.0366   1
   8 -14  22 1949.35 49.0937   1
  14   8  22 2047.14 46.9169   1
  22  -8  14 1946.87 48.7277   1
  22 -14   8 2007.97 48.9136   1
 -14  22   8 2048.39 47.0929   1
 -10 -22 -14 42.2395 7.21094   1
 -22 -14 -10 14.1973 11.3965   1
  14  10  22 36.6207 10.2317   1
 -22 -10 -14 0.23134 27.3796   2
  10 -22  14 33.7121 13.2653   1
 -14 -10 -22 14.2316 10.1028   1
  10 -14  22 26.5768 13.3690   1
 -10 -14  22 27.4124 13.9648   1
 -10 -22  14 28.1775 14.5646   1
 -14  22  10 39.2263 10.7321   1
  14 -10  22 45.9641 13.3286   1
 -22  10 -14 39.2450 12.9800   1
 -10  22  14 23.6635 8.75734   1
 -22  14 -10 35.5119 12.9980   1
 -10  14 -22 22.2323 13.1293   1
 -10 -14 -22 27.9745 8.27939   1
  14 -22  10 70.6383 13.4147   1
  22 -10  14 31.9311 13.1093   1
 -22 -10 -14 41.8050 11.9217   1
  22 -14  10 28.7073 12.9686   1
  22  12 -14 301.346 26.4216   2
 -22 -12 -14 367.609 30.2081   2
 -22  14 -12 373.670 16.6582   1
  12 -22  14 395.195 17.1078   1
 -22  12 -14 355.744 16.9593   1
  12 -14  22 380.194 17.0949   1
 -14 -12 -22 340.367 13.6341   1
  22 -14  12 334.172 16.9600   1
  22 -12  14 339.650 17.2781   1
 -22 -14 -12 400.426 31.6420   2
  14 -12  22 404.247 17.5353   1
 -14  22  12 346.062 14.2751   1
  14 -22  12 384.810 17.5426   1
 -12  22  14 330.246 13.3070   1
 -12  14 -22 372.495 17.2428   1
 -12  22 -14 381.841 17.1716   1
 -14  12 -22 372.800 17.4185   1
 -14  22 -12 377.799 17.3160   1
 -12 -14 -22 350.003 12.7598   1
 -12 -22 -14 351.389 12.2857   1
 -22 -14 -12 373.846 15.5404   1
 -22 -12 -14 354.553 15.6211   1
 -22 -14 -14 2703.42 62.7912   1
  14 -14  22 2553.80 64.0065   1
  14 -22  14 2610.24 64.2933   1
 -14  22  14 2840.73 62.1428   1
 -14  14 -22 2540.92 64.0993   1
 -14  22 -14 2544.06 64.0841   1
  22 -14  14 2617.97 64.0863   1
 -22  14 -14 2536.49 64.0375   1
 -14 -14 -22 2654.90 61.2923   1
 -14 -22 -14 2679.66 60.9554   1
 -16   0 -22 884.026 24.7977   1
   0 -22  16 889.998 26.5679   1
   0 -16  22 812.828 26.2531   1
  16   0  22 847.619 24.8151   1
 -16  22   0 862.175 24.8176   1
  -2  16  22-39.2413 17.9807   2
 -16  -2 -22 2.09890 10.9443   1
 -16  22   2-11.1115 11.2453   1
  16   2  22-23.3311 11.4358   1
  -2 -16  22-2.76971 12.7218   1
  -2 -22  16 2.00751 12.6928   1
   2 -16  22 18.7343 12.5530   1
   2 -22  16 20.2446 12.8312   1
 -22   2  16-0.82703 18.3782   2
  16 -22  -2-4.28115 11.4762   1
  22 -16   4 1967.43 47.3004   1
  16 -22  -4 1923.01 46.1413   1
   4 -16  22 1857.37 47.5142   1
   4 -22  16 1919.68 47.6037   1
 -16  -4 -22 1937.56 45.9840   1
  16   4  22 1876.78 45.7858   1
 -16  22   4 1892.78 45.9648   1
 -22   4  16 1905.68 46.9571   2
  16   4 -22 1941.57 46.3078   2
  -4  16  22 1951.52 46.2562   2
  -4 -22  16 1952.76 47.8053   1
  -4  16  22 1828.92 42.9835   1
  -4 -16  22 1877.76 47.7861   1
  16   6 -22 1473.71 40.9053   2
  -6  16  22 1572.18 39.7969   2
 -16  22   6 1618.01 39.5608   1
  -6  16 -22 1561.31 41.1935   1
  -6 -22  16 1589.65 41.4823   1
  -6 -16  22 1608.31 41.7144   1
 -22  -6 -16 1523.94 39.9368   1
  -6  22  16 1607.16 36.6363   1
   6 -16  22 1586.92 41.3167   1
   6 -22  16 1568.99 41.3511   1
 -16  -6 -22 1653.31 39.6238   1
  22  -6  16 1597.06 41.0871   1
  16   6  22 1668.41 39.5874   1
  22 -16   6 1618.24 41.0523   1
  16 -22  -6 1686.61 39.7010   1
  16   8  22 50.0613 11.3597   1
 -16  -8 -22 42.1781 10.9589   1
  -8  22  16 43.7453 7.68637   1
   8 -16  22 43.2915 13.3343   1
   8 -22  16 45.4207 14.1578   1
 -22  -8 -16 48.5194 12.2482   1
  16  22   8 15.9651 27.9515   2
  -8 -16 -22 41.4981 6.48945   1
  -8 -22 -16 32.7700 4.93561   1
  -8 -16  22 32.2546 13.3007   1
  -8 -22  16 50.1268 14.2248   1
  -8  22 -16 33.1168 13.3914   1
  -8  16 -22 37.6355 13.9445   1
  -8 -22 -16 20.9909 4.52441   1
  16  -8  22 44.0105 13.6418   1
  16 -22   8 26.0171 13.2717   1
  22 -16   8 43.0237 13.2214   1
  22  -8  16 47.7811 12.8735   1
 -22   8 -16 47.5393 13.6591   1
 -16  22   8 31.4088 11.4093   1
 -22  16  -8 53.3809 13.2713   1
  16  22  10 683.267 34.4680   2
 -22 -10 -16 614.664 33.2688   2
  22  10 -16 685.473 30.9700   2
  10 -22  16 713.477 23.9808   1
 -16 -10 -22 694.515 20.9876   1
 -22  16 -10 710.087 23.1981   1
  10 -16  22 708.873 23.7449   1
 -22  10 -16 699.319 23.4536   1
 -10 -22 -16 674.903 17.6921   1
  22 -10  16 710.358 23.3426   1
  22 -16  10 704.857 23.5701   1
 -22 -10 -16 707.099 22.0389   1
 -10 -16  22 760.425 25.1611   1
 -10 -22  16 738.921 25.3655   1
 -10  22  16 690.870 19.2683   1
 -16  22  10 728.099 21.3940   1
  16 -10  22 689.948 23.3772   1
 -10  16 -22 672.557 23.3660   1
 -10  22 -16 738.012 23.7246   1
 -10 -16 -22 705.212 18.4066   1
 -16  10 -22 714.468 23.4618   1
 -16  22 -10 712.371 23.5986   1
  16 -22  10 763.251 24.1989   1
  16  10  22 723.318 20.7192   1
 -22 -16 -12 1175.19 31.4133   1
  22  12 -16 1097.49 38.0528   2
 -22 -12 -16 1245.91 41.5449   2
  16  22  12 1277.96 41.8023   2
  12 -16  22 1129.68 33.1024   1
  12 -22  16 1213.08 33.1109   1
 -16 -12 -22 1199.46 30.2813   1
 -22  12 -16 1221.98 33.1161   1
 -22  16 -12 1201.23 33.1821   1
  22 -12  16 1166.47 33.0046   1
 -22 -12 -16 1168.64 31.6310   1
  22 -16  12 1137.89 32.9240   1
 -12 -16  22 1223.87 34.5216   1
 -12 -22  16 1212.16 34.4630   1
  16 -12  22 1157.67 33.2185   1
 -12  22  16 1207.34 29.6609   1
 -12  22 -16 1158.63 33.0620   1
 -12  16 -22 1189.87 33.0910   1
 -16  12 -22 1209.32 33.2636   1
 -16  22 -12 1169.24 33.0168   1
 -12 -16 -22 1164.53 28.9424   1
 -12 -22 -16 1122.32 28.4843   1
  16 -22  12 1222.99 33.4023   1
 -16  22  12 1382.68 32.3346   1
  16  22  14-36.6592 30.3340   2
 -22  16 -14-0.78944 13.7520   1
 -14 -16 -22-14.1834 9.80802   1
 -22  14 -16 3.67004 13.4515   1
  22 -14  16 2.92751 13.4951   1
  22 -16  14 13.7828 13.9021   1
  14 -16  22 7.60452 13.9962   1
  16 -14  22 0.26856 14.3244   1
 -16 -14 -22-12.7871 10.9621   1
  14 -22  16 8.10643 13.5514   1
  16 -22  14-3.47569 14.1995   1
 -16  22  14-3.30513 11.3073   1
 -14  22  16-1.43422 10.8550   1
 -14  22 -16 7.47250 13.3441   1
 -16  22 -14-7.71356 14.1495   1
 -16  14 -22 11.6962 13.5848   1
 -14  16 -22 19.3637 13.5881   1
 -22 -14 -16-14.4412 30.8053   2
 -16 -22 -14 9.27561 10.2548   1
 -14 -22 -16 5.50819 9.47585   1
 -22 -16 -14 20.5485 12.4523   1
 -22 -14 -16 8.29080 12.5136   1
  16 -22  16 364.519 19.2072   1
  16 -16  22 392.673 19.0490   1
 -16  22  16 393.729 15.9360   1
 -16  22 -16 375.749 18.8340   1
 -16  16 -22 390.837 19.2864   1
 -22  16 -16 375.759 18.7156   1
 -16 -16 -22 401.506 14.9779   1
 -16 -22 -16 417.539 15.1684   1
  22 -16  16 418.056 18.8242   1
 -22 -16 -16 395.138 17.2828   1
   0  18  22 3616.37 85.9009   2
   0 -18  22 3626.40 86.7516   1
   0 -22  18 3685.25 86.8290   1
  -2 -18  22 5810.95 128.457   1
  -2 -22  18 5885.72 128.591   1
   2 -18  22 5788.23 128.402   1
   2 -22  18 5992.16 128.446   1
  22 -18   2 5896.77 127.949   1
 -18  -2 -22 5852.41 127.059   1
  -2  18  22 5906.29 126.682   2
  -2  22 -18 5769.80 128.291   1
  -2  18 -22 5621.03 128.219   1
   4  22  18-9.82195 24.0700   2
  18  22   4 11.7992 26.7828   2
 -22   4  18-3.20471 17.4648   2
  -4  18  22-19.3259 18.4320   2
  -4  18 -22-2.33463 13.3288   1
  -4  22 -18 13.1766 12.6345   1
  -4 -22  18 19.1472 13.9033   1
  -4 -18  22 4.61901 13.2138   1
 -18  22   4 2.35620 11.9794   1
   4 -22  18 12.0251 12.9404   1
   4 -18  22 9.41872 13.3433   1
 -18  -4 -22-10.4491 11.8917   1
  18   4  22 2.14192 11.9272   1
  22 -18   4 5.88499 12.6492   1
  22  -4  18-9.45768 13.1518   1
 -22  18  -6 1.42610 12.8768   1
 -22   6 -18 1.42580 13.3109   1
 -18  22   6 3.75380 12.1715   1
  -6 -18  22-12.2586 13.4634   1
  -6  18 -22-1.55768 13.4486   1
  -6 -22  18-1.94902 14.0911   1
  -6  22 -18-10.1597 13.9170   1
  22 -18   6-10.1891 13.3842   1
  22  -6  18 10.4090 13.1245   1
  -6  18  22 3.86749 6.35280   1
 -22  -6 -18-6.58370 13.3324   1
  -6  22  18-2.49149 5.68567   1
   6 -18  22 12.6827 13.8960   1
   6 -22  18-1.84281 13.4116   1
  18  -6  22 3.97267 13.3365   1
  18 -22   6-10.1994 13.6602   1
 -18  -6 -22-3.07949 11.6742   1
  18   6  22 1.55203 12.1847   1
  18 -22  -6-13.5384 12.2280   1
 -22   6  18-23.7813 17.4937   2
  18  22   6-19.3061 28.8619   2
  18   6 -22 10.7582 19.3364   2
  -8  18  22-5.88876 7.50861   1
  18   8  22-8.55364 11.8428   1
  18  22   8-65.4553 29.3912   2
   8 -22  18-4.81659 14.0445   1
   8 -18  22 2.94631 13.9707   1
 -22   8 -18 7.44179 13.4833   1
  -8  22  18 3.73534 7.30252   1
  18 -22   8-16.5632 13.3569   1
  22  -8  18-9.28214 13.0733   1
  -8 -18 -22-9.01783 4.88619   1
  18   8 -22-24.9923 21.0095   2
  -8 -22  18 1.73885 14.9334   1
  -8 -18  22-13.6993 13.8808   1
  -8  22 -18-4.72953 13.3826   1
  -8  18 -22 15.1305 13.0084   1
 -18  22   8-2.62476 12.1173   1
  18  -8  22 8.09744 13.0242   1
 -22  -8 -18 0.18465 12.5521   1
 -18  22  -8-6.33351 13.4100   1
 -18   8 -22-3.18095 13.2584   1
  22 -18   8-14.6133 13.2539   1
 -22  18  -8-7.58341 13.3764   1
 -18  -8 -22-17.5066 11.7972   1
 -10 -22  18 245.407 17.2529   1
 -10 -18  22 224.346 17.8210   1
 -10 -22 -18 192.551 8.31896   1
 -10  22  18 250.734 10.9018   1
 -10  22 -18 234.518 15.9532   1
 -10  18 -22 222.863 15.9924   1
 -10 -18 -22 254.640 9.30390   1
  18 -10  22 213.653 16.0533   1
  18 -22  10 205.304 16.0123   1
 -18  22  10 284.236 15.9845   1
 -22 -10 -18 194.897 14.4042   1
 -18  10 -22 206.660 15.5903   1
 -18  22 -10 239.268 16.2030   1
  22 -18  10 240.900 15.8396   1
  22 -10  18 256.795 16.1985   1
 -18 -10 -22 231.063 13.9063   1
  10 -18  22 254.976 16.1461   1
  10 -22  18 237.895 15.9808   1
 -22  10 -18 256.254 15.7468   1
 -22  18 -10 247.944 16.1644   1
  18  22  10 283.818 30.5677   2
 -22 -10 -18 135.258 27.9018   2
  22  10 -18 213.317 25.3914   2
 -10  18  22 218.203 10.8016   1
  22  12 -18 408.962 27.5349   2
 -22 -12 -18 386.998 31.8497   2
  18  22  12 462.078 32.6086   2
 -18 -12 -22 379.042 31.2995   2
 -12 -22  18 399.102 20.2180   1
 -12 -18  22 410.823 20.6273   1
 -18 -12 -22 418.017 16.1109   1
 -12  22 -18 399.122 19.1053   1
 -12  18 -22 380.751 19.0209   1
 -12  22  18 416.506 14.4874   1
 -22 -12 -18 355.261 17.0005   1
 -12 -22 -18 403.960 12.6288   1
  18 -12  22 446.223 19.8578   1
 -18  22  12 417.251 17.1211   1
  18 -22  12 438.556 19.4777   1
 -18  12 -22 403.602 18.9356   1
 -12 -18 -22 427.604 13.1964   1
 -18  22 -12 409.620 19.1876   1
  22 -18  12 376.359 18.3247   1
  22 -12  18 428.141 18.7200   1
 -12  18  22 421.839 14.5418   1
 -22 -18 -12 392.013 16.8530   1
  12 -22  18 409.461 19.1674   1
  12 -18  22 425.044 19.0483   1
 -22  18 -12 434.681 18.5942   1
 -22  12 -18 422.167 18.9261   1
 -18 -14 -22 8.14225 11.8471   1
  14 -22  18-11.0739 14.8781   1
  14 -18  22-18.8605 15.5532   1
 -18  22  14 20.2895 12.5591   1
  18 -22  14 49.8442 15.4232   1
  18 -14  22 44.1379 14.9514   1
 -14  18 -22-14.6871 14.8948   1
 -14  22 -18-7.05712 14.3480   1
 -18  22 -14 9.03499 14.7288   1
 -18  14 -22 10.0100 14.8496   1
 -22 -14 -18 4.44783 32.5408   2
 -18 -14 -22-32.4651 32.0198   2
  22 -14  18 13.7196 14.8033   1
 -14  22  18-7.02033 10.9183   1
 -14 -22 -18 17.7975 9.32634   1
  22 -18  14 5.00332 14.9350   1
 -22 -14 -18 12.0721 13.5057   1
 -14 -18 -22-1.73521 9.99531   1
 -22  14 -18 6.62064 14.3266   1
 -22  18 -14-9.36566 14.7476   1
 -14  18  22 36.2545 11.2811   1
 -18 -22 -14-26.1144 11.5305   1
 -22 -18 -14 3.44710 12.8370   1
 -22 -18 -16 88.3433 14.2594   1
 -18 -22 -16 106.934 12.8799   1
  18 -22  16 80.2683 16.0701   1
  18 -16  22 89.8794 15.9120   1
 -16  18 -22 87.6537 15.9345   1
 -18  16 -22 63.2962 16.3949   1
 -16  22 -18 103.679 16.1698   1
 -18  22 -16 81.1119 15.8317   1
 -22  16 -18 97.3851 15.5007   1
  16 -22  18 71.5549 15.6785   1
  16 -18  22 73.6766 16.3991   1
 -16 -18 -22 83.3946 11.4540   1
 -18 -16 -22 100.457 12.6452   1
  22 -16  18 97.4569 16.1885   1
  22 -18  16 82.6181 15.6462   1
 -18  22  16 108.223 13.5931   1
 -16 -22 -18 66.8421 11.5535   1
 -16  22  18 101.542 12.6477   1
 -22 -16 -18 52.5326 13.9707   1
 -22  18 -16 109.334 15.8076   1
 -16  18  22 108.400 13.1045   1
 -18 -18 -22 85.2042 12.4363   1
  18 -18  22 116.673 16.0055   1
  18 -22  18 101.501 15.8447   1
 -18  22 -18 93.2315 15.8120   1
 -18  18 -22 106.975 15.5563   1
 -22  18 -18 93.5038 16.0709   1
 -18  18  22 83.6641 13.5071   1
 -18  22  18 107.769 13.5779   1
 -22 -18 -18 77.9096 14.2629   1
  22 -18  18 94.6505 15.5585   1
 -18 -22 -18 89.3105 12.6025   1
   0 -20  22 254.559 16.2545   1
  22  20   0 273.725 29.7642   2
   0  20  22 241.081 22.2045   2
   0 -22  20 233.664 16.0223   1
  22 -20   0 282.552 16.0336   1
  20  22   0 272.267 28.9748   2
  20  22  -2 1134.03 38.8889   2
  -2  20 -22 1025.09 30.6963   1
  -2  22 -20 990.984 30.6122   1
  -2 -20  22 1119.38 31.7229   1
  -2 -22  20 1031.89 31.3204   1
   2 -20  22 1049.59 31.2032   1
   2 -22  20 1051.84 30.8427   1
 -22  20  -2 1060.48 30.4586   1
  22  20  -2 1169.86 39.9453   2
   2  22  20 1046.33 35.1600   2
   2  20  22 1117.93 34.3625   2
  20  22   2 1124.32 39.3540   2
  -2  20  22 1037.16 33.0047   2
  22  20   2 1203.68 40.5275   2
  22  -2  20 1056.93 30.4686   1
  22 -20   2 1121.42 30.8552   1
  20 -22   2 1120.72 30.7222   1
  22  20  -4 377.411 30.4999   2
  -4  20 -22 373.580 18.5055   1
  -4  22 -20 346.091 18.1008   1
  22 -20   4 410.911 18.2778   1
  -4 -22  20 369.945 18.6577   1
  -4 -20  22 389.491 18.9805   1
   4 -20  22 419.709 18.8222   1
   4 -22  20 409.098 18.5277   1
  20 -22   4 359.867 17.7739   1
  22  -4  20 397.926 18.1818   1
  20  -4  22 362.815 17.7083   1
 -22   4 -20 362.971 17.5048   1
 -20  22  -4 381.767 17.8191   1
  22  20   4 411.003 32.3845   2
  20  22   4 366.971 30.7676   2
   4  22  20 363.481 26.7800   2
   4  20  22 357.632 26.3416   2
 -22  20  -4 397.652 17.6495   1
  -6 -20  22 504.815 20.6630   1
  -6  20 -22 504.096 19.8227   1
  -6 -22  20 474.512 19.9680   1
  -6  22 -20 460.572 19.4467   1
  22 -20   6 467.039 19.0936   1
 -20   6 -22 461.391 18.8439   1
   6 -20  22 481.984 19.9233   1
   6 -22  20 461.033 19.6278   1
  20 -22   6 495.705 19.6216   1
  20  -6  22 474.570 19.3551   1
  22  -6  20 496.537 19.5883   1
 -20  22  -6 482.712 18.9956   1
 -22  20  -6 488.385 18.7866   1
 -22   6 -20 458.139 18.8872   1
 -20  -6 -22 459.354 18.0231   1
  22  20  -6 505.494 31.6878   2
  20  22   6 479.246 31.6160   2
  -6  20  22 415.596 11.7424   1
  -8  20 -22 360.231 18.7739   1
  -8  22 -20 395.481 18.7205   1
  -8 -20  22 416.333 20.0244   1
  -8 -22  20 427.492 19.6016   1
  20   8  22 430.687 17.1527   1
  20  -8  22 402.923 18.9993   1
 -20  22  -8 396.041 18.8484   1
 -20   8 -22 404.584 18.5924   1
   8 -22  20 393.624 18.9261   1
   8 -20  22 375.177 18.8196   1
  -8  20  22 384.397 12.2821   1
  22  -8  20 429.725 18.9985   1
  22 -20   8 428.874 18.6035   1
  20 -22   8 422.438 19.0233   1
 -22   8 -20 412.013 18.4775   1
 -22  20  -8 392.723 18.4748   1
 -22   8  20 370.032 19.1533   2
  20  22   8 388.468 31.3456   2
  22  20  -8 424.089 30.8882   2
  20   8 -22 375.689 24.7412   2
 -22  -8 -20 375.878 17.3871   1
  -8  22  20 399.682 12.2218   1
 -20  -8 -22 422.354 16.9344   1
 -10 -20  22 743.703 25.9239   1
  22  20 -10 781.029 35.1670   2
 -10 -22  20 723.733 25.7130   1
 -10  20 -22 687.928 24.7393   1
 -10 -20 -22 673.413 17.3910   1
 -10  22 -20 676.742 24.1219   1
 -10  22  20 826.504 20.1995   1
 -22 -10 -20 744.896 23.1489   1
  20 -10  22 774.199 24.9224   1
 -20  22  10 684.812 22.8303   1
 -20  22 -10 701.913 23.9755   1
 -20  10 -22 719.631 24.4771   1
 -22  10 -20 713.877 24.4899   1
 -10  20  22 712.903 19.1589   1
  22 -10  20 709.455 24.2410   1
  22 -20  10 708.949 24.4605   1
  20 -22  10 743.111 24.3636   1
  10 -22  20 708.642 24.5451   1
 -22  20 -10 743.468 24.2169   1
  10 -20  22 727.361 24.4590   1
 -20  10  22 640.903 20.6045   2
  22  10 -20 669.941 30.8175   2
  20  10 -22 669.701 29.2847   2
  20  22  10 818.937 36.9146   2
 -22 -10 -20 721.208 32.9507   2
 -20 -10 -22 717.127 33.1623   2
 -20 -10 -22 676.247 22.0513   1
 -12 -22  20 47.8494 16.2337   1
 -12 -20  22 49.6950 16.6411   1
 -20 -12 -22 22.8643 12.7386   1
 -12 -22 -20 32.3474 7.81938   1
 -12  22 -20 48.1291 14.3806   1
 -12  20 -22 55.7068 15.0736   1
  20 -12  22 19.3452 15.2262   1
 -20  22  12 36.5902 13.3031   1
 -12  22  20 33.7410 9.98227   1
 -22 -12 -20 13.4201 13.4619   1
 -20  22 -12 27.5076 15.0259   1
 -12 -20 -22 53.5743 8.28876   1
 -20  12 -22 33.7231 14.9176   1
  20 -22  12 32.4020 14.7830   1
  22 -20  12 52.1276 14.7585   1
  22 -12  20 52.9725 15.4160   1
 -22  20 -12 53.4937 14.5628   1
 -22  12 -20 51.0303 15.0169   1
  12 -22  20 44.5164 15.5442   1
  12 -20  22 48.8890 14.6961   1
  22  12 -20 31.1274 26.1938   2
 -20 -12 -22 10.9811 29.8787   2
 -22 -12 -20 65.2001 29.2147   2
 -12  20  22 29.8972 10.1169   1
 -20 -22 -14 86.7417 13.1422   1
 -22 -20 -14 111.051 14.0314   1
 -14 -20  22 97.3627 18.2151   1
 -22 -14 -20 54.2619 32.0870   2
 -20 -14 -22 93.4063 32.8416   2
 -14 -22  20 130.599 18.4094   1
  14 -22  20 76.5061 16.2815   1
  14 -20  22 72.5319 15.5673   1
 -20 -14 -22 93.4610 13.5982   1
 -14  20 -22 94.7192 15.7777   1
 -14  22 -20 91.4240 15.4586   1
 -22  14 -20 99.1950 15.4185   1
 -20  14 -22 91.8256 16.5650   1
 -20  22 -14 80.9614 15.3067   1
 -14  20  22 82.9026 11.6930   1
 -14  22  20 105.098 11.7540   1
  22 -20  14 90.7627 15.6154   1
  22 -14  20 92.1025 15.6636   1
 -20  22  14 74.0442 13.7378   1
 -22 -14 -20 99.1780 14.2112   1
  20 -22  14 78.6056 16.0145   1
 -14 -22 -20 96.9534 9.99448   1
  20 -14  22 82.3990 16.1491   1
 -22  20 -14 85.1283 15.5340   1
 -14 -20 -22 99.1781 10.2222   1
 -16  20 -22 843.843 29.2194   1
 -20  22 -16 877.339 29.1904   1
 -16  22 -20 879.290 28.7655   1
 -20  16 -22 915.653 29.2844   1
 -22  20 -16 886.949 29.3170   1
 -22  16 -20 890.657 29.1671   1
  20 -22  16 937.217 29.5055   1
  20 -16  22 938.827 29.4586   1
  22 -16  20 867.689 29.0034   1
  22 -20  16 920.465 29.4630   1
 -16 -22 -20 934.810 24.4693   1
 -22 -16 -20 942.159 26.7707   1
 -16  20  22 922.360 25.7245   1
 -22 -20 -16 966.143 27.1000   1
 -20 -22 -16 963.232 26.4265   1
 -20  22  16 905.029 26.8634   1
 -16  22  20 924.455 25.5033   1
 -20 -16 -22 905.518 26.1290   1
  16 -22  20 916.441 29.7277   1
 -16 -20 -22 901.179 24.5592   1
  16 -20  22 908.723 29.3834   1
  18 -20  22 227.368 18.4214   1
  18 -22  20 268.550 18.6194   1
 -18 -20 -22 257.660 14.3154   1
 -20 -18 -22 276.556 15.5176   1
  20 -22  18 233.086 18.4574   1
 -22 -18 -20 266.387 16.1177   1
  22 -18  20 241.794 18.5894   1
 -18 -22 -20 253.564 14.1236   1
  22 -20  18 277.128 18.5013   1
  20 -18  22 280.449 19.2336   1
 -22  18 -20 264.356 18.1898   1
 -22  20 -18 245.770 18.1546   1
 -20  22 -18 233.552 17.8380   1
 -18  22 -20 264.476 18.7620   1
 -18  20 -22 246.939 18.5685   1
 -20  18 -22 224.444 17.7131   1
 -22 -20 -18 292.240 16.4194   1
 -20 -22 -18 263.933 15.3012   1
 -18  22  20 211.665 15.3565   1
 -20  22  18 230.936 16.0065   1
 -18  20  22 263.389 15.3480   1
 -20  18  22 253.414 16.3883   1
 -20 -20 -22 88.2577 15.0482   1
  20 -20  22 106.313 19.3074   1
  22 -20  20 83.7608 17.0292   1
  20 -22  20 121.452 18.4079   1
 -20  22 -20 78.5817 17.2203   1
 -20  20 -22 87.5816 16.4741   1
 -22  20 -20 82.7803 16.8020   1
 -20  20  22 78.1619 15.0956   1
 -20 -22 -20 45.0556 14.0614   1
 -20  22  20 76.2922 15.1925   1
 -22 -20 -20 64.3037 14.8188   1
  22   0  22 151.145 14.8472   1
   0 -22  22 170.626 15.4812   1
   0  22  22 136.876 23.1300   2
 -22  22   0 165.289 14.7496   1
  22 -22   0 150.406 14.9111   1
  22  22   0 150.637 28.5558   2
  22  22   2-13.0728 28.7493   2
   2  22  22 14.0479 23.6391   2
 -22   2 -22 30.2167 13.9993   1
 -22  22  -2 25.3165 14.3931   1
  -2 -22  22 4.74633 14.6603   1
   2 -22  22 21.8740 14.5598   1
  22 -22  -2 20.0144 13.8925   1
  -2  22 -22 17.5302 14.2790   1
  22  22  -2 43.0754 28.5606   2
  22 -22   2 29.2972 14.0401   1
  22  -2  22 4.62647 13.9540   1
   4  22  22 902.049 35.1609   2
  22  22   4 1083.11 39.7582   2
  22  22  -4 1079.91 39.0340   2
 -22   4 -22 1000.17 29.9093   1
 -22  22  -4 1049.26 29.8660   1
  22  -4  22 995.664 29.4401   1
  -4 -22  22 950.668 30.4775   1
   4 -22  22 992.893 30.3637   1
  -4  22 -22 998.735 30.7559   1
  22 -22   4 1011.04 29.8498   1
   6 -22  22 1500.14 42.3628   1
  22  -6  22 1587.41 42.1808   1
  22 -22   6 1611.12 42.2753   1
 -22   6 -22 1642.43 42.4163   1
 -22  22  -6 1650.09 42.2151   1
  -6  22 -22 1487.52 42.2297   1
  -6 -22  22 1539.69 42.9591   1
  22  22  -6 1700.81 49.6166   2
  22  22   6 1824.73 51.0161   2
  -8 -22  22 3659.16 87.5242   1
  -8  22 -22 3527.65 86.6634   1
 -22   8 -22 3713.54 86.5990   1
   8 -22  22 3599.99 87.0526   1
  22 -22   8 3723.23 86.6378   1
  22  -8  22 3729.31 86.7366   1
 -22  22  -8 3682.27 86.4231   1
  -8  22  22 3619.63 81.9574   1
  22  10 -22 272.544 26.3328   2
 -22  10  22 290.894 16.7753   2
 -22 -10 -22 263.272 29.7678   2
  10 -22  22 255.940 18.5507   1
  22 -10  22 324.871 18.0370   1
  22 -22  10 307.014 17.9713   1
 -10  22  22 276.264 11.6415   1
 -22  10 -22 304.756 18.4473   1
 -22  22 -10 296.860 17.8567   1
 -10 -22  22 277.339 19.5230   1
 -10  22 -22 263.522 18.0590   1
 -22 -10 -22 261.059 16.6573   1
 -12  22 -22 126.333 16.2135   1
  22  12 -22 80.8503 26.5584   2
 -22 -12 -22 114.742 30.2824   2
 -22  22 -12 113.537 16.2954   1
  12 -22  22 123.842 16.2557   1
  22 -12  22 143.826 16.0071   1
 -12  22  22 119.286 10.7185   1
  22 -22  12 108.517 16.0958   1
 -22  12 -22 140.666 16.4864   1
 -12 -22 -22 101.585 8.16407   1
 -22 -12 -22 105.562 13.8638   1
 -12 -22  22 112.534 17.3958   1
  14 -22  22 23.6529 15.4111   1
 -14  22 -22 31.7086 15.5223   1
 -14 -22 -22 30.4564 9.43818   1
 -22  14 -22 12.0184 15.5204   1
 -22  22 -14 19.4696 14.6164   1
 -14 -22  22 8.13735 17.5412   1
 -22 -14 -22-14.9475 32.6486   2
 -22 -22 -14 28.3035 13.4300   1
  22 -22  14 35.5109 15.5580   1
  22 -14  22 38.5427 15.0188   1
 -14  22  22 28.1628 11.2001   1
 -22 -14 -22 40.9225 13.7513   1
  22 -16  22 181.185 17.3739   1
 -22 -16 -22 144.933 15.0382   1
 -22  22 -16 140.599 16.3758   1
 -22  16 -22 169.322 17.1637   1
 -16  22 -22 163.921 16.7818   1
 -22 -22 -16 167.025 15.1966   1
  16 -22  22 168.080 17.7350   1
 -16 -22 -22 137.681 11.8727   1
 -16  22  22 152.051 13.3835   1
  22 -22  16 160.308 17.1380   1
  22 -18  22 609.170 24.2901   1
 -22 -18 -22 613.142 21.8680   1
  22 -22  18 548.377 23.4803   1
 -22  22 -18 591.442 23.8967   1
 -18  22 -22 568.055 23.5761   1
 -22  18 -22 552.187 23.6766   1
  18 -22  22 551.693 24.0190   1
 -18 -22 -22 583.578 19.4743   1
 -22 -22 -18 601.152 21.6077   1
 -18  22  22 585.094 20.4876   1
 -22  22 -20 110.945 17.2467   1
 -22  20 -22 148.461 17.9762   1
 -20  22  22 137.036 15.2983   1
  20 -22  22 145.729 20.0834   1
 -22 -20 -22 137.592 15.4262   1
 -20 -22 -22 108.092 14.4594   1
  22 -20  22 141.084 17.6398   1
  22 -22  20 119.948 17.8029   1
 -22 -22 -20 117.003 15.3572   1
 -20  22 -22 107.977 17.4142   1
 -22  22 -22 1237.40 39.1491   1
  22 -22  22 1354.30 39.8124   1
   1  -1  23 843.468 23.1150   1
   1 -23   1 858.276 22.8452   1
  -1 -23  -1 867.521 22.4587   1
  -1 -23   1 850.981 22.8961   1
   1   1  23 844.203 22.8291   1
   1 -23  -1 875.410 22.5266   1
  -1  -1  23 838.658 23.2099   1
  -1   1  23 880.618 22.9813   1
 -23   1  -1 787.930 23.7036   1
 -23  -1  -1 826.523 23.5986   1
 -23   1   1 826.575 23.6638   1
  -1  23   1 858.360 22.4212   1
  -1  23  -1 822.414 22.7455   1
  -3  -1  23 67.4100 9.99310   1
  -3  23   1 51.3109 9.06067   1
  -3   1  23 55.2891 9.57484   1
  -3  23  -1 82.0402 9.83392   1
   1   3  23 58.0910 8.97799   1
  -1 -23  -3 62.4303 8.58492   1
  -1 -23   3 65.9729 10.1257   1
   1  -3  23 41.8872 10.1778   1
   1 -23  -3 73.1738 8.60241   1
   3  -1  23 62.5520 9.87236   1
   3 -23   1 64.2210 9.47576   1
   1 -23   3 53.0533 9.90538   1
   3   1  23 49.6248 9.38542   1
  -3 -23  -1 68.3838 9.17581   1
  -1   3  23 52.4644 9.12672   1
  -1  -3  23 75.6925 10.4131   1
  -3 -23   1 73.3547 9.80376   1
 -23   3   1 48.7968 10.4745   1
 -23   3  -1 65.7263 10.4057   1
 -23   1  -3 46.9198 10.5241   1
   3 -23  -1 57.3208 8.95923   1
  -3  -1 -23 71.5729 9.57129   1
  -3   1 -23 58.6730 10.2323   1
  -1  23  -3 60.1222 9.95863   1
  -1  23   3 70.8960 8.39910   1
  -3  23   3 844.488 22.3061   1
  -3  -3  23 852.865 23.5233   1
  -3  23  -3 858.445 23.2024   1
  -3   3  23 881.248 22.7628   1
  -3 -23   3 837.619 23.3741   1
  -3 -23  -3 846.947 22.2744   1
   3  -3  23 864.835 23.5559   1
   3 -23   3 909.777 23.3973   1
   3   3  23 869.266 22.5223   1
 -23  -3  -3 847.905 23.7165   1
 -23   3   3 816.796 23.8859   1
   3 -23  -3 840.918 22.2584   1
  -3  -3 -23 870.934 22.6436   1
  -3   3 -23 870.284 23.5611   1
  -5   1  23 894.221 24.1424   1
  -1  23  -5 883.724 24.5864   1
  -5  -1  23 856.378 24.4226   1
  -1  23   5 942.998 22.8482   1
  -5   1 -23 896.369 24.1694   1
  -5 -23   1 908.932 24.0286   1
  -5 -23  -1 907.330 23.7011   1
  -5  -1 -23 889.936 23.8999   1
  -5  23   1 927.993 23.7723   1
  -5  23  -1 921.995 24.1370   1
  -1   5  23 925.661 23.2603   1
  -1  -5  23 882.853 24.7768   1
   1  -5  23 867.654 24.7200   1
  -1 -23   5 870.728 24.5600   1
   1   5  23 884.285 23.0569   1
  -1 -23  -5 904.017 22.6784   1
   1 -23   5 897.799 24.5434   1
   1 -23  -5 929.590 22.7614   1
   5   1  23 892.953 23.7814   1
   5  -1  23 907.132 24.1550   1
   5 -23   1 904.857 24.0309   1
   5 -23  -1 920.646 23.6116   1
 -23  -1  -5 872.643 24.6673   1
 -23   1  -5 872.560 24.8063   1
 -23  -5   1 866.347 32.1680   2
  -5   3  23 108.092 10.2952   1
  -3   5 -23 101.325 10.8774   1
  -3   5  23 119.217 9.23484   1
  -3  23  -5 118.781 10.9143   1
  -5  -3  23 100.376 10.8231   1
  -3  23   5 175.991 9.04397   1
  -5 -23  -3 97.7587 9.41090   1
  -5   3 -23 101.938 10.6203   1
  -3  -5  23 122.196 11.4019   1
  -5 -23   3 94.6939 10.5777   1
  -5  23   3 158.083 9.56957   1
  -5  23  -3 113.596 10.6045   1
  -3 -23  -5 109.397 8.65447   1
  -3 -23   5 110.825 10.9958   1
   3  -5  23 111.976 11.0228   1
   5   3  23 184.617 9.95933   1
   5  -3  23 91.0672 10.4937   1
   3 -23   5 120.105 10.7675   1
   3   5  23 170.722 9.41981   1
 -23  -3  -5 108.039 11.1713   1
   5 -23   3 104.343 10.5564   1
   3 -23  -5 161.237 8.94554   1
 -23  -3   5 95.2738 21.4388   2
   3  -5 -23 90.3147 11.6616   2
 -23  -5   3 70.7237 23.0932   2
   5 -23  -3 183.422 9.70505   1
  -5  -5  23 835.618 23.8833   1
  -5   5 -23 818.818 23.4842   1
  -5 -23  -5 864.907 21.8368   1
  -5 -23   5 841.305 23.6193   1
  -5  -5 -23 878.830 22.1857   1
  -5  23  -5 817.050 23.4103   1
  -5  23   5 825.864 21.8072   1
 -23  -5   5 789.118 30.8621   2
   5   5  23 840.619 22.0366   1
 -23  -5  -5 824.112 23.5200   1
  -5   5  23 848.655 22.5128   1
   5  -5  23 812.848 23.5161   1
   5 -23   5 843.238 23.5584   1
   5 -23  -5 815.482 21.7619   1
 -23  -1   7-0.33508 28.7083   2
  -1  -7 -23 45.3894 15.3407   2
   1 -23  -7 41.9492 7.53269   1
   7  -1  23 45.6822 10.2756   1
   7   1  23 37.0157 9.75424   1
  -7 -23  -1 34.8125 9.70901   1
  -7 -23   1 48.1934 10.2581   1
  -1   7  23 21.3090 8.21669   1
  -1  -7  23 30.9290 11.3090   1
  -7   1 -23 58.5052 10.2154   1
  -7  -1 -23 58.6566 9.77403   1
  -1 -23   7 17.5188 10.8561   1
  -7  23  -1 49.4347 9.91135   1
   1  -7  23 18.6780 10.9612   1
  -7  23   1 43.4396 9.83965   1
   1 -23   7 37.3248 10.9930   1
   1   7  23 36.5942 8.27645   1
  -1 -23  -7 38.7598 7.52249   1
  -1  23  -7 13.1448 10.5355   1
  -1   7 -23 28.9381 11.0339   1
  -7  -1  23 43.4075 10.4955   1
 -23  -1  -7 39.1582 10.8926   1
   7 -23   1 47.7887 10.0083   1
   7 -23  -1 37.3887 9.60170   1
 -23  -7   3 424.457 26.7277   2
  -3  -7 -23 468.781 20.5321   2
 -23  -3   7 477.541 24.9718   2
   7  -3  23 485.614 16.8121   1
   7 -23   3 502.053 16.6973   1
   7   3  23 464.543 15.5038   1
  -3   7 -23 465.015 17.1401   1
  -7 -23  -3 474.183 15.4863   1
  -7 -23   3 468.839 16.7414   1
  -7  -3  23 472.405 17.0947   1
  -3  -7  23 449.730 17.2674   1
  -3  23   7 496.415 14.2738   1
  -3  23  -7 476.661 16.8614   1
  -3   7  23 482.728 14.9189   1
  -7  23  -3 508.684 16.6560   1
  -3 -23   7 438.663 16.9209   1
  -7   3 -23 500.760 16.8042   1
  -7  -3 -23 485.982 15.6379   1
  -7  23   3 478.303 15.4435   1
   3  -7  23 475.607 17.0212   1
  -3 -23  -7 497.820 14.0683   1
   3 -23   7 469.749 17.0791   1
   3   7  23 488.841 14.5016   1
 -23  -3  -7 495.591 16.9413   1
   3 -23  -7 481.765 14.1807   1
   7 -23  -3 490.210 15.5180   1
 -23  -5  -7 1991.24 42.9091   1
 -23  -7  -5 1696.31 42.5676   1
 -23  -5   7 1616.15 46.7784   2
  -7 -23  -5 1661.29 41.0478   1
 -23  -7   5 1610.23 47.5016   2
  -7 -23   5 1645.98 42.6643   1
  -5  -7 -23 1709.47 40.9312   1
  -7  -5  23 1587.99 42.6896   1
  -5 -23   7 1614.20 42.7532   1
  -5  23  -7 1641.82 42.4108   1
  -5   7 -23 1652.29 42.5960   1
  -7  -5 -23 1678.11 41.2539   1
  -7   5 -23 1999.53 43.0184   1
  -5 -23  -7 2000.46 40.7869   1
  -5  23   7 1718.69 40.6235   1
  -7  23   5 1667.44 41.1126   1
   7  -5  23 2012.37 43.0372   1
   5  -7  23 1587.53 42.6089   1
   5 -23   7 1662.74 42.5460   1
   5   7  23 1710.65 40.7728   1
   7 -23   5 1991.74 42.9741   1
   5 -23  -7 1661.76 40.5478   1
   7 -23  -5 1679.34 41.1188   1
   7   5  23 1614.12 41.1215   1
   7 -23   7 2011.67 50.0916   1
   7 -23  -7 2142.18 48.4816   1
  -7 -23   7 2066.04 50.5498   1
  -7 -23  -7 2059.32 48.3430   1
  -7  -7 -23 2168.98 48.6611   1
  -7   7 -23 1963.89 50.0840   1
  -7  23  -7 2075.38 50.0755   1
  -7  23   7 2144.00 48.5469   1
 -23  -7  -7 2000.13 49.9521   1
   7   7  23 2101.06 48.4437   1
   9 -23   1 3770.81 83.5411   1
   1 -23  -9 3525.68 81.5641   1
   9   1  23 3631.55 83.2832   1
  -9  -1 -23 3636.52 83.3681   1
  -1   9  23 3687.61 82.0991   1
  -9   1 -23 3624.19 83.5662   1
  -1 -23   9 3601.70 84.1183   1
  -9  23   1 3628.76 83.2437   1
  -9  23  -1 3719.50 83.4510   1
   1   9  23 3570.51 81.9484   1
  -1 -23  -9 3605.42 81.5212   1
   9  -1  23 3807.66 83.7183   1
  -1   9 -23 3476.67 84.0945   1
  -1  23  -9 3436.34 83.9146   1
 -23  -1   9 3619.61 85.6150   2
 -23  -3  -9 2582.29 61.6299   1
  -3  -9 -23 2679.09 62.0887   2
 -23  -3   9 2557.79 63.8629   2
   3   9  23 2572.07 59.5450   1
   9  -3  23 2624.48 61.4835   1
  -9 -23   3 2742.02 61.8410   1
  -3  23  -9 2576.77 61.7372   1
  -3  23   9 2694.34 59.4176   1
  -3   9  23 2655.22 59.8918   1
  -9   3 -23 2601.91 61.4714   1
  -9  -3 -23 2582.17 60.8120   1
  -3 -23  -9 2593.54 59.1730   1
  -9  23  -3 2532.47 61.2728   1
  -9  23   3 2653.75 60.7265   1
   3 -23  -9 2584.48 59.3233   1
   9 -23  -3 2640.37 60.7470   1
   9   3  23 2594.37 60.7868   1
   9 -23   3 2650.08 61.4497   1
  -5  -9 -23 167.300 19.9650   2
   9  -5  23 195.764 12.8942   1
   9 -23  -5 179.265 10.9565   1
   5 -23  -9 205.470 9.21848   1
  -5   9  23 196.816 10.2837   1
  -5  -9 -23 209.260 9.97620   1
  -9 -23   5 214.408 13.2914   1
  -5  23  -9 161.229 13.0370   1
  -5  23   9 227.739 9.60280   1
  -9   5 -23 220.106 13.0442   1
  -9  -5 -23 200.223 11.2258   1
  -5 -23  -9 186.124 9.03753   1
  -9  23  -5 201.065 12.7610   1
  -9  23   5 200.781 11.0754   1
 -23  -5  -9 205.083 12.9097   1
   9   5  23 189.864 11.0526   1
   9 -23   5 174.475 12.7374   1
   5   9  23 205.367 9.61568   1
  -7  -9 -23 170.577 21.2699   2
   9 -23  -7 179.011 10.6829   1
 -23  -9  -7 174.423 12.9657   1
  -7 -23  -9 176.404 9.28047   1
  -7  -9 -23 194.319 9.97711   1
  -9  23  -7 182.277 13.2227   1
  -9  -7 -23 208.258 10.8811   1
  -7  23   9 181.576 9.70441   1
  -9  23   7 197.635 10.7075   1
   9   7  23 167.081 10.6503   1
   7   9  23 171.261 9.70108   1
   7 -23  -9 168.310 9.62228   1
 -23  -7  -9 184.256 12.9431   1
   9 -23  -9 518.080 15.5683   1
  -9  23   9 502.122 15.5476   1
 -23  -9  -9 442.465 17.2496   1
   9   9  23 506.738 15.2528   1
  -9  -9 -23 432.270 25.3319   2
  -9  -9 -23 495.849 15.4316   1
 -11   1 -23 417.167 15.7911   1
  -1  11  23 408.499 12.4120   1
 -11  -1 -23 426.875 15.4237   1
 -11  23  -1 424.374 15.6420   1
 -11  23   1 436.107 15.4056   1
   1  11  23 413.678 12.2620   1
  11  -1  23 387.914 15.8722   1
  -1 -23 -11 397.787 11.4072   1
  11   1  23 392.972 15.3402   1
 -23  -1  11 390.052 23.9349   2
 -23   1  11 359.344 23.2872   2
   1 -23 -11 418.894 11.5156   1
  11 -23   1 418.479 15.9400   1
  11 -23  -1 405.359 15.3306   1
  -3  11  23 141.552 8.51290   1
  11 -23   3 129.148 11.7469   1
  11   3  23 125.807 11.6232   1
 -11   3 -23 140.331 11.8731   1
 -11  -3 -23 112.675 10.8462   1
 -11  23  -3 146.367 12.0419   1
 -11  23   3 109.724 10.5994   1
  -3 -23 -11 130.318 6.82907   1
  -3  23  11 104.702 7.24220   1
  11 -23  -3 116.187 10.6808   1
   3 -23 -11 111.935 7.15985   1
  11  -3  23 142.896 11.7425   1
   3  11  23 87.3656 7.54759   1
  -5 -11 -23 57.8463 7.65427   1
  -5  11  23 52.4508 8.31964   1
  -5  23  11 61.9483 7.43993   1
 -11  -5 -23 57.9706 9.94645   1
 -11   5 -23 61.9430 11.3447   1
 -11  23  -5 41.5847 11.0579   1
  -5 -23 -11 48.3826 6.33212   1
   5 -23 -11 59.9714 7.15703   1
 -11  23   5 52.6204 9.93902   1
  11 -23  -5 52.0035 10.0017   1
 -23  -5 -11 49.6051 11.1322   1
   5  11  23 56.2850 7.38459   1
  11   5  23 52.7649 9.81811   1
  -7 -11 -23 931.252 22.8085   1
  -7 -23 -11 873.059 22.1205   1
   7 -23 -11 909.493 22.6902   1
  -7  23  11 891.709 22.6743   1
 -11  -7 -23 939.712 23.9769   1
 -11  23   7 923.867 24.0714   1
  -7 -11 -23 867.117 30.5243   2
   7  11  23 907.286 22.6199   1
  11   7  23 882.130 23.9236   1
 -23  -7 -11 866.972 25.1548   1
  11 -23  -7 910.876 24.0058   1
  -9 -11 -23 9.43960 8.56110   1
 -11  -9 -23 13.0828 9.37535   1
   9  11  23 17.7850 8.43360   1
  23  -9  11 18.6616 12.3352   1
  23 -11   9 20.6022 12.6099   1
  11   9  23 2.84129 9.21893   1
 -23  -9 -11 11.0541 11.3077   1
  11 -23  -9 10.9595 9.64544   1
   9 -23 -11 14.8702 8.43556   1
 -23 -11  -9-1.77335 11.5025   1
 -11  23   9 10.4868 9.50170   1
  -9  23  11 16.2889 8.57999   1
  -9 -11 -23-44.6816 23.9630   2
 -23 -11  -9-58.9457 29.6847   2
 -11  -9 -23-35.6164 24.4036   2
 -23  -9 -11 7.88412 26.0700   2
 -23 -11 -11 3275.31 76.7003   2
 -11 -11 -23 3053.29 74.6989   2
  11 -23  11 3038.85 72.6685   1
 -11  23  11 3103.94 70.3532   1
  11 -11  23 2977.38 72.6367   1
 -11 -11 -23 3107.53 70.1595   1
 -23 -11 -11 2968.10 71.5361   1
  11  11  23 3161.29 70.0911   1
  23 -11  11 3072.14 72.6275   1
 -23  11 -11 2922.19 72.4705   1
  13   1  23 18.2925 10.7769   1
  13  -1  23 22.9324 11.2488   1
  -1  13  23 22.6011 6.21474   1
 -13   1 -23 11.0266 11.0247   1
 -13  -1 -23 38.1878 10.4626   1
 -13  23  -1 20.0258 10.9035   1
  13 -23   1 23.2329 10.9732   1
  13 -23  -1 23.5711 10.7407   1
 -13  23   1 34.7982 10.8668   1
   1  13  23 30.1118 5.90592   1
 -23  -1  13-18.1819 21.0501   2
 -23   1  13-3.19080 20.5357   2
  -3  13  23-1.39532 6.68873   1
 -13   3 -23 4.26885 11.1606   1
 -13  23  -3-8.73261 11.0723   1
 -13  -3 -23 1.89937 10.1514   1
 -13  23   3-5.63231 10.4722   1
  13   3  23 11.0896 9.89726   1
  13 -23  -3 10.6713 10.6864   1
   3  13  23-1.14201 6.05121   1
  -3  23  13-3.73372 5.64108   1
  23 -13   5 123.200 13.2414   1
  -5  23  13 141.032 7.70126   1
  -5 -23 -13 129.022 6.12374   1
 -13  -5 -23 170.413 11.4711   1
 -13  23   5 162.203 11.6094   1
   5  13  23 153.101 7.51533   1
  13   5  23 156.904 11.2329   1
  13 -23  -5 149.770 11.4883   1
  -5  13  23 150.297 8.97987   1
   7  13  23 95.3236 7.73343   1
  23  -7  13 94.7546 12.3729   1
 -23  -7 -13 65.2410 12.0403   1
  23 -13   7 66.6441 12.3773   1
  13   7  23 74.4898 10.5793   1
 -13  -7 -23 86.7305 10.6533   1
   7 -13  23 86.5617 12.7817   1
  -7  23  13 87.0773 7.72227   1
 -13  23   7 97.2927 10.8946   1
  13 -23  -7 88.9840 10.6665   1
  -7 -13 -23 91.8574 7.95355   1
  -7 -13  23 74.8369 13.5059   1
  -7 -23 -13 87.2773 6.68831   1
 -23 -13  -9 133.363 29.1097   2
  -9 -13  23 164.662 14.8356   1
  -9 -23  13 138.085 14.8016   1
  -9 -13 -23 137.856 9.24295   1
 -23 -13  -9 138.994 12.7249   1
  13 -23  -9 135.502 11.3069   1
   9  13  23 136.204 8.85314   1
  -9  23  13 149.879 9.47734   1
 -13  -9 -23 121.556 10.9685   1
 -23  -9 -13 122.785 12.8120   1
  23  -9  13 137.125 13.4769   1
  23 -13   9 127.301 14.0549   1
  13   9  23 127.228 11.1084   1
   9 -23  13 126.303 14.4213   1
 -13  23   9 134.342 11.6331   1
   9 -13  23 156.419 13.9607   1
 -23  -9 -13 83.4011 25.9792   2
 -23   9 -13 146.485 14.0163   1
 -23  13  -9 146.367 13.9952   1
  23  11 -13 378.931 28.8600   2
 -23 -11 -13 408.345 30.2396   2
 -23 -13 -11 523.166 32.0176   2
 -11  23  13 468.124 15.3559   1
  11 -13  23 462.346 19.3656   1
  11 -23  13 493.730 19.5231   1
 -11 -23  13 489.156 20.2214   1
 -11 -13  23 502.263 20.5517   1
  13 -23  11 460.622 19.2447   1
 -23  13 -11 533.558 19.1892   1
 -13  23  11 498.638 16.2864   1
 -23  11 -13 439.265 18.4922   1
  13 -11  23 499.150 19.4581   1
 -11  23 -13 494.912 19.2744   1
 -11  13 -23 430.233 18.7884   1
 -11 -13 -23 476.580 15.0945   1
 -13  11 -23 457.920 19.1683   1
 -13 -11 -23 461.626 15.7576   1
 -23 -13 -11 447.832 17.6452   1
  11  13  23 503.870 14.7132   1
  13  11  23 489.443 15.7081   1
  23 -13  11 454.347 18.7173   1
 -23 -11 -13 493.539 17.7760   1
  23 -11  13 477.975 18.9697   1
 -13  23  13 422.444 15.2991   1
  13 -23  13 406.733 17.9674   1
 -13  13 -23 406.332 18.4509   1
 -13  23 -13 385.015 17.9909   1
 -13 -13 -23 428.249 14.6842   1
  23 -13  13 419.029 18.3138   1
  13 -13  23 427.062 18.3504   1
 -23  13 -13 433.263 18.4807   1
 -23 -13 -13 446.608 31.5778   2
 -23 -13 -13 389.906 16.9377   1
 -15  23  -1 42.5542 11.7617   1
 -15  23   1 43.7796 11.4698   1
  -1  15  23 45.2732 5.43862   1
  15 -23  -1 40.8409 11.7531   1
  15   1  23 22.5322 11.2285   1
  -1 -15  23 40.1449 13.2638   1
   1 -23  15 24.9193 12.9234   1
  -1 -23  15 46.5750 13.0791   1
   1 -15  23 55.5983 12.7105   1
 -15  -1 -23 54.8288 11.6816   1
 -15   1 -23 49.1518 11.9227   1
   1  15  23 30.5570 4.81731   1
 -23   1  15 29.7725 19.3729   2
  23 -15   3 1996.10 48.0072   1
  -3  15  23 1921.87 43.9624   1
  -3 -15  23 1953.69 48.6059   1
  -3 -23  15 2045.25 48.8565   1
   3 -15  23 2004.13 48.5265   1
   3 -23  15 2000.02 48.4956   1
 -15  -3 -23 1947.39 46.9239   1
  15   3  23 1945.56 46.7813   1
 -15  23   3 2027.72 46.9849   1
   3  15  23 1832.34 43.3952   1
  15 -23  -3 2073.17 47.1789   1
 -23   3  15 2006.16 48.5165   2
  15   3 -23 2004.06 46.2989   2
  -5  15  23 482.900 13.9597   1
  -5 -15  23 502.871 19.9578   1
  -5  15 -23 445.310 19.0824   1
  -5 -23  15 502.305 19.8012   1
  -5  23  15 494.299 12.9700   1
  23 -15   5 528.557 19.3227   1
  23  -5  15 481.481 18.9242   1
  15 -23  -5 508.139 17.6997   1
   5 -15  23 524.788 19.8081   1
   5 -23  15 518.312 19.4495   1
 -15  -5 -23 497.837 17.4711   1
  15   5  23 498.040 17.4395   1
 -15  23   5 496.227 17.5841   1
   5  15  23 478.008 12.6348   1
  15   5 -23 456.369 20.4700   2
  -7  15  23-30.4760 14.9011   2
   7 -23  15 34.3448 13.1184   1
 -15  -7 -23 25.8380 11.0769   1
 -23  -7 -15 31.4301 12.2553   1
  -7 -15 -23 23.0827 6.68389   1
  15  23   7-29.3247 28.5168   2
  -7 -23  15 27.2811 13.9056   1
  -7 -15  23 39.2562 14.0494   1
  -7  15 -23 39.1796 13.4314   1
  -7  23 -15 31.3806 12.7731   1
  15 -23  -7 28.4674 11.2066   1
   7 -15  23 32.7764 13.5565   1
  -7  23  15 23.0741 7.36573   1
  15   7  23 17.2249 11.1271   1
  23  -7  15 21.3159 12.5526   1
  23 -15   7 7.41456 12.9321   1
 -23   7 -15 11.0659 12.6108   1
 -23  15  -7 37.0024 12.8729   1
 -15  23   7 1.44532 11.4351   1
  -9 -23  15 3050.18 70.1056   1
  -9 -15  23 2813.48 69.7616   1
  15  -9  23 2837.48 69.1033   1
 -23  15  -9 2800.79 68.7437   1
 -15  23   9 2915.26 67.2188   1
 -23   9 -15 2955.80 69.1793   1
  -9 -15 -23 2887.48 65.3426   1
  -9  23 -15 2871.48 69.3438   1
  -9  15 -23 2872.28 69.2264   1
  15 -23   9 2944.70 69.3338   1
   9 -15  23 2864.75 69.2763   1
 -15  -9 -23 2953.19 67.1681   1
 -23  -9 -15 2766.35 67.8947   1
   9 -23  15 2895.77 69.3217   1
  -9  23  15 2864.55 65.6589   1
 -23  -9 -15 2891.71 73.2008   2
  15  23   9 3163.80 74.0692   2
  -9  15  23 2876.51 65.9542   2
  -9 -23 -15 2852.05 64.8283   1
  23 -15   9 2870.80 68.9595   1
  23  -9  15 2908.00 69.0648   1
  15   9  23 2972.79 67.0700   1
 -11 -23 -15 1.78430 7.88893   1
 -23 -15 -11-5.36218 12.5445   1
  15  11  23 5.20233 10.7220   1
  23  11 -15-5.13053 26.1797   2
  15  23  11 5.56190 29.2928   2
 -23 -11 -15-5.43191 27.9788   2
  11 -23  15 3.93829 13.9354   1
 -15 -11 -23 1.67247 10.8706   1
  11 -15  23 11.5919 13.5532   1
 -11 -15  23 0.29368 14.4867   1
 -11 -23  15 16.0043 15.0698   1
  15 -11  23-7.62073 13.5184   1
 -15  23  11-11.0734 11.4268   1
 -11  23  15 4.83731 9.78414   1
 -23  11 -15 13.0010 13.8965   1
 -23  15 -11 25.2444 13.7375   1
 -11  23 -15 0.25818 14.4519   1
 -11  15 -23 19.4045 13.8169   1
 -15  11 -23 8.23317 13.8479   1
 -11 -15 -23-1.92240 8.77703   1
 -15  23 -11 4.00662 14.0664   1
  15 -23  11-10.0033 14.0526   1
 -23 -11 -15-3.72886 12.8912   1
  23 -11  15-3.01795 13.1620   1
  23 -15  11 1.26045 13.2272   1
  15  23  13 391.997 31.5388   2
 -23  15 -13 364.098 17.7769   1
  13 -15  23 370.987 18.1222   1
 -23  13 -15 339.626 17.9237   1
 -15 -13 -23 348.022 14.4730   1
 -23 -13 -15 372.861 16.7294   1
  23 -13  15 374.068 18.0699   1
  23 -15  13 358.022 18.2239   1
 -23 -13 -15 383.069 31.7315   2
  13 -23  15 373.362 18.1029   1
  15 -23  13 374.617 17.9255   1
 -13  23  15 365.461 14.3976   1
 -15  23  13 381.677 15.3106   1
  15 -13  23 376.997 18.5466   1
 -13  15 -23 360.685 18.1441   1
 -13  23 -15 357.711 17.6325   1
 -15  13 -23 391.108 18.4092   1
 -15  23 -13 373.890 17.4902   1
 -13 -15 -23 366.094 13.4782   1
 -13 -23 -15 396.068 13.2502   1
 -23 -15 -13 347.685 16.6027   1
 -23 -15 -15 1645.39 49.0382   2
  15 -15  23 1433.56 39.5845   1
  15 -23  15 1460.98 39.7285   1
 -15  23  15 1491.08 36.8915   1
 -15  15 -23 1433.43 39.5129   1
 -15  23 -15 1404.61 39.5311   1
  23 -15  15 1461.36 39.5801   1
 -15 -15 -23 1463.87 36.0721   1
 -23  15 -15 1426.25 39.2901   1
  15  23  15 1601.82 48.0620   2
 -15 -23 -15 1504.08 35.8876   1
 -23 -15 -15 1483.89 37.7828   1
  23 -17   1 158.062 14.4374   1
  -1 -17  23 134.991 14.6165   1
  -1 -23  17 146.759 14.9240   1
   1 -23  17 155.291 15.0436   1
   1 -17  23 155.693 14.3311   1
 -17  -1 -23 122.753 13.4628   1
  -1  23 -17 166.858 15.0470   1
  23  17  -1 153.360 30.0885   2
  -3  23 -17 1883.00 44.3905   1
  -3  17 -23 1946.61 44.7424   1
  -3  17  23 1589.05 38.2335   1
  -3 -17  23 1829.39 44.4480   1
  -3 -23  17 1843.07 44.4542   1
   3 -17  23 1870.37 44.3109   1
   3 -23  17 1933.28 44.6300   1
 -17  -3 -23 1883.33 42.6943   1
  17   3  23 1867.71 42.5001   1
 -17  23   3 1849.46 42.6938   1
 -23   3  17 1963.60 43.8120   2
  -3  17  23 1990.53 43.4364   2
  23 -17   3 1987.48 43.9186   1
  23  -3  17 1890.92 43.7717   1
  17  23   5-46.2995 28.9620   2
  -5  17 -23 17.0476 13.8324   1
  -5  17  23 26.6119 6.78564   1
  -5  23  17 24.9111 4.84985   1
  -5  23 -17 45.4948 13.6586   1
  -5 -17  23 55.1500 13.8757   1
  -5 -23  17 27.1033 14.2860   1
  17 -23  -5 19.0501 12.0998   1
   5 -23  17 21.5143 13.5591   1
   5 -17  23 26.5249 13.3903   1
 -23   5  17-7.75462 18.6335   2
  -5  17  23-12.7761 17.8005   2
  17   5 -23 41.4975 18.0265   2
 -17  -5 -23 19.8167 12.0324   1
 -17  23   5 21.1058 12.3885   1
 -23   5 -17 28.6292 12.9380   1
 -23  17  -5 23.5688 13.0303   1
  23  -5  17 24.3055 12.7261   1
  17   5  23 30.2992 12.2204   1
  23 -17   5 33.6479 13.3742   1
 -23  17  -7 1377.18 37.2995   1
 -17  23   7 1390.06 36.0846   1
  -7  17 -23 1358.41 37.5960   1
  -7 -17  23 1391.60 38.3955   1
  -7 -23  17 1454.30 38.4291   1
  -7  23 -17 1403.38 37.9160   1
[truncated: 2,378,469 more chars]
