# Supplementary material for: Pore “Softening” and Emergence of Breathability Effects of New Keplerate Nano‐Containers
Source: Angew Chem Int Ed Engl. 2023 Mar 9;62(20):e202218897. doi: 10.1002/anie.202218897 (PMC10946700; doi:10.1002/anie.202218897)
Supplement: Supplementary file 3 — Supporting Information [file ANIE-62-0-s001.cif]

 
data_ae448i_sq
 
_audit_creation_method            'SHELXL-2018/3'
_shelx_SHELXL_version_number      '2018/3'
_chemical_name_systematic         ?
_chemical_name_common             ?
_chemical_melting_point           ?
_chemical_formula_moiety          ?
_chemical_formula_sum
 'C60 H802 Mo60 N42 O644 Se60 W72' 
_chemical_formula_weight          36152.59

loop_
 _atom_type_symbol
 _atom_type_description
 _atom_type_scat_dispersion_real
 _atom_type_scat_dispersion_imag
 _atom_type_scat_source
 'Mo'  'Mo'  -1.6832   0.6857
 'International Tables Vol C Tables 4.2.6.8 and 6.1.1.4'
 'W'  'W'  -0.8490   6.8722
 'International Tables Vol C Tables 4.2.6.8 and 6.1.1.4'
 'Se'  'Se'  -0.0929   2.2259
 'International Tables Vol C Tables 4.2.6.8 and 6.1.1.4'
 'O'  'O'   0.0106   0.0060
 'International Tables Vol C Tables 4.2.6.8 and 6.1.1.4'
 'C'  'C'   0.0033   0.0016
 'International Tables Vol C Tables 4.2.6.8 and 6.1.1.4'
 'N'  'N'   0.0061   0.0033
 'International Tables Vol C Tables 4.2.6.8 and 6.1.1.4'
 'H'  'H'   0.0000   0.0000
 'International Tables Vol C Tables 4.2.6.8 and 6.1.1.4'
 
_space_group_crystal_system       cubic
_space_group_IT_number            225
_space_group_name_H-M_alt         'F m -3 m'
_space_group_name_Hall            '-F 4 2 3'
 
_shelx_space_group_comment
;
The symmetry employed for this shelxl refinement is uniquely defined
by the following loop, which should always be used as a source of
symmetry information in preference to the above space-group names.
They are only intended as comments.
;
 
loop_
 _space_group_symop_operation_xyz
 'x, y, z'
 '-x, -y, z'
 '-x, y, -z'
 'x, -y, -z'
 'z, x, y'
 'z, -x, -y'
 '-z, -x, y'
 '-z, x, -y'
 'y, z, x'
 '-y, z, -x'
 'y, -z, -x'
 '-y, -z, x'
 'y, x, -z'
 '-y, -x, -z'
 'y, -x, z'
 '-y, x, z'
 'x, z, -y'
 '-x, z, y'
 '-x, -z, -y'
 'x, -z, y'
 'z, y, -x'
 'z, -y, x'
 '-z, y, x'
 '-z, -y, -x'
 'x, y+1/2, z+1/2'
 '-x, -y+1/2, z+1/2'
 '-x, y+1/2, -z+1/2'
 'x, -y+1/2, -z+1/2'
 'z, x+1/2, y+1/2'
 'z, -x+1/2, -y+1/2'
 '-z, -x+1/2, y+1/2'
 '-z, x+1/2, -y+1/2'
 'y, z+1/2, x+1/2'
 '-y, z+1/2, -x+1/2'
 'y, -z+1/2, -x+1/2'
 '-y, -z+1/2, x+1/2'
 'y, x+1/2, -z+1/2'
 '-y, -x+1/2, -z+1/2'
 'y, -x+1/2, z+1/2'
 '-y, x+1/2, z+1/2'
 'x, z+1/2, -y+1/2'
 '-x, z+1/2, y+1/2'
 '-x, -z+1/2, -y+1/2'
 'x, -z+1/2, y+1/2'
 'z, y+1/2, -x+1/2'
 'z, -y+1/2, x+1/2'
 '-z, y+1/2, x+1/2'
 '-z, -y+1/2, -x+1/2'
 'x+1/2, y, z+1/2'
 '-x+1/2, -y, z+1/2'
 '-x+1/2, y, -z+1/2'
 'x+1/2, -y, -z+1/2'
 'z+1/2, x, y+1/2'
 'z+1/2, -x, -y+1/2'
 '-z+1/2, -x, y+1/2'
 '-z+1/2, x, -y+1/2'
 'y+1/2, z, x+1/2'
 '-y+1/2, z, -x+1/2'
 'y+1/2, -z, -x+1/2'
 '-y+1/2, -z, x+1/2'
 'y+1/2, x, -z+1/2'
 '-y+1/2, -x, -z+1/2'
 'y+1/2, -x, z+1/2'
 '-y+1/2, x, z+1/2'
 'x+1/2, z, -y+1/2'
 '-x+1/2, z, y+1/2'
 '-x+1/2, -z, -y+1/2'
 'x+1/2, -z, y+1/2'
 'z+1/2, y, -x+1/2'
 'z+1/2, -y, x+1/2'
 '-z+1/2, y, x+1/2'
 '-z+1/2, -y, -x+1/2'
 'x+1/2, y+1/2, z'
 '-x+1/2, -y+1/2, z'
 '-x+1/2, y+1/2, -z'
 'x+1/2, -y+1/2, -z'
 'z+1/2, x+1/2, y'
 'z+1/2, -x+1/2, -y'
 '-z+1/2, -x+1/2, y'
 '-z+1/2, x+1/2, -y'
 'y+1/2, z+1/2, x'
 '-y+1/2, z+1/2, -x'
 'y+1/2, -z+1/2, -x'
 '-y+1/2, -z+1/2, x'
 'y+1/2, x+1/2, -z'
 '-y+1/2, -x+1/2, -z'
 'y+1/2, -x+1/2, z'
 '-y+1/2, x+1/2, z'
 'x+1/2, z+1/2, -y'
 '-x+1/2, z+1/2, y'
 '-x+1/2, -z+1/2, -y'
 'x+1/2, -z+1/2, y'
 'z+1/2, y+1/2, -x'
 'z+1/2, -y+1/2, x'
 '-z+1/2, y+1/2, x'
 '-z+1/2, -y+1/2, -x'
 '-x, -y, -z'
 'x, y, -z'
 'x, -y, z'
 '-x, y, z'
 '-z, -x, -y'
 '-z, x, y'
 'z, x, -y'
 'z, -x, y'
 '-y, -z, -x'
 'y, -z, x'
 '-y, z, x'
 'y, z, -x'
 '-y, -x, z'
 'y, x, z'
 '-y, x, -z'
 'y, -x, -z'
 '-x, -z, y'
 'x, -z, -y'
 'x, z, y'
 '-x, z, -y'
 '-z, -y, x'
 '-z, y, -x'
 'z, -y, -x'
 'z, y, x'
 '-x, -y+1/2, -z+1/2'
 'x, y+1/2, -z+1/2'
 'x, -y+1/2, z+1/2'
 '-x, y+1/2, z+1/2'
 '-z, -x+1/2, -y+1/2'
 '-z, x+1/2, y+1/2'
 'z, x+1/2, -y+1/2'
 'z, -x+1/2, y+1/2'
 '-y, -z+1/2, -x+1/2'
 'y, -z+1/2, x+1/2'
 '-y, z+1/2, x+1/2'
 'y, z+1/2, -x+1/2'
 '-y, -x+1/2, z+1/2'
 'y, x+1/2, z+1/2'
 '-y, x+1/2, -z+1/2'
 'y, -x+1/2, -z+1/2'
 '-x, -z+1/2, y+1/2'
 'x, -z+1/2, -y+1/2'
 'x, z+1/2, y+1/2'
 '-x, z+1/2, -y+1/2'
 '-z, -y+1/2, x+1/2'
 '-z, y+1/2, -x+1/2'
 'z, -y+1/2, -x+1/2'
 'z, y+1/2, x+1/2'
 '-x+1/2, -y, -z+1/2'
 'x+1/2, y, -z+1/2'
 'x+1/2, -y, z+1/2'
 '-x+1/2, y, z+1/2'
 '-z+1/2, -x, -y+1/2'
 '-z+1/2, x, y+1/2'
 'z+1/2, x, -y+1/2'
 'z+1/2, -x, y+1/2'
 '-y+1/2, -z, -x+1/2'
 'y+1/2, -z, x+1/2'
 '-y+1/2, z, x+1/2'
 'y+1/2, z, -x+1/2'
 '-y+1/2, -x, z+1/2'
 'y+1/2, x, z+1/2'
 '-y+1/2, x, -z+1/2'
 'y+1/2, -x, -z+1/2'
 '-x+1/2, -z, y+1/2'
 'x+1/2, -z, -y+1/2'
 'x+1/2, z, y+1/2'
 '-x+1/2, z, -y+1/2'
 '-z+1/2, -y, x+1/2'
 '-z+1/2, y, -x+1/2'
 'z+1/2, -y, -x+1/2'
 'z+1/2, y, x+1/2'
 '-x+1/2, -y+1/2, -z'
 'x+1/2, y+1/2, -z'
 'x+1/2, -y+1/2, z'
 '-x+1/2, y+1/2, z'
 '-z+1/2, -x+1/2, -y'
 '-z+1/2, x+1/2, y'
 'z+1/2, x+1/2, -y'
 'z+1/2, -x+1/2, y'
 '-y+1/2, -z+1/2, -x'
 'y+1/2, -z+1/2, x'
 '-y+1/2, z+1/2, x'
 'y+1/2, z+1/2, -x'
 '-y+1/2, -x+1/2, z'
 'y+1/2, x+1/2, z'
 '-y+1/2, x+1/2, -z'
 'y+1/2, -x+1/2, -z'
 '-x+1/2, -z+1/2, y'
 'x+1/2, -z+1/2, -y'
 'x+1/2, z+1/2, y'
 '-x+1/2, z+1/2, -y'
 '-z+1/2, -y+1/2, x'
 '-z+1/2, y+1/2, -x'
 'z+1/2, -y+1/2, -x'
 'z+1/2, y+1/2, x'
 
_cell_length_a                    46.7155(4)
_cell_length_b                    46.7155(4)
_cell_length_c                    46.7155(4)
_cell_angle_alpha                 90
_cell_angle_beta                  90
_cell_angle_gamma                 90
_cell_volume                      101949(3)
_cell_formula_units_Z             4
_cell_measurement_temperature     150(2)
_cell_measurement_reflns_used     11120
_cell_measurement_theta_min       2.57
_cell_measurement_theta_max       24.39
 
_exptl_crystal_description        block
_exptl_crystal_colour             red
_exptl_crystal_density_meas       .
_exptl_crystal_density_method     none
_exptl_crystal_density_diffrn     2.355          
_exptl_crystal_F_000              65984
_exptl_transmission_factor_min    ?
_exptl_transmission_factor_max    ?
_exptl_crystal_size_max           0.310
_exptl_crystal_size_mid           0.280
_exptl_crystal_size_min           0.060
_exptl_absorpt_coefficient_mu     11.020
_shelx_estimated_absorpt_T_min    0.131
_shelx_estimated_absorpt_T_max    0.558
_exptl_absorpt_correction_type    gaussian
_exptl_absorpt_correction_T_min   0.339
_exptl_absorpt_correction_T_max   0.531
_exptl_absorpt_process_details    
;
CrysAlisPro 1.171.41.111a (Rigaku Oxford Diffraction, 2021)
Numerical absorption correction based on gaussian integration over
a multifaceted crystal model
Empirical absorption correction using spherical harmonics,
implemented in SCALE3 ABSPACK scaling algorithm.
;
_exptl_absorpt_special_details    ?
_diffrn_ambient_temperature       150(2)
_diffrn_radiation_wavelength      0.71073
_diffrn_radiation_type            MoK\a
_diffrn_source                    'micro-focus sealed X-ray tube'
_diffrn_measurement_device_type   'XtaLAB Synergy R, HyPix-Arc 150'
_diffrn_measurement_method        '\f & \o scans'
_diffrn_detector_area_resol_mean  10.0000
_diffrn_reflns_number             55688
_diffrn_reflns_av_unetI/netI      0.0224
_diffrn_reflns_av_R_equivalents   0.0670
_diffrn_reflns_limit_h_min        -54
_diffrn_reflns_limit_h_max        52
_diffrn_reflns_limit_k_min        -54
_diffrn_reflns_limit_k_max        54
_diffrn_reflns_limit_l_min        -23
_diffrn_reflns_limit_l_max        52
_diffrn_reflns_theta_min          2.265
_diffrn_reflns_theta_max          24.728
_diffrn_reflns_theta_full         24.728
_diffrn_measured_fraction_theta_max   0.997
_diffrn_measured_fraction_theta_full  0.998
_diffrn_reflns_Laue_measured_fraction_max    0.997
_diffrn_reflns_Laue_measured_fraction_full   0.998
_diffrn_reflns_point_group_measured_fraction_max   0.997
_diffrn_reflns_point_group_measured_fraction_full  0.998
_reflns_number_total              4207
_reflns_number_gt                 2632
_reflns_threshold_expression      'I > 2\s(I)'
_reflns_Friedel_coverage          0.000
_reflns_Friedel_fraction_max      .
_reflns_Friedel_fraction_full     .
 
_reflns_special_details
;
 Reflections were merged by SHELXL according to the crystal
 class for the calculation of statistics and refinement.
 
 Structure factors included contributions from the .fab file.
 
 _reflns_Friedel_fraction is defined as the number of unique
 Friedel pairs measured divided by the number that would be
 possible theoretically, ignoring centric projections and
 systematic absences.
;
 
_computing_data_collection     'CrysAlisPro 1.171.42.51a (Rigaku OD, 2022)'
_computing_cell_refinement     'CrysAlisPro 1.171.42.51a (Rigaku OD, 2022)'
_computing_data_reduction      'CrysAlisPro 1.171.42.51a (Rigaku OD, 2022)'
_computing_structure_solution  'SHELXS-2018/3 (Sheldrick, 2018)'
_computing_structure_refinement 'SHELXL-2018/3 (Sheldrick, 2018)'
_computing_molecular_graphics     Diamond3
_computing_publication_material   WinGX
_refine_special_details           ?
_refine_ls_structure_factor_coef  Fsqd
_refine_ls_matrix_type            full
_refine_ls_weighting_scheme       calc
_refine_ls_weighting_details
'w=1/[\s^2^(Fo^2^)+(0.0952P)^2^+3188.3279P] where P=(Fo^2^+2Fc^2^)/3'
_atom_sites_solution_primary      'direct method'
_atom_sites_solution_secondary    diffmap
_atom_sites_solution_hydrogens    .
_refine_ls_hydrogen_treatment     undef
_refine_ls_extinction_method      none
_refine_ls_extinction_coef        .
_refine_ls_number_reflns          4207
_refine_ls_number_parameters      274
_refine_ls_number_restraints      154
_refine_ls_R_factor_all           0.0965
_refine_ls_R_factor_gt            0.0557
_refine_ls_wR_factor_ref          0.1956
_refine_ls_wR_factor_gt           0.1546
_refine_ls_goodness_of_fit_ref    1.025
_refine_ls_restrained_S_all       1.071
_refine_ls_shift/su_max           0.001
_refine_ls_shift/su_mean          0.000
 
loop_
 _atom_site_label
 _atom_site_type_symbol
 _atom_site_fract_x
 _atom_site_fract_y
 _atom_site_fract_z
 _atom_site_U_iso_or_equiv
 _atom_site_adp_type
 _atom_site_occupancy
 _atom_site_site_symmetry_order  
 _atom_site_calc_flag
 _atom_site_refinement_flags_posn
 _atom_site_refinement_flags_adp
 _atom_site_refinement_flags_occupancy
 _atom_site_disorder_assembly
 _atom_site_disorder_group
Mo1 Mo 0.53045(12) 0.500000 0.21260(18) 0.0843(15) Uani 0.5 2 d S T P . .
Mo2 Mo 0.61813(5) 0.39678(5) 0.25923(5) 0.0819(7) Uani 0.5 1 d D . P A 2
Mo3 Mo 0.66744(15) 0.42836(16) 0.27476(13) 0.0823(15) Uani 0.5 1 d D U P A 2
W1 W 0.66254(8) 0.43253(8) 0.27974(7) 0.1075(10) Uani 0.5 1 d D U P A 1
W2 W 0.59685(5) 0.45845(4) 0.23363(12) 0.0751(9) Uani 0.428(7) 1 d D U P A 1
W2' W 0.5928(3) 0.4597(3) 0.2477(6) 0.079(4) Uani 0.072(7) 1 d . U P A 3
W3 W 0.64708(3) 0.500000 0.26127(3) 0.0749(4) Uani 0.5 2 d S T P A 1
W4' W 0.69805(15) 0.500000 0.29549(13) 0.0738(17) Uani 0.441(7) 2 d S TU P B 3
W4 W 0.6913(5) 0.500000 0.3087(5) 0.093(4) Uani 0.118(14) 4 d S TU P A 1
Se1 Se 0.500000 0.45829(18) 0.2165(3) 0.119(3) Uani 0.5 2 d S T P C 2
Se2 Se 0.62887(9) 0.44699(8) 0.24991(11) 0.1203(14) Uani 0.5 1 d D . P A 2
Se3' Se 0.6497(2) 0.3813(2) 0.29842(18) 0.098(2) Uani 0.25 1 d . U P D 3
Se3 Se 0.6586(2) 0.3768(2) 0.28624(19) 0.106(3) Uani 0.25 1 d D U P A 2
O1 O 0.5365(7) 0.500000 0.1796(7) 0.119(9) Uani 0.5 2 d S TU P C 1
O2 O 0.5266(7) 0.500000 0.2605(7) 0.122(10) Uani 0.5 2 d S TU P C 1
O3 O 0.5622(4) 0.4713(4) 0.2234(4) 0.096(5) Uani 0.5 1 d . U P A 1
O4 O 0.6129(4) 0.4567(4) 0.2013(4) 0.114(6) Uani 0.5 1 d D U P . .
O5 O 0.5763(4) 0.4666(4) 0.2791(4) 0.099(5) Uani 0.5 1 d . U P . .
O6 O 0.6086(4) 0.500000 0.2437(4) 0.068(5) Uani 0.5 2 d S TU P A 1
O7 O 0.6209(5) 0.500000 0.2997(5) 0.086(7) Uani 0.5 2 d S TU P A 1
O8 O 0.6679(5) 0.500000 0.2287(5) 0.083(6) Uani 0.5 2 d S TU P A 1
O9 O 0.6329(5) 0.4608(5) 0.2592(5) 0.101(7) Uani 0.5 1 d . U P A 1
O10 O 0.7265(3) 0.500000 0.2735(3) 0.092(5) Uani 1 4 d S TU P . .
O11 O 0.6607(5) 0.500000 0.3278(5) 0.099(9) Uani 0.5 2 d S TU P . .
O12 O 0.67564(19) 0.4720(2) 0.2833(2) 0.097(3) Uani 1 1 d . U . A 1
O13 O 0.6876(3) 0.4239(3) 0.2504(3) 0.146(4) Uani 1 1 d . U . . .
O14 O 0.6372(3) 0.4402(3) 0.3158(3) 0.153(4) Uani 1 1 d . U . . .
O15' O 0.6948(4) 0.4208(6) 0.3052(4) 0.106(8) Uiso 0.6 2 d DS . P A 2
O15 O 0.6847(6) 0.4263(8) 0.3153(6) 0.097(11) Uiso 0.4 2 d DS . P A 1
O16 O 0.5856(3) 0.4144(3) 0.2444(5) 0.185(7) Uani 1 2 d S TU P A 1
O17 O 0.5913(4) 0.4087(4) 0.2986(4) 0.200(8) Uani 1 2 d DS TU P A 2
O18 O 0.6310(4) 0.3827(4) 0.2287(4) 0.115(7) Uani 0.5 1 d . U P A 2
O19 O 0.6381(5) 0.4044(4) 0.2726(5) 0.114(6) Uani 0.5 1 d . U P A 1
O21 O 0.750000 0.3842(17) 0.250000 0.20(3) Uiso 0.48 4 d S . P E 1
O22 O 0.8089(16) 0.462(2) 0.3089(16) 0.19(3) Uiso 0.26 2 d S . P F 1
O22' O 0.8060(11) 0.500000 0.3060(11) 0.17(3) Uiso 0.4 4 d S . P G 2
O22" O 0.7903(12) 0.4670(16) 0.2903(12) 0.16(3) Uiso 0.28 2 d S . P H 3
O23 O 0.750000 0.4439(11) 0.250000 0.108(15) Uiso 0.4 4 d S . P I 1
O23' O 0.750000 0.413(2) 0.250000 0.10(3) Uiso 0.2 4 d S . P J 2
O24' O 0.6886(10) 0.4074(14) 0.1886(10) 0.13(2) Uiso 0.26 2 d S . P K 2
O24 O 0.6984(18) 0.376(3) 0.1984(18) 0.19(4) Uiso 0.2 2 d S . P L 1
C1 C 0.500000 0.500000 0.2735(13) 0.138(18) Uiso 1 8 d DS . P C 1
C2 C 0.500000 0.500000 0.3057(13) 0.14(4) Uiso 0.5 8 d DS . P C 1
C3 C 0.6104(12) 0.4288(12) 0.3207(11) 0.186(19) Uiso 0.5 1 d D . P A 2
C4 C 0.6110(19) 0.4162(18) 0.3508(13) 0.17(3) Uiso 0.25 1 d D . P A 2
 
loop_
 _atom_site_aniso_label
 _atom_site_aniso_U_11
 _atom_site_aniso_U_22
 _atom_site_aniso_U_33
 _atom_site_aniso_U_23
 _atom_site_aniso_U_13
 _atom_site_aniso_U_12
Mo1 0.067(4) 0.082(3) 0.104(3) 0.000 -0.015(3) 0.000
Mo2 0.0712(12) 0.0722(12) 0.1022(17) 0.0099(11) -0.0065(11) -0.0116(10)
Mo3 0.071(2) 0.087(3) 0.088(2) -0.0398(18) 0.0270(17) -0.0103(16)
W1 0.0907(17) 0.0812(14) 0.150(3) 0.0152(16) -0.0375(17) -0.0186(11)
W2 0.0655(9) 0.0699(8) 0.090(2) -0.0119(10) -0.0062(11) 0.0044(6)
W2' 0.074(5) 0.076(5) 0.087(8) 0.002(6) -0.001(6) -0.003(4)
W3 0.0584(8) 0.0657(8) 0.1008(11) 0.000 -0.0036(7) 0.000
W4' 0.095(3) 0.0646(8) 0.062(2) 0.000 0.005(3) 0.000
W4 0.094(6) 0.091(6) 0.094(6) 0.000 0.049(7) 0.000
Se1 0.065(3) 0.104(7) 0.186(8) 0.008(6) 0.000 0.000
Se2 0.094(2) 0.093(2) 0.173(4) 0.030(3) -0.028(2) -0.013(2)
Se3' 0.101(5) 0.096(5) 0.098(5) 0.022(4) 0.008(4) -0.020(4)
Se3 0.111(6) 0.104(5) 0.102(5) 0.014(4) -0.028(4) -0.024(4)
O1 0.121(12) 0.117(12) 0.117(12) 0.000 0.005(9) 0.000
O2 0.125(12) 0.120(12) 0.121(12) 0.000 0.004(9) 0.000
O3 0.084(8) 0.086(8) 0.119(9) -0.008(7) -0.012(7) 0.001(7)
O4 0.117(10) 0.116(10) 0.110(10) 0.006(8) 0.008(8) 0.015(8)
O5 0.100(9) 0.097(9) 0.101(9) -0.001(7) 0.022(7) -0.012(7)
O6 0.060(8) 0.065(8) 0.079(9) 0.000 0.001(7) 0.000
O7 0.090(10) 0.075(9) 0.094(10) 0.000 0.000(8) 0.000
O8 0.076(9) 0.078(9) 0.094(10) 0.000 -0.006(8) 0.000
O9 0.091(10) 0.100(11) 0.113(11) -0.015(8) -0.006(8) -0.002(8)
O10 0.095(6) 0.087(8) 0.095(6) 0.000 0.008(7) 0.000
O11 0.095(12) 0.105(11) 0.096(12) 0.000 0.011(9) 0.000
O12 0.089(5) 0.098(6) 0.105(6) 0.002(5) -0.011(5) -0.018(5)
O13 0.118(7) 0.148(8) 0.172(8) -0.033(7) 0.009(7) -0.011(6)
O14 0.164(8) 0.173(8) 0.123(7) -0.010(7) 0.026(7) -0.028(7)
O16 0.187(8) 0.187(8) 0.181(11) -0.001(6) 0.001(6) 0.053(9)
O17 0.209(9) 0.209(9) 0.184(12) -0.007(6) 0.007(6) 0.007(9)
O18 0.110(10) 0.118(11) 0.116(9) -0.011(8) -0.003(8) 0.004(8)
O19 0.114(10) 0.098(9) 0.129(10) 0.004(8) -0.015(8) -0.004(8)
 
_geom_special_details
;
 All esds (except the esd in the dihedral angle between two l.s. planes)
 are estimated using the full covariance matrix.  The cell esds are taken
 into account individually in the estimation of esds in distances, angles
 and torsion angles; correlations between esds in cell parameters are only
 used when they are defined by crystal symmetry.  An approximate (isotropic)
 treatment of cell esds is used for estimating esds involving l.s. planes.
;
 
loop_
 _geom_bond_atom_site_label_1
 _geom_bond_atom_site_label_2
 _geom_bond_distance
 _geom_bond_site_symmetry_2
 _geom_bond_publ_flag
Mo1 Se1 0.557(9) 109_665 ?
Mo1 O1 1.57(3) . ?
Mo1 Mo1 2.012(8) 109_665 ?
Mo1 Mo1 2.012(8) 110 ?
Mo1 O3 2.061(18) . ?
Mo1 O3 2.061(18) 99_565 ?
Mo1 O2 2.24(3) . ?
Mo1 Se1 2.419(7) 2_665 ?
Mo1 Se1 2.419(7) . ?
Mo1 Mo1 2.845(11) 2_665 ?
Mo2 Mo2 0.985(4) 109_665 ?
Mo2 O18 1.680(19) . ?
Mo2 O18 1.927(19) 109_665 ?
Mo2 O17 2.294(16) . ?
Mo2 Se2 2.438(4) . ?
Mo2 Se3 2.459(9) . ?
Mo2 Mo3 2.830(8) . ?
Mo2 Se3 2.890(9) 109_665 ?
Mo3 O13 1.490(15) . ?
Mo3 O15' 1.944(9) . ?
Mo3 Se2 2.313(8) . ?
Mo3 O14 2.444(14) . ?
Mo3 Se3 2.502(11) . ?
W1 O19 1.77(2) . ?
W1 O13 1.846(13) . ?
W1 O12 1.949(10) . ?
W1 O15 1.979(9) . ?
W1 O14 2.089(13) . ?
W1 O9 2.14(2) . ?
W2 O4 1.687(15) . ?
W2 O3 1.793(18) . ?
W2 O9 2.07(2) . ?
W2 O6 2.071(7) . ?
W2 O16 2.182(12) . ?
W2 O5 2.362(19) . ?
W2' O5 1.69(4) . ?
W2' O4 2.37(3) . ?
W3 O8 1.80(2) . ?
W3 O9 1.95(2) . ?
W3 O9 1.95(2) 99_565 ?
W3 O6 1.98(2) . ?
W3 O12 2.134(9) 99_565 ?
W3 O12 2.134(9) . ?
W3 O7 2.17(2) . ?
W3 W4 3.0293(18) . ?
W4' W4' 0.427(15) 118_656 ?
W4' O10 1.679(19) . ?
W4' O11 2.31(2) . ?
W4' O11 2.37(2) 118_656 ?
W4 O11 1.68(4) 118_656 ?
W4 O11 1.68(4) . ?
W4 O12 1.911(10) 24_666 ?
W4 O12 1.911(10) 118_656 ?
W4 O12 1.911(10) 99_565 ?
W4 O12 1.911(10) . ?
W4 O10 2.33(4) . ?
Se1 Se1 2.756(12) 109_665 ?
Se1 Se1 2.756(12) 110 ?
Se3' Se3' 2.048(18) 109_665 ?
Se3 Se3 2.342(18) 109_665 ?
O2 C1 1.38(3) . ?
O2 O2 1.76(4) 109_665 ?
O2 O2 1.76(4) 110 ?
O11 O11 0.76(5) 118_656 ?
O14 C3 1.38(5) . ?
O17 C3 1.66(5) 109_665 ?
O17 C3 1.66(5) . ?
O18 O18 0.91(4) 109_665 ?
C1 C2 1.50(2) . ?
C3 C4 1.52(2) . ?
C4 C4 1.80(17) 109_665 ?
 
loop_
 _geom_angle_atom_site_label_1
 _geom_angle_atom_site_label_2
 _geom_angle_atom_site_label_3
 _geom_angle
 _geom_angle_site_symmetry_1
 _geom_angle_site_symmetry_3
 _geom_angle_publ_flag
Se1 Mo1 Mo1 131.9(7) 109_665 109_665 ?
O1 Mo1 Mo1 97.3(8) . 109_665 ?
Se1 Mo1 Mo1 131.9(7) 109_665 110 ?
O1 Mo1 Mo1 97.3(8) . 110 ?
Mo1 Mo1 Mo1 90.000(1) 109_665 110 ?
O1 Mo1 O3 96.4(10) . . ?
Mo1 Mo1 O3 92.7(5) 109_665 . ?
Mo1 Mo1 O3 165.6(6) 110 . ?
O1 Mo1 O3 96.4(10) . 99_565 ?
Mo1 Mo1 O3 165.6(6) 109_665 99_565 ?
Mo1 Mo1 O3 92.7(5) 110 99_565 ?
O3 Mo1 O3 81.3(10) . 99_565 ?
O1 Mo1 O2 174.2(15) . . ?
Mo1 Mo1 O2 86.8(6) 109_665 . ?
Mo1 Mo1 O2 86.8(6) 110 . ?
O3 Mo1 O2 79.3(8) . . ?
O3 Mo1 O2 79.3(8) 99_565 . ?
Se1 Mo1 Se1 122.1(8) 109_665 2_665 ?
O1 Mo1 Se1 100.4(8) . 2_665 ?
Mo1 Mo1 Se1 98.85(18) 109_665 2_665 ?
Mo1 Mo1 Se1 9.9(2) 110 2_665 ?
O3 Mo1 Se1 158.2(7) . 2_665 ?
O3 Mo1 Se1 83.1(5) 99_565 2_665 ?
O2 Mo1 Se1 83.0(7) . 2_665 ?
Se1 Mo1 Se1 122.1(8) 109_665 . ?
Mo1 Mo1 Se1 9.9(2) 109_665 . ?
Mo1 Mo1 Se1 98.85(18) 110 . ?
Se1 Mo1 Se1 107.3(4) 2_665 . ?
Se1 Mo1 Mo1 161(2) 109_665 2_665 ?
O1 Mo1 Mo1 100.4(11) . 2_665 ?
Mo1 Mo1 Mo1 45.000(2) 109_665 2_665 ?
Mo1 Mo1 Mo1 45.000(2) 110 2_665 ?
O3 Mo1 Mo1 135.9(5) . 2_665 ?
O3 Mo1 Mo1 135.9(5) 99_565 2_665 ?
O2 Mo1 Mo1 85.4(8) . 2_665 ?
Se1 Mo1 Mo1 53.99(16) 2_665 2_665 ?
Se1 Mo1 Mo1 53.99(16) . 2_665 ?
Mo2 Mo2 O18 88.6(6) 109_665 . ?
Mo2 Mo2 O18 60.6(6) 109_665 109_665 ?
O18 Mo2 O18 28.0(11) . 109_665 ?
Mo2 Mo2 O17 77.60(10) 109_665 . ?
O18 Mo2 O17 166.0(7) . . ?
O18 Mo2 O17 138.1(6) 109_665 . ?
Mo2 Mo2 Se2 145.68(11) 109_665 . ?
O18 Mo2 Se2 98.7(7) . . ?
O18 Mo2 Se2 121.4(6) 109_665 . ?
O17 Mo2 Se2 91.3(4) . . ?
Mo2 Mo2 Se3 106.0(2) 109_665 . ?
O18 Mo2 Se3 90.6(7) . . ?
O18 Mo2 Se3 98.0(6) 109_665 . ?
O17 Mo2 Se3 95.8(7) . . ?
Se2 Mo2 Se3 107.4(2) . . ?
Mo2 Mo2 Mo3 160.77(16) 109_665 . ?
O18 Mo2 Mo3 97.5(6) . . ?
O18 Mo2 Mo3 123.8(6) 109_665 . ?
O17 Mo2 Mo3 96.5(3) . . ?
Se2 Mo2 Mo3 51.44(18) . . ?
Se3 Mo2 Mo3 55.9(2) . . ?
O13 Mo3 O15' 96.8(11) . . ?
O13 Mo3 Se2 99.3(6) . . ?
O15' Mo3 Se2 161.3(9) . . ?
O13 Mo3 O14 174.1(8) . . ?
O15' Mo3 O14 81.2(9) . . ?
Se2 Mo3 O14 81.8(4) . . ?
O13 Mo3 Se3 97.6(6) . . ?
O15' Mo3 Se3 77.1(8) . . ?
Se2 Mo3 Se3 110.0(4) . . ?
O14 Mo3 Se3 87.4(5) . . ?
O13 Mo3 Mo2 104.2(6) . . ?
O15' Mo3 Mo2 128.9(8) . . ?
Se2 Mo3 Mo2 55.5(2) . . ?
O14 Mo3 Mo2 81.2(4) . . ?
Se3 Mo3 Mo2 54.5(3) . . ?
O19 W1 O13 96.1(8) . . ?
O19 W1 O12 156.8(7) . . ?
O13 W1 O12 94.1(5) . . ?
O19 W1 O15 112.7(12) . . ?
O13 W1 O15 105.0(12) . . ?
O12 W1 O15 84.4(10) . . ?
O19 W1 O14 85.0(8) . . ?
O13 W1 O14 174.1(6) . . ?
O12 W1 O14 87.0(5) . . ?
O15 W1 O14 69.2(12) . . ?
O19 W1 O9 87.5(9) . . ?
O13 W1 O9 102.3(8) . . ?
O12 W1 O9 70.0(7) . . ?
O15 W1 O9 143.6(13) . . ?
O14 W1 O9 83.6(8) . . ?
O4 W2 O3 100.3(10) . . ?
O4 W2 O9 99.1(10) . . ?
O3 W2 O9 150.8(9) . . ?
O4 W2 O6 97.6(10) . . ?
O3 W2 O6 89.3(8) . . ?
O9 W2 O6 66.6(8) . . ?
O4 W2 O16 105.4(9) . . ?
O3 W2 O16 99.1(7) . . ?
O9 W2 O16 96.5(8) . . ?
O6 W2 O16 153.5(8) . . ?
O4 W2 O5 173.2(9) . . ?
O3 W2 O5 79.6(8) . . ?
O9 W2 O5 78.6(8) . . ?
O6 W2 O5 75.7(7) . . ?
O16 W2 O5 81.2(7) . . ?
O5 W2' O4 171.5(11) . . ?
O8 W3 O9 98.1(8) . . ?
O8 W3 O9 98.1(8) . 99_565 ?
O9 W3 O9 140.0(14) . 99_565 ?
O8 W3 O6 98.0(9) . . ?
O9 W3 O6 70.8(7) . . ?
O9 W3 O6 70.8(7) 99_565 . ?
O8 W3 O12 94.1(6) . 99_565 ?
O9 W3 O12 144.2(7) . 99_565 ?
O9 W3 O12 70.1(7) 99_565 99_565 ?
O6 W3 O12 140.3(3) . 99_565 ?
O8 W3 O12 94.1(6) . . ?
O9 W3 O12 70.1(7) . . ?
O9 W3 O12 144.2(7) 99_565 . ?
O6 W3 O12 140.3(3) . . ?
O12 W3 O12 75.6(5) 99_565 . ?
O8 W3 O7 178.3(10) . . ?
O9 W3 O7 81.3(8) . . ?
O9 W3 O7 81.3(8) 99_565 . ?
O6 W3 O7 80.3(9) . . ?
O12 W3 O7 87.3(6) 99_565 . ?
O12 W3 O7 87.3(6) . . ?
O8 W3 W4 104.5(9) . . ?
O9 W3 W4 105.5(7) . . ?
O9 W3 W4 105.5(7) 99_565 . ?
O6 W3 W4 157.5(9) . . ?
O12 W3 W4 38.8(3) 99_565 . ?
O12 W3 W4 38.8(3) . . ?
O7 W3 W4 77.2(9) . . ?
W4' W4' O10 82.7(3) 118_656 . ?
W4' W4' O11 94.2(7) 118_656 . ?
O10 W4' O11 176.8(8) . . ?
O10 W4' O11 158.2(8) . 118_656 ?
O11 W4' O11 18.6(13) . 118_656 ?
O11 W4 O11 26.1(18) 118_656 . ?
O11 W4 O12 90.2(10) 118_656 24_666 ?
O11 W4 O12 108.9(13) . 24_666 ?
O11 W4 O12 90.2(10) 118_656 118_656 ?
O11 W4 O12 108.9(13) . 118_656 ?
O12 W4 O12 86.4(6) 24_666 118_656 ?
O11 W4 O12 108.9(13) 118_656 99_565 ?
O11 W4 O12 90.2(10) . 99_565 ?
O12 W4 O12 90.3(7) 24_666 99_565 ?
O12 W4 O12 161(2) 118_656 99_565 ?
O11 W4 O12 108.9(13) 118_656 . ?
O11 W4 O12 90.2(10) . . ?
O12 W4 O12 161(2) 24_666 . ?
O12 W4 O12 90.3(7) 118_656 . ?
O12 W4 O12 86.4(6) 99_565 . ?
O11 W4 O10 166.9(9) 118_656 . ?
O11 W4 O10 166.9(9) . . ?
O12 W4 O10 80.3(10) 24_666 . ?
O12 W4 O10 80.3(10) 118_656 . ?
O12 W4 O10 80.3(10) 99_565 . ?
O12 W4 O10 80.3(10) . . ?
O11 W4 W3 79.0(9) 118_656 118_656 ?
O11 W4 W3 105.1(12) . 118_656 ?
O12 W4 W3 44.4(3) 24_666 118_656 ?
O12 W4 W3 44.4(3) 118_656 118_656 ?
O12 W4 W3 134.6(5) 99_565 118_656 ?
O12 W4 W3 134.6(5) . 118_656 ?
O10 W4 W3 88.0(6) . 118_656 ?
O11 W4 W3 105.1(12) 118_656 . ?
O11 W4 W3 79.0(9) . . ?
O12 W4 W3 134.6(5) 24_666 . ?
O12 W4 W3 134.6(5) 118_656 . ?
O12 W4 W3 44.4(3) 99_565 . ?
O12 W4 W3 44.4(3) . . ?
O10 W4 W3 88.0(6) . . ?
W3 W4 W3 176.0(12) 118_656 . ?
Mo1 Se1 Mo1 38.2(6) 109_665 . ?
Mo1 Se1 Mo1 38.2(6) 109_665 2_665 ?
Mo1 Se1 Mo1 72.0(3) . 2_665 ?
Mo1 Se1 Se1 48.1(7) 109_665 109_665 ?
Mo1 Se1 Se1 9.85(19) . 109_665 ?
Mo1 Se1 Se1 81.15(18) 2_665 109_665 ?
Mo1 Se1 Se1 48.1(7) 109_665 110 ?
Mo1 Se1 Se1 81.15(18) . 110 ?
Mo1 Se1 Se1 9.85(19) 2_665 110 ?
Se1 Se1 Se1 89.997(1) 109_665 110 ?
Mo3 Se2 Mo2 73.1(2) . . ?
Se3 Se3 Mo2 74.0(2) 109_665 . ?
Se3 Se3 Mo3 142.9(3) 109_665 . ?
Mo2 Se3 Mo3 69.6(3) . . ?
C1 O2 O2 50.6(11) . 109_665 ?
C1 O2 O2 50.6(11) . 110 ?
O2 O2 O2 90.004(5) 109_665 110 ?
C1 O2 Mo1 121(3) . . ?
O2 O2 Mo1 93.2(6) 109_665 . ?
O2 O2 Mo1 93.2(6) 110 . ?
W2 O3 Mo1 158.8(10) . . ?
W3 O6 W2 109.6(5) . . ?
W3 O6 W2 109.6(5) . 99_565 ?
W2 O6 W2 139.1(10) . 99_565 ?
W3 O9 W2 110.7(12) . . ?
W3 O9 W1 109.8(10) . . ?
W2 O9 W1 138.9(12) . . ?
W4' O10 W4' 14.6(5) 118_656 . ?
O11 O11 W4 76.9(9) 118_656 . ?
O11 O11 W4' 85.8(7) 118_656 . ?
O11 O11 W4' 75.5(6) 118_656 118_656 ?
W4 O11 W4' 1.4(4) . 118_656 ?
W4 O12 W1 145.2(7) . . ?
W4 O12 W3 96.8(4) . . ?
W1 O12 W3 110.0(4) . . ?
C3 O14 Mo3 125(2) . . ?
Mo3 O15' Mo3 158.2(15) 118_656 . ?
W1 O15 W1 149.0(19) . 118_656 ?
W2 O16 W2 113.7(9) 109_665 . ?
C3 O17 C3 103(4) 109_665 . ?
C3 O17 Mo2 133(2) 109_665 . ?
C3 O17 Mo2 110(2) . . ?
Mo2 O17 Mo2 24.8(2) 109_665 . ?
O18 O18 Mo2 91.3(6) 109_665 . ?
O2 C1 O2 79(2) . 109_665 ?
O2 C1 O2 128(5) . 2_665 ?
O2 C1 O2 79(2) 109_665 2_665 ?
O2 C1 O2 79(2) . 110 ?
O2 C1 O2 128(5) 109_665 110 ?
O2 C1 O2 79(2) 2_665 110 ?
O2 C1 C2 116(3) . . ?
O2 C1 C2 116(3) 109_665 . ?
O2 C1 C2 116(3) 2_665 . ?
O2 C1 C2 116(3) 110 . ?
O14 C3 C4 107(5) . . ?
O14 C3 O17 127(4) . . ?
C4 C3 O17 111(5) . . ?
C3 C4 C4 105(4) . 109_665 ?
 
_refine_diff_density_max    1.06
_refine_diff_density_min   -0.89
_refine_diff_density_rms    0.14

_shelx_res_file
;
TITL AE448i_sq Fm-3m (NH4)42W72Mo60O312Se60(H2O)72(C2H3O2)30(H2O)200
    ae448i_sq.res
    created by SHELXL-2018/3 at 16:11:56 on 12-Dec-2022
CELL  0.71073  46.7155  46.7155  46.7155   90.000   90.000   90.000
ZERR     4.00   0.0004   0.0004   0.0004    0.000    0.000    0.000
LATT   4
SYMM  - X, - Y,   Z
SYMM  - X,   Y, - Z
SYMM    X, - Y, - Z
SYMM    Z,   X,   Y
SYMM    Z, - X, - Y
SYMM  - Z, - X,   Y
SYMM  - Z,   X, - Y
SYMM    Y,   Z,   X
SYMM  - Y,   Z, - X
SYMM    Y, - Z, - X
SYMM  - Y, - Z,   X
SYMM    Y,   X, - Z
SYMM  - Y, - X, - Z
SYMM    Y, - X,   Z
SYMM  - Y,   X,   Z
SYMM    X,   Z, - Y
SYMM  - X,   Z,   Y
SYMM  - X, - Z, - Y
SYMM    X, - Z,   Y
SYMM    Z,   Y, - X
SYMM    Z, - Y,   X
SYMM  - Z,   Y,   X
SYMM  - Z, - Y, - X
SFAC  MO   W    SE   O    C    N    H
UNIT  240 288 240 2576 240 168 3208
MERG   2
ABIN
DFIX  2.3 MO2 O17
DFIX 2.3 MO2 SE2 MO2 SE3 MO3 SE2 MO3 SE3
DFIX 1.9 MO3 O19 MO3 O15' W1 O15
DFIX 1.7 W2 O4
DFIX 1.5 0.02 C1 C2 C3 C4
DFIX 1.35 0.01 O21 O23' O23 O23'
SIMU  0.01 MO1 SE1
SIMU 0.01 W1 MO3
SIMU 0.01 W2 W2'
SIMU 0.01 W4 W4'
SIMU 0.01 SE3 SE3'
SADI 0.01 MO2 SE3
SADI 0.01 MO2 SE3'
ISOR 0.01 0.01 O1 > O19
ISOR 0.01 0.01 SE3 SE3'
FMAP   2
PLAN    5
SIZE     0.060   0.280   0.310
ACTA
BOND
L.S.   5    0   39
TEMP  -123.00
WGHT    0.095200 3188.327881
FVAR       0.04026   0.85590   0.11830
MO1   1    0.530449    0.500000    0.212602    10.25000    0.06715    0.08159 =
         0.10411    0.00000   -0.01482    0.00000
PART  2
MO2   1    0.618129    0.396781    0.259225    10.50000    0.07118    0.07223 =
         0.10221    0.00994   -0.00654   -0.01160
MO3   1    0.667444    0.428364    0.274761    10.50000    0.07136    0.08726 =
         0.08832   -0.03980    0.02700   -0.01030
PART  1
W1    2    0.662538    0.432530    0.279740    10.50000    0.09073    0.08124 =
         0.15041    0.01523   -0.03749   -0.01856
W2    2    0.596847    0.458454    0.233634    20.50000    0.06553    0.06992 =
         0.08992   -0.01191   -0.00625    0.00436
PART  3
W2'   2    0.592766    0.459735    0.247699   -20.50000    0.07445    0.07613 =
         0.08655    0.00219   -0.00109   -0.00344
PART  1
W3    2    0.647084    0.500000    0.261266    10.25000    0.05840    0.06565 =
         0.10078    0.00000   -0.00362    0.00000
PART  3
W4'   2    0.698050    0.500000    0.295489   -30.25000    0.09477    0.06463 =
         0.06189    0.00000    0.00549    0.00000
PART  1
W4    2    0.691289    0.500000    0.308711    30.25000    0.09352    0.09111 =
         0.09352    0.00000    0.04945    0.00000
PART  2
SE1   3    0.500000    0.458288    0.216489    10.25000    0.06466    0.10438 =
         0.18647    0.00787    0.00000    0.00000
SE2   3    0.628872    0.446988    0.249914    10.50000    0.09450    0.09311 =
         0.17323    0.02998   -0.02845   -0.01298
PART  3
SE3'  3    0.649729    0.381280    0.298421    10.25000    0.10071    0.09617 =
         0.09835    0.02150    0.00830   -0.01957
PART  2
SE3   3    0.658642    0.376803    0.286239    10.25000    0.11122    0.10439 =
         0.10176    0.01380   -0.02824   -0.02427
PART  1
O1    4    0.536498    0.500000    0.179612    10.25000    0.12139    0.11705 =
         0.11740    0.00000    0.00517    0.00000
O2    4    0.526602    0.500000    0.260477    10.25000    0.12476    0.11966 =
         0.12067    0.00000    0.00385    0.00000
O3    4    0.562156    0.471268    0.223390    10.50000    0.08366    0.08585 =
         0.11866   -0.00773   -0.01225    0.00140
PART  0
O4    4    0.612859    0.456654    0.201328    10.50000    0.11660    0.11581 =
         0.11047    0.00570    0.00818    0.01517
O5    4    0.576341    0.466608    0.279137    10.50000    0.09964    0.09742 =
         0.10107   -0.00068    0.02237   -0.01198
PART  1
O6    4    0.608636    0.500000    0.243685    10.25000    0.06025    0.06467 =
         0.07919    0.00000    0.00059    0.00000
O7    4    0.620895    0.500000    0.299718    10.25000    0.08970    0.07528 =
         0.09416    0.00000   -0.00046    0.00000
O8    4    0.667869    0.500000    0.228714    10.25000    0.07564    0.07798 =
         0.09392    0.00000   -0.00603    0.00000
O9    4    0.632936    0.460780    0.259243    10.50000    0.09108    0.09976 =
         0.11280   -0.01513   -0.00559   -0.00236
PART  0
O10   4    0.726494    0.500000    0.273506    10.25000    0.09512    0.08719 =
         0.09512    0.00000    0.00800    0.00000
O11   4    0.660726    0.500000    0.327765    10.25000    0.09535    0.10529 =
         0.09589    0.00000    0.01106    0.00000
PART  1
O12   4    0.675635    0.471984    0.283334    11.00000    0.08933    0.09752 =
         0.10481    0.00227   -0.01122   -0.01808
PART  0
O13   4    0.687572    0.423889    0.250424    11.00000    0.11839    0.14784 =
         0.17228   -0.03295    0.00874   -0.01132
O14   4    0.637173    0.440169    0.315767    11.00000    0.16371    0.17341 =
         0.12260   -0.00970    0.02569   -0.02774
PART  2
O15'  4    0.694771    0.420798    0.305229    10.30000    0.10551
PART  1
O15   4    0.684703    0.426331    0.315297    10.20000    0.09673
O16   4    0.585582    0.414418    0.244399    10.50000    0.18654    0.18654 =
         0.18058   -0.00063    0.00063    0.05321
PART  2
O17   4    0.591300    0.408700    0.298599    10.50000    0.20868    0.20868 =
         0.18376   -0.00736    0.00736    0.00665
O18   4    0.631007    0.382700    0.228741    10.50000    0.10955    0.11840 =
         0.11564   -0.01060   -0.00343    0.00447
PART  1
O19   4    0.638134    0.404444    0.272634    10.50000    0.11363    0.09841 =
         0.12917    0.00397   -0.01466   -0.00444
O21   4    0.750000    0.384200    0.250000    10.12000    0.19918
O22   4    0.808878    0.462099    0.308878    10.13000    0.18945
PART  2
O22'  4    0.805999    0.500000    0.305999    10.10000    0.16636
PART  3
O22"  4    0.790329    0.467034    0.290329    10.14000    0.16099
PART  1
O23   4    0.750000    0.443948    0.250000    10.10000    0.10787
PART  2
O23'  4    0.750000    0.412539    0.250000    10.05000    0.10155
O24'  4    0.688587    0.407406    0.188587    10.13000    0.12826
PART  1
O24   4    0.698354    0.375631    0.198354    10.10000    0.18560
C1    5    0.500000    0.500000    0.273524    10.12500    0.13798
C2    5    0.500000    0.500000    0.305738    10.06250    0.14161
PART  2
C3    5    0.610355    0.428845    0.320735    10.50000    0.18624
C4    5    0.611009    0.416203    0.350797    10.25000    0.17200
HKLF    4


REM  AE448i_sq Fm-3m (NH4)42W72Mo60O312Se60(H2O)72(C2H3O2)30(H2O)200
REM wR2 = 0.1956, GooF = S = 1.025, Restrained GooF = 1.071 for all data
REM R1 = 0.0557 for 2632 Fo > 4sig(Fo) and 0.0965 for all 4207 data
REM 274 parameters refined using 154 restraints

END

WGHT      0.0952   3187.9004

REM Highest difference peak  1.060,  deepest hole -0.889,  1-sigma level  0.140
Q1    1   0.6475  0.5000  0.2699  10.50000  0.05    0.96
Q2    1   0.6103  0.3971  0.2785  11.00000  0.05    0.89
Q3    1   0.7610  0.4492  0.2610  10.50000  0.05    0.88
Q4    1   0.7760  0.4660  0.2760  10.50000  0.05    0.85
Q5    1   0.6001  0.4230  0.2404  11.00000  0.05    0.77
;
_shelx_res_checksum   26015

_shelx_hkl_file
;
  -4  -4   0 17107.3 284.010   1
   4   4   0 16949.7 283.881   1
   4   4  -2 23256.2 388.855   1
  -4  -4   2 23412.4 388.953   1
   4   2   4 23438.9 388.108   2
   2   4   4 23182.9 388.757   2
  -4  -2  -4 23723.7 388.108   2
   4   4   2 23231.6 389.065   1
  -4  -4  -4 207.897 8.72885   2
   4   4   4 210.676 8.76098   2
  -1  -5  -1 3224.71 55.9631   2
   3   5  -1 13102.1 218.645   1
  -5  -3   1 13118.6 219.349   1
  -5   1  -3 13078.3 218.327   1
  -5  -1  -3 13196.6 218.900   1
   5   1   3 13057.1 218.955   1
   3   5   1 13023.7 218.871   1
  -5  -3  -1 12928.4 219.392   1
   5  -1   3 13073.2 218.371   1
   5   3  -1 13304.1 219.304   1
  -5   3  -1 13154.1 217.907   1
  -3  -5   1 12942.1 218.762   1
   3   3   5 25583.3 419.533   2
  -5   3  -3 25357.1 418.418   1
  -3  -5  -3 25522.8 419.969   2
   3   5   3 25044.9 419.998   2
  -5  -3  -3 25586.1 419.497   2
   5   3   3 25114.1 420.253   1
  -5  -3   3 25247.8 420.329   1
   3   5  -3 24603.8 419.388   1
   5  -3   3 25532.2 418.532   1
  -3  -5   3 24835.1 419.545   1
   5   5  -1 210.135 9.48493   1
  -5  -5  -1 207.379 10.1017   1
   5   5   1 194.261 9.98106   1
   5   1   5 232.882 7.82724   2
  -5  -5   1 204.940 9.76270   1
   5   5   3 1989.63 38.2716   1
  -5  -5   3 1980.57 38.0316   1
  -5  -5  -3 2052.12 37.8652   2
   5   5  -3 1942.63 37.8008   1
   3   5   5 2041.53 37.8432   2
  -5  -3  -5 2092.95 37.1923   2
   5   3   5 2070.03 37.1468   2
   5   5   5 6131.32 106.937   2
  -5  -5  -5 6315.49 106.970   2
   6   0   0 30278.6 507.536   1
  -6   0   0 30419.9 507.461   1
   0  -6   0 30908.8 507.027   2
   0   6   0 30647.7 506.990   2
   6   0   2 4712.51 82.1817   1
  -6  -2   0 4851.20 82.7342   1
   2   6   0 4668.29 81.6513   1
   6   2   0 4775.72 82.7727   1
  -6   0  -2 4792.47 82.1327   1
  -6   2   0 4793.60 81.8690   1
   0  -6  -2 4865.43 82.3228   2
   0   6   2 4736.04 82.1321   2
  -2   6   0 4840.11 81.4301   2
  -2  -6  -2 23042.4 380.834   2
   2  -6   2 22920.8 379.342   2
   2   6   2 23212.9 380.760   2
  -2  -6   2 22888.5 379.858   1
   6   2   2 21717.0 380.988   1
   6  -2   2 22684.8 380.091   1
  -6  -2  -2 22931.2 381.011   1
  -6   2  -2 23063.2 379.927   1
  -6  -2   2 23526.4 381.247   1
   2   6  -2 22792.7 379.745   1
   6   2  -2 22917.8 381.193   1
  -6   0  -4 23094.8 383.879   2
  -4  -6   0 23517.1 385.787   1
   6   0   4 23053.5 385.433   1
  -6  -4   0 23336.5 386.416   1
   4   6   0 23060.8 385.642   1
   6   4   0 23053.9 386.168   1
   6   4  -2 1272.92 26.3254   1
  -2  -6   4 1264.81 24.5320   1
  -4  -6   2 1283.23 25.8238   1
  -4  -6  -2 1335.23 26.1653   2
  -6  -2  -4 1271.70 24.6230   2
   6  -2   4 1236.56 24.6184   1
   6   4   2 1288.76 26.5069   1
  -2  -6  -4 1339.26 26.1565   2
   2   6   4 1308.71 25.9628   2
  -6  -4   2 1308.07 26.4678   1
  -6   4  -2 1301.59 23.9236   1
  -6   2  -4 1273.48 24.6273   1
  -6  -4  -2 1296.76 26.5534   1
   4   6   2 1294.91 26.1382   1
   6   2   4 1274.18 25.9649   1
   4   6  -2 1305.14 25.4907   1
   4   4   6 9156.72 151.885   2
  -4  -6   4 8888.99 151.946   1
   6   4   4 8859.61 152.763   1
  -6   4  -4 8932.09 150.205   1
  -4  -6  -4 9147.40 152.391   2
   6  -4   4 8918.99 150.363   1
  -6  -4  -4 9015.41 151.810   2
   4   6   4 9075.28 152.348   2
  -6  -4   4 9130.34 152.891   1
   4   6  -4 8731.97 151.636   1
  -6  -6   0 77.5028 10.1291   1
   6   6   0 71.2995 9.20018   1
   6   0   6 58.5036 6.01811   2
  -6  -6   2 1.60702 9.18794   1
  -6  -6  -2 14.2980 9.52453   1
   6   6   2-1.88414 9.21883   1
   6   6  -2-8.77360 9.51635   1
  -6  -2  -6 3.34917 7.03442   2
   6   2   6 12.6584 7.17041   2
   6  -4   6 4246.90 72.9127   1
   6   6  -4 4092.51 75.1323   1
  -6  -4  -6 4377.35 74.4860   2
  -4  -6  -6 4363.23 75.1635   2
  -6  -6   4 4246.02 75.5696   1
   4   6   6 4162.51 75.1508   2
  -6  -6  -4 4265.84 75.1561   2
   6   4   6 4213.48 74.5244   2
  -6  -6  -6 2820.46 50.4959   2
   6   6   6 2714.80 50.3032   2
  -7  -1   1 3522.33 61.8327   1
   7  -1   1 3460.98 61.3489   1
   7   1  -1 3522.18 62.0128   1
  -7   1   1 3550.71 61.4603   1
   1  -7  -1 3521.78 60.9783   2
  -7   1  -1 3558.55 61.1459   1
  -1   7   1 3448.33 60.7995   2
  -1  -7  -1 3536.00 61.2998   2
   1  -7   1 3484.95 60.5343   2
  -1   7  -1 3398.80 60.4045   2
   1   7   1 3395.97 61.1328   2
   1   7  -1 3316.73 59.8623   1
   7   1   1 3604.20 61.8284   1
  -7  -1  -1 3520.49 61.6914   1
  -1  -7  -3 14629.3 238.559   2
   3  -7   1 14339.5 236.967   2
   1   7   3 14266.2 238.428   2
  -3   7  -1 14396.6 236.919   2
   7   3   1 14197.3 238.908   1
   7  -1   3 13930.1 237.934   1
  -3  -7  -1 14253.1 238.601   2
  -7  -3   1 14388.9 239.027   1
   1   7  -3 14096.2 236.505   1
   3   7   1 13962.1 237.974   1
  -3  -7   1 13991.3 237.785   1
  -7  -1  -3 14111.2 238.362   1
   7   3  -1 14106.1 238.971   1
  -7  -3  -1 14782.3 239.070   1
  -7   1  -3 14126.8 237.785   1
  -1  -7   3 14300.3 236.680   1
   3   7  -1 14241.6 237.681   1
   7   1   3 14060.6 238.448   1
  -7   3  -1 13974.5 237.466   1
  -3  -7  -3 7320.14 122.846   2
   3   7   3 7286.06 122.793   2
   3  -7   3 7251.75 120.600   2
   7  -3   3 7110.93 121.549   1
   3   7  -3 7148.00 121.613   1
  -7  -3  -3 7323.55 123.286   1
   7   3   3 6749.61 123.121   1
  -7  -3   3 7169.78 123.355   1
  -3  -7   3 7059.39 121.824   1
  -7   3  -3 7242.44 121.293   1
  -1  -7   5 29.8076 6.20605   1
   7   5   1 31.8642 9.66401   1
   5   7  -1 26.9202 8.60652   1
  -7  -1  -5 26.8129 6.37663   2
   7   1   5 11.3850 9.11289   1
  -5  -7  -1 18.1300 9.75323   1
   5   7   1 12.5157 8.94305   1
   7  -1   5 22.8698 7.85673   1
   7   5  -1 42.3032 9.47476   1
  -5  -7   1 34.2660 8.91061   1
  -7  -5  -1 22.0563 10.2420   1
  -7  -5   1 48.0866 10.0782   1
   1   7   5 35.9412 9.33880   2
   7   5  -3 35.8329 9.54338   1
   7  -5   3-1.22505 6.76568   1
  -3  -7  -5 16.2442 9.72087   2
   5   3   7 7.06385 7.72073   2
   7  -3   5 20.6866 7.30186   1
  -7   5  -3 22.0813 6.16625   1
   3   7   5 15.2149 9.92044   2
  -5   7  -3 9.70178 5.08929   2
  -5  -7  -3 29.3243 9.96443   2
  -7  -3  -5 13.9604 8.04474   2
  -7  -5  -3 12.4941 9.81668   1
  -7   3  -5 14.5658 7.43896   1
   7   3   5 1.93526 10.0344   1
   7   5   3 17.8497 9.63514   1
  -3  -7   5 11.1864 8.02617   1
   5   7  -3 20.9191 8.59406   1
  -7  -5   3 21.5319 10.0961   1
  -5  -7   3 19.5551 9.26220   1
   5   7   5 10858.1 185.665   2
  -7  -5  -5 11163.8 185.289   2
  -5  -7   5 10814.7 185.410   1
  -7   5  -5 10997.0 183.034   1
   5   5   7 11095.3 185.351   2
   7  -5   5 10772.3 183.256   1
  -5  -7  -5 10942.1 185.815   2
  -7  -5   5 11012.3 186.330   1
   7   7  -1 3860.67 70.8015   1
  -7  -7  -1 3818.10 71.0928   1
   7  -1   7 3881.78 67.2728   2
  -7  -7   1 3968.19 71.1991   1
   7   7   1 3885.69 70.9336   1
  -7  -1  -7 4062.69 68.2671   2
   7   1   7 4011.76 68.4163   2
   7   7   3 113.876 12.0475   1
  -7  -7   3 104.563 11.9653   1
   7   3   7 100.483 9.60550   2
  -7  -3  -7 110.356 9.08962   2
   3   7   7 117.796 11.5785   2
  -7   7  -3 89.9561 6.31235   1
   7   7  -3 115.120 11.5405   1
   7  -7   5 1039.85 20.7350   1
  -7  -7   5 1003.67 25.3286   1
   7  -5   7 1146.89 21.9783   1
  -7   7  -5 1036.36 20.3371   1
   7   5   7 1158.52 24.5390   2
  -7  -7  -5 1084.95 25.1655   2
  -7  -5  -7 1156.27 24.6505   2
  -5  -7  -7 1076.33 25.4795   2
   5   7   7 1072.50 25.4411   2
   7   7   7 44640.5 725.768   2
   7  -7   7 42658.1 722.117   1
  -7  -7  -7 44453.3 725.798   2
  -7  -7   7 44508.5 726.380   1
   0   8   0 15705.3 261.635   2
   8   0   0 15439.5 262.378   1
  -8   0   0 15442.7 262.178   1
   0  -8   0 15920.8 261.806   2
  -8   0   2 5488.23 95.6399   1
   0  -8  -2 5628.36 95.1749   2
   2  -8   0 5603.22 94.3470   2
   8   2   0 5464.50 95.9159   1
  -2   8   0 5396.98 94.1786   2
   0   8   2 5528.93 95.1258   2
  -8   2   0 5435.72 94.9483   1
  -2  -8   0 5513.11 95.3063   2
   2   8   0 5409.93 94.1454   1
   0   8  -2 5468.24 92.8171   1
  -8  -2   0 5539.40 95.7731   1
   8   0   2 5521.04 95.4008   1
  -8   0  -2 5574.42 95.1290   1
   2   8  -2 23.8730 6.98519   1
   2  -8   2 26.4823 6.79560   2
  -2  -8  -2 57.9942 9.35980   2
   2   8   2 25.1613 8.63974   2
  -8  -2   2 33.3462 9.59587   1
   8  -2   2 34.8962 8.76184   1
  -2  -8   2 29.9700 6.89938   1
   8   2   2 31.3340 9.60074   1
  -8   2  -2 31.8284 7.47863   1
  -8  -2  -2 39.4845 9.08596   1
  -2   8   2 19.8940 8.09124   2
   8   2  -2 34.0592 9.57537   1
   8   4   0 1884.58 37.8048   1
  -4  -8   0 2032.94 37.1073   1
  -8   0  -4 1848.53 36.6292   1
   4   8   0 1904.61 36.5628   1
   8   0   4 1872.91 36.7681   1
   0   8   4 1989.68 37.3494   2
  -4   8   0 1976.22 35.5504   2
  -8  -4   0 1876.02 37.7592   1
   8  -4   2 1843.07 35.2482   1
   4  -8   2 1918.82 34.3273   2
  -2  -8  -4 1981.32 37.1990   2
   8   4   2 1945.43 37.4530   1
  -4  -8   2 1906.93 36.1551   1
  -8  -4   2 1808.86 37.4011   1
  -8   4  -2 1883.80 34.9886   1
   2   8   4 1908.69 36.9443   2
  -4   8  -2 1878.51 34.2153   2
  -4  -8  -2 1977.70 37.1905   2
  -8  -2  -4 1848.77 36.7531   1
  -8   2  -4 1831.03 35.3947   1
  -8  -4  -2 1883.76 37.5147   1
   8   2   4 1818.58 36.9489   1
   8   4  -2 1906.87 37.4528   1
   2   8  -4 1912.49 34.5832   1
   4   8  -2 1854.71 35.7754   1
   8  -2   4 1840.24 35.7089   1
  -2  -8   4 1909.87 34.8538   1
  -4  -8  -4 98.0707 10.9004   2
   4  -8   4 93.2359 6.62263   2
   4   8   4 73.0013 10.2602   2
  -4  -8   4 74.1745 9.43590   1
   8   4   4 75.0833 11.5679   1
  -8   4  -4 86.1488 8.16229   1
   8  -4   4 69.3831 8.26403   1
   4   8  -4 75.2913 9.07843   1
  -8  -4   4 77.8281 10.8320   1
   8   6   0 5078.05 90.0003   1
  -8  -6   0 4924.84 90.2457   1
   6   8   0 5113.49 89.4592   1
   8   0   6 5050.11 89.0170   1
  -6  -8   0 5157.40 89.6971   1
  -8   0  -6 5158.12 86.5800   2
   0  -8   6 5057.14 86.4229   1
  -8   6  -2 334.212 10.4697   1
  -8  -2  -6 319.348 10.9643   2
   6   8  -2 316.274 13.6149   1
  -8  -6   2 343.747 14.7350   1
  -8  -6  -2 344.611 14.7342   1
   6   8   2 271.025 13.6491   1
   8   2   6 292.065 13.5605   1
   8  -2   6 324.867 11.9742   1
   8   6  -2 338.746 14.6295   1
  -6  -8   2 279.429 13.4672   1
   8   6   2 319.387 14.3210   1
  -2  -8   6 326.957 11.3566   1
   6   2   8 323.306 11.5016   2
   2   8   6 298.577 13.7695   2
  -6   8  -2 291.625 9.43922   2
   6   8  -4 566.817 17.1651   1
  -4  -8   6 527.306 16.3019   1
   8  -6   4 594.454 14.0749   1
  -4  -8  -6 568.287 17.8653   2
   4   6   8 577.739 17.2184   2
   6   4   8 556.548 16.6362   2
   4   8   6 524.734 17.8188   2
  -8  -4  -6 550.239 15.9970   2
  -6  -8  -4 558.642 17.4610   2
  -6   8  -4 522.472 12.1609   2
  -8  -6  -4 570.718 17.2471   2
   8   4   6 533.749 18.1618   1
   8   6   4 570.936 18.4822   1
  -6  -8   4 567.273 17.7461   1
   8  -4   6 548.630 14.5573   1
   8   6  -4 580.544 18.4951   1
  -8   6  -4 618.234 13.6307   1
  -8  -6   4 592.045 18.2702   1
   6   8   6 26.0288 12.5062   2
  -6  -8   6 3.23211 12.5009   1
  -6  -8  -6 26.2513 12.0760   2
   8  -6   6 31.7711 7.94119   1
  -8  -6  -6 10.7419 12.2663   2
  -8  -8   0 2738.35 52.2726   1
   8   0   8 2665.78 47.9759   2
   8   8   0 2732.65 51.7218   1
   8  -2   8 4318.18 75.0398   2
  -8  -8  -2 4550.29 80.2295   1
   8   8   2 4397.65 79.9470   1
  -8  -2  -8 4538.83 77.1047   2
  -8  -8   2 4519.61 79.9871   1
   8   2   8 4349.08 77.1533   2
   8   8  -2 4387.71 79.6969   1
   8   8   4 2699.84 53.4084   1
   8  -4   8 2713.62 49.9498   1
   8   4   8 2764.86 51.2088   2
   8   8  -4 2730.66 52.8736   1
  -8  -8  -4 2731.73 52.7467   2
   4   8   8 2760.62 52.6942   2
  -8  -4  -8 2795.70 51.1085   2
  -8   8  -4 2778.41 48.1155   1
  -8  -8   4 2789.39 53.2577   1
   8  -6   8 1087.13 22.0921   1
  -8   8  -6 980.788 20.0121   1
  -6  -8  -8 1086.50 26.6156   2
  -8  -6  -8 1097.97 25.2318   2
   8  -8   6 1012.31 20.6157   1
  -8  -8   6 969.176 26.9807   1
   6   8   8 981.510 26.5781   2
   8   6   8 1139.39 25.4656   2
  -8  -8  -6 992.359 26.1382   2
  -8  -8  -8 21009.4 348.724   2
   8  -8   8 20483.9 344.496   1
  -8  -8   8 20667.7 349.402   1
   8   8   8 21094.1 348.871   2
  -9   1   1 205.881 11.0219   1
   9   1  -1 192.036 11.6711   1
   1  -9  -1 174.990 10.0078   2
  -9  -1   1 198.144 11.3183   1
  -9   1  -1 206.803 10.6788   1
   9   1   1 184.477 11.4530   1
  -1  -9  -1 167.022 10.4817   2
  -1   9   1 154.016 10.2130   2
   1  -9   1 172.804 9.94045   2
   1   9   1 183.788 10.8941   2
  -1  -9   1 175.638 10.5918   2
   1   9  -1 171.408 8.45401   1
   9  -1   1 214.787 11.3821   1
  -9  -1  -1 194.396 11.2959   1
  -9   3  -1 7834.69 133.419   1
   9   3  -1 7752.03 134.935   1
  -9  -1   3 7954.32 134.908   1
  -3   9   1 7874.05 133.159   2
  -1  -9  -3 7968.13 134.357   2
  -1   9   3 7879.09 133.984   2
   3  -9   1 7947.91 132.794   2
   1   9   3 7768.67 134.108   2
  -3   9  -1 7882.72 132.649   2
  -3  -9  -1 7944.10 134.596   2
  -1  -9   3 7869.54 132.000   1
  -3  -9   1 7959.93 133.302   1
   9  -1   3 7790.91 133.929   1
   9   3   1 7322.43 134.917   1
  -9  -3   1 7813.80 134.953   1
   3   9  -1 7748.55 133.087   1
  -9  -1  -3 7704.54 134.290   1
  -9   1  -3 7884.42 133.783   1
   1   9  -3 7711.30 131.790   1
  -9  -3  -1 7897.05 134.965   1
   9   1   3 7740.51 134.381   1
   9   3   3 815.159 20.9195   1
  -3  -9   3 809.950 18.8711   1
   9  -3   3 824.043 19.3088   1
  -3  -9  -3 832.598 20.7659   2
   3  -9   3 778.807 17.7759   2
   3   9   3 792.315 20.7627   2
  -9  -3   3 825.148 21.7793   1
  -9  -3  -3 825.748 21.1374   1
  -9   3  -3 841.155 19.0794   1
   3   9  -3 811.263 18.4226   1
  -9  -5   1 1723.00 35.0270   1
   9   5   1 1703.80 34.7932   1
  -1  -9   5 1603.04 30.4578   1
  -9   1  -5 1661.75 32.6285   1
  -9  -1  -5 1651.25 33.5893   1
   5   9   1 1572.47 33.0633   1
   9   1   5 1643.54 33.8148   1
  -5  -9   1 1583.10 33.3051   1
   9   5  -1 1746.91 34.8858   1
  -9  -5  -1 1660.40 34.6220   1
   5   9  -1 1589.14 32.9961   1
   9  -1   5 1671.57 32.9149   1
   1   9  -5 1556.77 30.1569   1
  -9   5  -1 1671.55 31.8427   1
   1   9   5 1634.32 33.8916   2
  -5   9  -1 1592.86 30.7715   2
   5  -9   3 333.482 10.4001   2
  -3  -9  -5 387.740 15.1068   2
   9   5   3 330.145 15.0418   1
  -5  -9   3 338.572 13.4743   1
   3   9   5 293.382 14.7087   2
  -5   9  -3 329.479 9.94801   2
  -5  -9  -3 343.953 14.9986   2
  -9   5  -3 311.507 11.1335   1
  -3  -9   5 308.301 12.2137   1
   5   9  -3 346.499 13.2752   1
  -9  -5  -3 321.179 15.6985   1
  -9   3  -5 305.570 12.0801   1
   9   3   5 337.614 14.9599   1
   9   5  -3 298.130 14.9234   1
   3   9  -5 312.653 11.4973   1
   9  -5   3 310.636 12.0286   1
  -9  -5   3 285.627 14.7934   1
   9  -3   5 326.020 12.5078   1
   5   5   9 930.477 23.4558   2
   5   9  -5 990.696 22.6442   1
  -5  -9  -5 1036.27 24.5919   2
   5  -9   5 980.266 19.4852   2
  -9  -5  -5 919.307 23.4205   2
   5   9   5 994.671 24.7778   2
   9   5   5 914.487 24.9539   1
  -9   5  -5 969.365 20.7303   1
  -9  -5   5 951.334 25.0174   1
   9  -5   5 972.325 21.4310   1
  -5  -9   5 986.011 23.1703   1
  -9  -1  -7 10589.6 175.248   2
  -9  -7   1 10359.1 178.757   1
   7   9  -1 10288.6 177.919   1
   9   7   1 10343.4 178.450   1
   9   7  -1 10500.0 178.549   1
   9   1   7 10650.5 177.848   1
  -7  -9  -1 10493.5 178.337   1
   9  -1   7 10336.0 177.147   1
  -9  -7  -1 9650.32 178.718   1
  -7  -9   1 10536.9 178.300   1
   7   9   1 10240.6 177.930   1
  -9   1  -7 10611.3 174.241   2
   7   1   9 10544.4 175.458   2
  -1  -9   7 10217.3 175.147   1
   3   9   7 3132.70 61.4864   2
   7   3   9 3290.80 59.5059   2
  -7   9  -3 3229.25 57.0694   2
   7   9  -3 3308.09 61.0441   1
  -9   7  -3 3350.90 57.9193   1
  -9  -3  -7 3360.42 59.2057   2
  -7  -9   3 3338.58 61.4645   1
  -7  -9  -3 3225.13 61.7729   2
  -9  -7  -3 3361.75 62.1334   1
   9   3   7 3200.29 61.6683   1
   7   9   3 3210.39 61.7520   1
   9  -3   7 3346.99 59.3825   1
   9   7   3 3314.70 62.2761   1
  -9  -7   3 3371.79 62.3524   1
   9   7  -3 3321.56 61.9604   1
  -3  -9   7 3270.45 59.3342   1
   5   7   9 745.143 21.5989   2
  -5  -9  -7 757.711 22.5262   2
  -9   7  -5 757.905 16.8562   1
   9  -5   7 730.934 18.4466   1
  -9  -5  -7 722.758 20.2225   2
   7   5   9 704.837 20.7408   2
   5   9   7 716.060 22.0961   2
  -7  -9  -5 756.258 22.3686   2
  -9  -7  -5 738.263 21.8397   2
  -7  -9   5 769.957 22.1473   1
  -9  -7   5 747.470 22.7571   1
   9  -7   5 720.878 17.3089   1
  -5  -9   7 716.311 21.0221   1
   7   9  -5 734.959 21.1479   1
   9   7   5 693.623 22.6919   1
   7   9   7 18594.3 307.478   2
  -7  -9   7 18028.7 307.346   1
  -9  -7  -7 18456.0 306.818   2
   7   7   9 17997.9 306.837   2
   9  -7   7 17937.1 303.796   1
  -7  -9  -7 18391.5 307.439   2
  -9  -7   7 18382.8 308.185   1
   9   9  -1 13060.3 220.033   1
  -9  -9  -1 13208.8 220.439   1
  -9  -9   1 13157.4 220.516   1
   9   9   1 12857.7 220.115   1
   9  -1   9 12710.8 215.594   2
   9   1   9 12775.4 216.638   2
  -9  -9   3 16391.2 275.351   1
   9   9   3 15720.0 275.183   1
   9   9  -3 16098.7 274.772   1
  -9   9  -3 15911.3 270.652   1
  -9  -3  -9 16648.6 272.591   2
   3   9   9 15904.4 274.714   2
   9  -3   9 16346.0 269.639   2
   9   3   9 16608.1 272.674   2
   9   5   9 4212.64 76.3889   2
  -9  -9  -5 4290.48 78.1723   2
  -9  -9   5 4243.72 78.6780   1
  -9   9  -5 4237.76 72.7388   1
  -9  -5  -9 4251.28 76.4724   2
   5   9   9 4207.64 78.0694   2
   9   9  -5 4267.00 77.8976   1
   9   9   5 4211.43 79.0146   1
   9  -5   9 4260.48 75.0065   1
   7   9   9 782.795 24.4459   2
   9   7   9 706.009 23.3267   2
   9  -9   7 797.440 17.5320   1
  -9  -9   7 795.969 25.1424   1
   7  -9   9 797.405 16.4364   1
   9  -7   9 720.546 18.8389   1
  -7  -9   9 788.047 24.3675   1
  -9  -9  -7 799.645 24.3887   2
  -9  -7  -9 695.400 22.7688   2
  -7  -9  -9 828.395 24.5815   2
  -9  -9   9 127982. 2118.62   1
   9  -9   9 126424. 2113.04   1
   9   9   9 129586. 2117.87   2
  -9  -9  -9 130349. 2117.74   2
 -10   0   0 101.422 11.6816   1
  10   0   0 85.6967 11.4761   1
   0 -10   0 119.363 10.3329   2
   0  10   0 108.412 10.3777   2
   2 -10   0 1397.95 28.1354   2
   0 -10  -2 1377.66 29.3463   2
 -10   0   2 1363.57 29.7109   1
 -10   0  -2 1348.93 29.1433   1
   0  10   2 1321.33 28.9661   2
  -2  10   0 1344.20 28.1797   2
   0 -10   2 1364.18 28.5395   2
  -2 -10   0 1380.27 29.3139   2
   2  10   0 1309.72 27.5620   1
   0  10  -2 1342.31 26.0669   1
  10   0   2 1413.90 29.6966   1
 -10  -2   0 1495.40 30.4038   1
  10   2   0 1411.12 30.3776   1
 -10   2   0 1386.46 28.9958   1
  -2  10   2 269.595 12.3523   2
   2  10  -2 261.439 10.7800   1
 -10  -2  -2 305.223 14.0879   1
  -2 -10  -2 268.812 13.6703   2
   2 -10   2 256.691 11.4210   2
 -10   2  -2 298.098 12.7508   1
  10   2   2 304.871 14.1611   1
  10   2  -2 309.464 14.6734   1
 -10  -2   2 293.934 14.5082   1
  10  -2   2 298.534 13.5331   1
   2  10   2 269.757 13.5838   2
 -10   4   0 10732.0 185.651   1
   0  10  -4 11085.1 183.199   1
   0 -10   4 10803.6 183.347   1
   4  10   0 11115.7 185.780   1
 -10   0  -4 10783.1 186.329   1
  10   4   0 10768.7 187.468   1
 -10  -4   0 11245.3 187.459   1
  10   0   4 10763.3 186.486   1
  -4  10   0 11117.2 185.030   2
   0  10   4 11226.5 186.599   2
   4  10  -2 13.5693 9.70393   1
  10   2   4 22.4155 11.5556   1
   2  10   4 14.0110 11.9158   2
  -4 -10  -2 11.5172 11.4350   2
  -4  10  -2 18.1563 8.23406   2
  10  -2   4 22.2446 10.3875   1
  10   4   2 12.1675 12.4904   1
 -10  -2  -4 21.8937 11.7174   1
  -4 -10   2 12.9815 9.91479   1
 -10   4  -2 11.6640 9.38002   1
 -10  -4   2 27.7579 12.2407   1
   2  10  -4 19.6993 7.95200   1
 -10   2  -4 14.8066 9.71248   1
  -2 -10   4 28.0243 8.67456   1
 -10  -4  -2 30.4072 12.3696   1
 -10  -2   4 18.9088 12.2410   1
  10   4  -2 8.30310 11.7543   1
  10  -4   2 34.0460 10.1686   1
   4 -10   2 15.9423 8.17951   2
  -2 -10  -4 20.4473 11.9682   2
  -4 -10  -4 9779.00 167.341   2
   4 -10   4 9614.45 164.213   2
   4  10   4 9777.99 167.265   2
 -10  -4  -4 10017.3 167.769   1
   4  10  -4 9633.36 165.276   1
  10  -4   4 9797.80 165.636   1
  -4 -10   4 9661.17 165.780   1
 -10   4  -4 9992.79 165.253   1
  10   4   4 9616.20 167.541   1
 -10  -4   4 9667.57 167.974   1
 -10   0  -6 18158.8 303.572   2
 -10   0  -6 18444.3 306.257   1
  -6 -10   0 18735.1 306.781   1
  10   0   6 18160.7 306.410   1
   6  10   0 18186.1 306.387   1
 -10  -6   0 18300.4 307.728   1
   0 -10   6 17987.3 303.102   1
  10   6   0 18305.6 307.527   1
   0  10   6 18097.1 306.789   2
  -6 -10   2 16.3228 12.1865   1
  10  -2   6 8.64868 11.4844   1
  -2 -10   6 23.2973 9.23513   1
  -6  10  -2 2.36549 8.87845   2
   2  10   6 4.14352 13.3751   2
 -10   6  -2 1.57780 9.42675   1
  10   6  -2-4.38114 14.5577   1
 -10  -2  -6 8.84534 10.2408   2
  -6 -10  -2-7.82034 13.5498   2
 -10   2  -6 7.03513 10.6963   1
  10   2   6 0.17352 12.7121   1
   6  10   2-16.3363 13.8970   1
 -10  -6  -2 9.11283 13.7826   1
   6  10  -2 7.31836 11.6511   1
 -10  -6   2-8.80691 14.3131   1
  10   6   2 19.2598 13.2252   1
  -6 -10   4 2074.59 42.1947   1
  10  -4   6 2113.80 40.8367   1
 -10   6  -4 2228.13 39.8480   1
   4  10   6 2029.89 43.2534   2
  -6 -10  -4 2064.84 43.2879   2
 -10  -4  -6 2093.35 41.2257   2
  -4 -10   6 2087.53 41.2594   1
 -10  -6  -4 2165.33 43.9944   1
 -10   4  -6 2119.66 40.3073   1
  10   4   6 2077.80 43.1415   1
  10   6   4 2089.76 43.8758   1
   6  10  -4 2109.57 42.0031   1
 -10  -6   4 2218.78 44.3184   1
  -4 -10  -6 2117.72 43.3901   2
   6   4  10 2032.78 41.4408   2
  10  -6   4 2192.99 40.3772   1
  10   6  -4 2225.83 44.1950   1
   6   6  10 1127.47 26.7590   2
  -6 -10   6 1089.89 26.8556   1
 -10  -6   6 1144.20 28.7996   1
 -10  -6  -6 1144.27 26.9270   2
   6  10   6 1103.53 28.0321   2
  10   6   6 1035.96 28.9902   1
 -10   6  -6 1131.21 23.6852   1
  10  -6   6 1115.08 24.1359   1
  -6 -10  -6 1078.67 27.7657   2
   6 -10   6 1058.63 21.7170   2
   6  10  -6 1043.32 25.8954   1
  10   8   0 3568.10 67.3988   1
  10   0   8 3617.12 66.2227   1
  -8 -10   0 3574.12 67.0629   1
   8  10   0 3442.76 66.7636   1
 -10  -8   0 3589.83 67.9319   1
   0 -10   8 3468.10 62.6192   1
   8   0  10 3655.31 63.1049   2
 -10   0  -8 3658.90 62.7219   2
 -10  -2  -8 2625.50 49.1368   2
 -10  -8   2 2761.09 53.5637   1
   8  10  -2 2762.65 52.4170   1
  10   2   8 2599.65 52.3241   1
  10  -2   8 2628.74 50.8169   1
 -10  -8  -2 2537.86 53.4770   1
   8  10   2 2740.52 52.8210   1
  10   8  -2 2861.74 53.5256   1
  -8 -10   2 2704.14 52.7852   1
  10   8   2 2745.27 53.3448   1
 -10   2  -8 2644.91 46.7885   2
   2  10   8 2671.54 52.6129   2
   8   2  10 2655.09 49.5915   2
 -10   8  -2 2689.78 48.6066   1
  -2 -10   8 2658.48 49.3473   1
   4   8  10 1900.09 40.3784   2
  -8  10  -4 1955.81 34.3840   2
   8   4  10 1931.41 38.3727   2
 -10  -4  -8 1881.64 37.9089   2
   4  10   8 1871.28 40.3204   2
  -8 -10   4 1975.59 40.4497   1
  -8 -10  -4 1926.32 40.5559   2
   8  10   4 1873.03 41.0347   1
  10   4   8 1889.00 40.8215   1
  10   8   4 1840.07 40.7815   1
  10  -4   8 1900.69 37.4627   1
   8  10  -4 1921.64 39.8470   1
  10   8  -4 1832.09 40.1709   1
  -4 -10   8 1856.26 37.9549   1
  -8  10  -4 1810.79 33.7367   1
 -10  -8   4 1876.45 41.1920   1
 -10   8  -4 1869.16 35.3895   1
 -10  -6  -8 1027.53 27.1234   2
   8   6  10 1015.04 27.2216   2
  -8 -10  -6 996.204 29.1771   2
 -10  -8  -6 1073.08 28.3796   2
   6  10   8 990.735 28.4723   2
   8  10  -6 1041.23 27.6994   1
  10   8   6 1076.46 29.6586   1
 -10   8  -6 1048.46 22.4730   1
  -8 -10   6 1061.56 28.3415   1
 -10  -8   6 1119.60 29.7498   1
  10  -6   8 1117.78 24.4593   1
  -6 -10  -8 995.367 28.4248   2
   6   8  10 1044.11 27.9414   2
  -6 -10   8 1079.56 27.9200   1
  10  -8   6 1096.07 23.2177   1
   8   8  10 1826.19 40.8894   2
   8  10   8 1914.80 41.9420   2
  -8 -10   8 1932.13 41.6370   1
  10  -8   8 1843.33 36.0084   1
 -10  -8  -8 1844.68 40.6445   2
 -10  -8   8 1873.62 42.7278   1
  -8 -10  -8 1932.77 41.9550   2
  10   0  10 477.622 14.6911   2
 -10 -10   0 459.442 22.1671   1
  10  10  -2 3568.32 70.0068   1
 -10 -10  -2 3653.25 70.5550   1
  10  10   2 3532.09 70.0824   1
 -10 -10   2 3605.61 70.3435   1
  10  -2  10 3799.70 64.0149   2
  10   2  10 3684.09 66.2658   2
  10   4  10 1925.41 38.8871   2
  10  10  -4 1848.91 41.5139   1
 -10 -10  -4 1925.63 42.1944   2
  10  -4  10 1928.05 38.5155   1
  10  10   4 1917.61 42.3957   1
 -10 -10   4 1939.55 42.5645   1
   4  10  10 1864.23 41.3938   2
 -10  -4 -10 1976.79 38.7336   2
 -10  10  -4 1836.89 35.3432   1
  10   6  10 12778.4 217.552   2
 -10 -10  -6 12692.9 218.969   2
 -10  -6 -10 12701.7 217.318   2
 -10  10  -6 12891.3 213.372   1
  10  -6  10 12542.9 215.481   1
  10  10   6 12844.2 220.027   1
  10  10  -6 12950.6 219.166   1
 -10 -10   6 12823.1 219.861   1
   6  10  10 12640.5 218.950   2
  10   8  10 3789.75 72.6350   2
  10 -10   8 3820.10 66.8268   1
 -10 -10   8 3911.56 74.4364   1
  10  -8  10 3730.59 67.9916   1
   8 -10  10 3810.65 66.0286   1
 -10  -8 -10 3798.43 72.1986   2
  -8 -10 -10 4054.95 73.4943   2
 -10 -10  -8 3825.88 73.5036   2
   8  10  10 3791.85 72.9978   2
  -8 -10  10 3847.55 73.3715   1
 -10 -10 -10 36575.3 598.577   2
  10 -10  10 35129.7 593.030   1
 -10 -10  10 36182.5 599.300   1
  10  10  10 36136.3 598.292   2
   1 -11  -1 26.3443 11.2156   2
 -11   1  -1 28.5866 11.0187   1
 -11  -1   1 35.6746 12.3188   1
  11   1   1 19.8746 12.3238   1
  -1  11   1 23.9192 10.7738   2
  -1 -11  -1 45.2028 11.6281   2
   1 -11   1 46.4841 10.5343   2
  -1 -11   1 38.0248 11.2533   2
   1  11   1 50.9599 11.6429   2
   1  11  -1 28.4305 8.50870   1
 -11  -1  -1 37.7237 12.0887   1
  11  -1   1 35.2363 12.1758   1
  11   1  -1 42.3996 12.8369   1
 -11   1   1 14.1627 11.8817   1
 -11  -1   3 4936.86 88.9877   1
 -11   3   1 5003.36 88.1847   1
  -1  11   3 4908.41 88.0434   2
   3 -11   1 4957.24 86.7328   2
  -1 -11  -3 5101.79 88.6108   2
   1  11  -3 4970.13 85.3603   1
 -11  -1  -3 4961.30 88.4248   1
  -3  11   1 4875.75 87.1855   2
   1  11   3 4981.47 88.2755   2
  -3  11  -1 4963.17 86.6138   2
  -3 -11  -1 4984.50 88.5676   2
   1 -11   3 4990.11 87.0545   2
  11   1   3 4921.83 88.5409   1
 -11  -3   1 5000.41 89.3249   1
  11   3  -1 4975.06 89.4447   1
   3  11  -1 4909.14 86.6652   1
  -1  11  -3 4917.44 84.2941   1
 -11   3  -1 5000.38 87.5059   1
  11  -1   3 4926.07 88.4643   1
  11   3   1 5009.49 89.2907   1
 -11   1  -3 4967.47 87.7628   1
 -11  -3  -1 4982.00 89.1079   1
  -3  11   3 6343.67 111.440   2
  -3 -11  -3 6449.43 112.520   2
   3 -11   3 6467.04 110.101   2
   3  11   3 6336.62 112.282   2
  -3 -11   3 6343.76 110.436   1
 -11  -3  -3 6420.08 112.907   1
 -11  -3   3 6391.85 113.312   1
  11  -3   3 6396.24 111.539   1
 -11   3  -3 6422.98 111.041   1
   3  11  -3 6414.18 110.160   1
  11   3   3 6468.52 112.913   1
  -5  11  -1 148.182 11.5188   2
   1  11   5 160.873 14.8768   2
 -11   5  -1 181.132 12.6028   1
  11   5   1 186.788 15.6290   1
 -11  -5   1 175.350 15.8523   1
   1 -11   5 157.045 7.74743   1
 -11  -1  -5 181.157 13.8651   1
  -5 -11  -1 121.618 15.0363   2
  -5 -11   1 172.399 12.8946   1
   5  11   1 136.915 14.0120   1
 -11   1  -5 179.126 13.3891   1
   1  11  -5 180.769 9.77238   1
  11   5  -1 178.407 15.9268   1
  -1  11  -5 168.453 7.45414   1
  11   1   5 183.828 14.2584   1
   5  11  -1 155.760 12.7762   1
 -11  -5  -1 204.483 15.8834   1
  -1 -11   5 165.623 9.78364   1
  -5  11   1 165.165 12.0700   2
  -1  11   5 159.126 14.0677   2
  11  -1   5 160.013 14.1805   1
  11   5  -3 6583.07 117.015   1
  11  -5   3 6461.93 114.511   1
 -11  -3   5 6471.67 117.081   1
  -3 -11  -5 6774.71 116.414   2
   5 -11   3 6748.86 113.095   2
  11   3   5 6431.47 116.401   1
 -11  -5   3 6413.00 117.091   1
  11   5   3 6520.66 116.977   1
  -3 -11   5 6724.99 114.066   1
  -5 -11  -3 6726.48 116.609   2
   3  11   5 6716.72 116.422   2
  -5  11  -3 6659.48 112.996   2
 -11  -3  -5 6591.86 116.436   1
  -5 -11   3 6724.98 115.281   1
 -11  -5  -3 6691.18 116.973   1
 -11   3  -5 6558.76 114.557   1
 -11   5  -3 6621.07 113.998   1
  11  -3   5 6482.39 114.810   1
   5  11  -3 6682.75 114.683   1
   3  11  -5 6501.87 113.421   1
 -11  -5   5 20.9957 15.5334   1
 -11   5  -5 6.46342 10.8753   1
  11   5   5-36.5506 16.9522   1
  11  -5   5 29.7492 11.5087   1
  -5 -11  -5 21.0462 14.1406   2
   5 -11   5 9.63425 9.16501   2
   5  11   5 24.1551 14.8927   2
 -11  -5  -5-10.0196 16.4939   1
  -5 -11   5-7.50927 13.0729   1
   5  11  -5 0.14388 12.2566   1
  -7  11  -1 5496.81 93.6912   2
   1  11   7 5409.94 97.0933   2
 -11  -7  -1 5362.76 98.0015   1
  11   7  -1 5212.30 97.5823   1
  -1 -11   7 5372.82 93.1131   1
   1 -11   7 5615.65 91.8110   1
  11  -1   7 5271.54 95.9690   1
   7  11   1 5424.83 96.7010   1
  -7 -11   1 5544.81 96.7529   1
  11   1   7 5338.69 96.4266   1
   7  11  -1 5399.34 96.3166   1
 -11  -7   1 5384.22 97.6630   1
  11   7   1 5262.81 97.5496   1
 -11   1  -7 5307.84 92.2216   2
 -11  -1  -7 5307.83 93.3071   2
   7   3  11 150.607 13.4114   2
  11  -3   7 170.223 13.4386   1
  -7 -11   3 167.194 15.3155   1
  11   7   3 193.613 16.7504   1
  -3 -11   7 151.058 12.2860   1
   3  11   7 109.283 15.3741   2
 -11   3  -7 185.652 8.02036   2
  -7  11  -3 128.676 10.3823   2
 -11  -3  -7 155.091 12.8832   2
  -7 -11  -3 99.5771 16.4659   2
   7  11   3 105.885 15.8815   1
 -11  -7  -3 208.217 17.3330   1
 -11   3  -7 139.251 13.1232   1
  11   3   7 177.796 16.1477   1
  11   7  -3 140.383 17.5423   1
 -11   7  -3 158.024 11.7426   1
 -11  -7   3 163.087 17.9536   1
   7  11  -3 170.004 14.9422   1
   5  11   7 1141.32 30.0509   2
 -11  -5  -7 1133.85 28.0298   2
  -7 -11  -5 1198.28 30.3735   2
   7  11  -5 1241.96 28.8673   1
  11   5   7 1111.53 30.8670   1
 -11   5  -7 1177.98 26.3029   1
  11   7   5 1202.09 31.3569   1
 -11  -7   5 1219.56 31.0451   1
  -5 -11   7 1160.25 28.2390   1
   7   5  11 1149.78 28.4628   2
  -5 -11  -7 1191.23 30.3489   2
   5   7  11 1250.44 29.5719   2
 -11  -5   7 1143.25 30.9346   1
  11  -7   5 1249.93 26.3348   1
 -11   7  -5 1249.28 25.5740   1
  11  -5   7 1157.55 26.9182   1
  -7 -11   5 1244.18 29.8424   1
   7   7  11 4360.22 81.8221   2
  -7 -11  -7 4780.54 83.3753   2
  -7 -11   7 4489.06 82.7081   1
   7 -11   7 4671.51 77.0037   2
 -11  -7  -7 4388.42 81.6698   2
 -11   7  -7 4363.54 78.4236   1
  11   7   7 4195.78 83.8858   1
 -11  -7   7 4417.58 83.7512   1
  11  -7   7 4272.25 79.1105   1
   7  11   7 4728.50 83.1381   2
  11   9   1 8468.46 144.155   1
   9  11  -1 8376.85 143.311   1
  11   9  -1 8422.95 144.104   1
  11  -1   9 8037.58 142.226   1
  -9 -11  -1 8582.15 144.358   1
  11   1   9 8059.90 142.717   1
  -9 -11   1 8586.34 144.094   1
 -11  -9  -1 8457.98 144.773   1
 -11  -9   1 8405.55 144.594   1
   9  11   1 8429.83 143.738   1
  -1 -11   9 8382.75 139.830   1
 -11   1  -9 7962.56 138.306   2
 -11  -1  -9 7959.77 139.405   2
   9  -1  11 7950.97 138.801   2
   9   1  11 7887.29 139.680   2
 -11  -9   3 2010.37 43.0796   1
  11   9  -3 2071.08 42.8430   1
 -11   9  -3 1932.52 36.5538   1
  -3 -11   9 1812.51 38.1683   1
 -11  -9  -3 1925.28 43.3873   1
  11   3   9 1811.04 41.7137   1
  11  -3   9 1835.22 38.9530   1
   9  11   3 1932.75 41.8846   1
   9  11  -3 1856.18 40.7737   1
  -9 -11   3 1877.19 41.3407   1
  11   9   3 1957.61 42.1503   1
 -11  -3  -9 1860.11 37.8652   2
   9  -3  11 1873.15 34.7617   2
   3  11   9 1779.97 41.3163   2
  -9  11  -3 1865.56 35.5183   2
   9   3  11 1878.10 38.4431   2
   9  11  -5 1789.18 39.9910   1
  -5 -11   9 1764.95 38.7365   1
  11   9  -5 1886.75 41.0857   1
   5   9  11 1887.15 41.0019   2
 -11  -5  -9 1916.28 38.4733   2
   9   5  11 1856.97 38.5566   2
   5  11   9 1686.77 40.1427   2
  -9 -11  -5 1693.25 40.4865   2
  -9  11  -5 1690.97 33.0807   2
 -11  -9  -5 1887.68 40.7216   2
   9  11   5 1774.16 41.1112   1
  11   5   9 1859.69 41.5597   1
  11   9   5 1842.06 41.0104   1
  11  -5   9 1880.81 37.2437   1
 -11   9  -5 1867.34 34.7884   1
 -11  -9   5 1913.92 41.7807   1
  -9  11  -5 1804.61 32.7972   1
  -9 -11   5 1821.33 40.8801   1
  -9 -11  -7 10921.6 187.464   2
 -11  -7  -9 11037.3 186.097   2
   7   9  11 10727.3 186.770   2
  11   9   7 10925.9 188.327   1
 -11   9  -7 10814.8 181.899   1
  -9 -11   7 10711.4 187.362   1
 -11  -9   7 10710.7 187.921   1
  -7 -11  -9 11019.1 187.526   2
  11  -7   9 10951.3 183.512   1
 -11  -9  -7 10784.0 186.932   2
   9   7  11 10680.3 186.159   2
   7  11   9 10798.1 187.207   2
  -7 -11   9 10837.2 186.525   1
  11  -9   7 10578.5 182.537   1
 -11  -9  -9 1254.15 33.6624   2
   9   9  11 1156.59 33.4464   2
   9  11   9 1421.77 34.7177   2
   9  -9  11 1249.81 26.9850   1
   9 -11   9 1319.26 25.0046   1
  11  -9   9 1310.50 27.7895   1
  -9 -11   9 1436.18 35.0699   1
 -11  -9   9 1272.53 35.4186   1
  -9 -11  -9 1354.38 34.5862   2
  11  -1  11 246.383 12.7083   2
  11   1  11 263.935 14.3252   2
 -11 -11  -1 269.737 21.9771   1
  11  11  -1 256.483 21.0386   1
  11  11   1 243.642 20.9293   1
 -11 -11   1 235.154 22.0295   1
   3  11  11 793.195 27.5286   2
  11  11   3 750.313 27.8293   1
 -11 -11  -3 883.495 28.0067   1
  11  -3  11 905.160 24.4141   1
 -11 -11   3 846.149 28.5391   1
  11  11  -3 838.536 27.4240   1
  11   3  11 909.373 23.4790   2
  11  -3  11 938.427 18.9994   2
  11   5  11 30866.2 512.363   2
 -11 -11  -5 30710.5 514.697   2
  11  -5  11 30809.4 511.752   1
  11  11   5 30798.6 515.270   1
   5  11  11 30924.6 514.603   2
 -11  11  -5 30169.8 508.062   2
 -11  -5 -11 30860.1 512.255   2
 -11 -11   5 30724.4 515.424   1
 -11  11  -5 30652.2 508.905   1
  11  11  -5 31308.8 514.593   1
   7  11  11 1312.43 36.0223   2
 -11 -11  -7 1346.06 35.8517   2
  11   7  11 1506.66 34.7067   2
  11  11   7 1265.73 36.7066   1
 -11  11  -7 1338.38 27.0046   1
  11  -7  11 1420.36 30.3079   1
  -7 -11  11 1353.87 34.9988   1
 -11 -11   7 1389.74 36.5818   1
 -11  -7 -11 1466.52 34.1499   2
  11   9  11-13.9533 18.0143   2
 -11 -11   9 23.3318 19.5932   1
  11 -11   9 5.44615 10.4910   1
  11  -9  11 9.21930 11.5319   1
   9 -11  11-0.38206 9.30690   1
  -9 -11 -11-3.69361 19.7158   2
 -11 -11  -9 16.4381 18.4723   2
   9  11  11-5.40841 18.8729   2
 -11 -11  11 1415.09 39.2858   1
 -11 -11 -11 1484.88 38.5593   2
  11 -11  11 1475.71 30.1162   1
  11  11  11 1559.22 38.6491   2
  12   0   0 11263.1 197.848   1
   0 -12   0 11799.9 196.841   2
   0  12   0 11721.1 196.713   2
 -12   0   0 11441.4 197.516   1
   0 -12  -2 3140.04 58.2950   2
   2 -12   0 3201.80 57.6042   2
 -12   0  -2 3022.99 58.4893   1
   0  12   2 3008.20 58.0345   2
  -2  12   0 3129.35 57.2909   2
  -2 -12   0 3165.83 58.5837   2
   0 -12   2 3147.01 57.6329   2
   0  12  -2 3083.03 54.9169   1
  12   0   2 3021.81 58.8738   1
 -12   0   2 2952.77 58.8510   1
  12   2   0 3071.42 59.5023   1
 -12   2   0 3099.50 58.1408   1
 -12  -2   0 3164.50 59.3051   1
   2 -12   2 1064.66 25.1264   2
  -2  12   2 1058.07 25.8623   2
  -2 -12  -2 1066.22 26.8049   2
 -12  -2  -2 1174.99 27.8399   1
   2  12   2 1056.70 26.7589   2
  12   2   2 1112.34 28.0018   1
 -12   2  -2 1172.44 26.2089   1
  12  -2   2 1146.33 27.0218   1
   2  12  -2 1070.82 23.9410   1
 -12  -2   2 1171.67 27.8997   1
  12   2  -2 1052.52 28.0364   1
 -12   2   2 1121.96 27.2230   1
 -12   0  -4 5.09543 14.7297   1
  -4  12   0 13.8444 11.3647   2
   0  12   4 6.39565 14.4601   2
  12   4   0 12.4958 14.6663   1
 -12  -4   0 8.51677 15.9402   1
  12   0   4 6.09407 13.9759   1
  -4 -12   0 8.23821 14.1172   2
   4  12   0-6.77835 12.1090   1
 -12   4   0 10.2675 13.4394   1
   0  12  -4-7.15907 8.47549   1
 -12  -2   4 5018.94 91.0970   1
  -4  12   2 4966.04 88.9017   2
   4 -12   2 5092.60 88.1570   2
  -2 -12  -4 5113.41 90.7050   2
  -2  12   4 5089.23 90.0094   2
  12   2   4 4936.19 90.7237   1
   2  12   4 4860.85 90.3078   2
  -4 -12  -2 5018.08 90.7982   2
  -4  12  -2 4958.98 87.7679   2
   2 -12   4 5103.34 88.4043   2
   2  12  -4 5036.38 87.1381   1
  12   4   2 5000.88 91.1370   1
  -2 -12   4 5032.84 87.5354   1
  -4 -12   2 5185.18 89.0095   1
 -12  -4   2 5039.81 91.4499   1
  12  -2   4 5003.53 89.8433   1
 -12   4  -2 5070.52 88.9701   1
  12   4  -2 4989.28 91.4006   1
 -12  -2  -4 5039.90 90.7291   1
  -2  12  -4 4935.95 85.0504   1
 -12   2  -4 5100.42 89.4261   1
 -12  -4  -2 5063.61 91.3237   1
   4  12  -2 5030.31 88.5935   1
  12   4   4 401.265 19.3577   1
 -12   4  -4 460.396 16.3636   1
   4  12   4 481.115 19.1544   2
  -4 -12  -4 469.929 18.9020   2
   4 -12   4 456.999 14.9858   2
 -12  -4  -4 423.830 19.4816   1
  -4 -12   4 457.149 16.9017   1
  12  -4   4 452.706 17.4802   1
 -12  -4   4 448.899 19.8277   1
   4  12  -4 437.358 15.4678   1
   0  12  -6 4015.52 69.6245   1
 -12   0  -6 3953.98 73.9719   1
   6  12   0 4030.19 73.9841   1
   0 -12   6 3975.88 69.9626   1
  12   6   0 4140.28 76.1343   1
  12   0   6 4053.67 74.5134   1
  -6  12   0 4069.41 72.1398   2
   0  12   6 4044.24 74.8396   2
 -12  -6   0 4120.99 76.1236   1
  12   2   6 7151.01 127.736   1
  -2 -12   6 7197.66 124.457   1
  -6  12  -2 7267.12 124.385   2
   2  12   6 7139.32 127.780   2
  12   6  -2 7588.01 129.068   1
   2  12  -6 7320.59 123.948   1
 -12   6  -2 7450.86 125.542   1
  -6 -12  -2 7250.88 128.267   2
 -12  -2  -6 7213.75 127.741   1
 -12   2  -6 7378.33 126.259   1
   6  12   2 6968.56 127.233   1
 -12  -6  -2 7345.58 128.954   1
  -6 -12   2 7181.56 126.769   1
  12  -2   6 7102.40 126.679   1
   6  12  -2 7206.18 126.412   1
  12   6   2 7448.78 128.661   1
 -12  -6   2 7207.67 129.185   1
  12   6   4 129.214 18.1677   1
   4  12   6 77.3219 15.6182   2
  -6 -12  -4 74.7169 15.6023   2
  12  -4   6 123.991 13.4866   1
 -12   6  -4 128.793 12.5090   1
  -4 -12   6 90.4324 13.8146   1
   4 -12   6 84.2490 11.1541   2
 -12  -6  -4 128.939 17.0650   1
 -12   4  -6 93.3136 12.7386   1
   6  12  -4 104.423 13.2816   1
 -12  -6   4 93.2285 17.5016   1
  -6 -12   4 97.0645 14.6432   1
  12   4   6 109.990 17.0930   1
  -4 -12  -6 72.1410 15.9655   2
   6 -12   4 101.948 11.0030   2
 -12  -4   6 117.823 17.7825   1
   4  12  -6 93.1164 12.1952   1
  12  -6   4 113.054 12.8110   1
  12   6  -4 124.505 17.4740   1
 -12  -6  -6 1523.48 34.8899   2
   6  12   6 1601.52 36.5055   2
 -12  -6   6 1506.28 37.3877   1
   6  12  -6 1626.15 34.7544   1
 -12   6  -6 1472.96 32.6486   1
  12   6   6 1500.59 37.4464   1
  -6 -12   6 1642.19 35.2140   1
  -6 -12  -6 1623.14 37.2531   2
   6 -12   6 1641.01 30.9938   2
  12  -6   6 1556.77 33.3434   1
   0 -12   8 9394.60 160.984   1
  12   8   0 9231.91 166.623   1
  -8 -12   0 9543.84 165.959   1
  12   0   8 9615.52 165.428   1
 -12  -8   0 9664.73 167.038   1
   8  12   0 9322.32 165.478   1
 -12   0  -8 9860.25 161.460   2
 -12   2  -8 23354.5 390.193   2
 -12  -2  -8 23536.0 392.159   2
   8  12  -2 23664.5 394.766   1
 -12   8  -2 23232.8 392.309   1
  12   2   8 23337.2 395.202   1
   8  12   2 23517.8 395.152   1
 -12  -8  -2 23948.0 396.643   1
  -8 -12   2 23689.7 395.570   1
  12   8  -2 23642.8 396.158   1
  -2 -12   8 23726.3 392.228   1
  12  -2   8 23175.9 394.134   1
   2  12   8 23682.1 395.613   2
  -8  12  -2 23485.0 391.547   2
   8   2  12 23174.7 392.711   2
  12   8   2 23380.4 396.187   1
 -12  -8   2 23970.5 396.651   1
   4  12   8 1811.18 42.7435   2
 -12  -4  -8 1931.70 39.3244   2
  -8  12  -4 1932.52 36.5601   2
  -8 -12  -4 1958.37 43.2705   2
 -12   8  -4 2003.65 37.9416   1
 -12  -8   4 1978.70 43.6179   1
 -12  -8  -4 2093.04 44.2763   1
  12   4   8 1902.69 42.8239   1
   8  12   4 1915.71 42.9192   1
  -4 -12   8 1922.25 39.8619   1
   8  12  -4 1965.56 41.5402   1
  12   8   4 1944.12 43.8916   1
  -8 -12   4 1902.04 42.2607   1
  12  -4   8 1916.87 39.8190   1
  12   8  -4 1999.16 43.4001   1
   8   4  12 1885.81 39.8852   2
  12  -8   6 13432.4 229.632   1
   8  12  -6 13651.6 232.112   1
 -12  -6   8 13898.9 234.502   1
  -6 -12  -8 13470.0 233.377   2
   6   8  12 13684.7 232.638   2
   8   6  12 13797.3 231.796   2
 -12   8  -6 13672.6 229.025   1
  -8 -12  -6 13636.5 233.341   2
   6  12   8 13417.4 233.325   2
 -12  -6  -8 13661.3 231.468   2
 -12  -8  -6 13587.7 232.546   2
  12   6   8 13953.1 234.150   1
  12   8   6 13674.8 234.157   1
  -6 -12   8 13310.6 231.843   1
 -12  -8   6 13708.4 234.378   1
  -8 -12   6 13491.4 232.898   1
  12  -6   8 13531.8 230.382   1
 -12  -8  -8 106.982 17.5172   2
   8  12   8 149.865 19.6066   2
 -12   8  -8 105.505 12.5137   1
  12   8   8 105.019 19.7921   1
  -8 -12  -8 159.492 19.9319   2
  12  -8   8 120.567 13.6338   1
  -8 -12   8 143.137 18.1426   1
   8   8  12 99.8437 18.0354   2
   8 -12   8 149.448 10.0368   2
 -12  -8   8 132.324 21.0538   1
  10   0  12 4061.49 72.2961   2
  10  12   0 4114.11 77.1087   1
  12  10   0 3923.27 77.2944   1
  12   0  10 4049.42 76.1535   1
 -10 -12   0 4238.35 78.1429   1
 -12 -10   0 3943.15 78.3228   1
 -12   0 -10 4087.62 71.8731   2
   0 -12  10 4082.94 71.9289   1
  10   2  12 6905.11 119.485   2
  12  10   2 6937.77 123.579   1
  10  12  -2 6808.54 122.860   1
  12   2  10 6852.41 122.814   1
 -10 -12  -2 6961.53 123.724   1
 -12 -10  -2 7022.78 124.423   1
  12  -2  10 6684.11 121.237   1
  12  10  -2 7018.87 123.751   1
 -10 -12   2 6955.97 123.592   1
 -12 -10   2 6939.94 124.274   1
  10  12   2 6754.76 123.312   1
   2  12  10 6778.08 123.394   2
  10  -2  12 6887.65 117.331   2
 -12  -2 -10 6845.09 119.206   2
  -2 -12  10 6928.67 119.292   1
   4  10  12 28026.1 474.286   2
 -12  -4 -10 28271.2 471.736   2
  10  -4  12 28009.1 468.135   2
   4  12  10 28165.4 474.480   2
 -10  12  -4 28376.5 468.896   2
  12  10   4 28199.3 475.168   1
 -12  10  -4 27637.4 469.664   1
  10  12  -4 28725.5 474.197   1
  10   4  12 27431.0 471.733   2
 -12 -10   4 28306.1 475.367   1
 -10 -12   4 28652.7 474.906   1
 -10 -12  -4 28750.0 474.821   2
  12   4  10 28365.1 474.698   1
  12  -4  10 28370.8 472.056   1
  10  12   4 28723.9 474.836   1
 -10  12  -4 28187.6 468.485   1
  12  10  -4 29059.5 474.939   1
  -4 -12  10 28374.0 472.211   1
  12  10  -6 421.720 24.1140   1
  10  12  -6 449.020 21.9550   1
   6  10  12 472.084 23.5788   2
 -12  -6 -10 463.019 20.4023   2
 -12  10  -6 447.543 14.9779   1
 -10  12  -6 483.390 12.6430   1
  12  -6  10 509.632 18.6736   1
 -12 -10   6 485.313 24.5912   1
   6  12  10 454.479 23.7382   2
 -10 -12  -6 469.965 24.0664   2
  10   6  12 431.736 20.2389   2
 -12 -10  -6 421.065 23.1220   2
  12   6  10 447.243 24.5230   1
  10  12   6 440.208 25.1592   1
  12  10   6 420.207 24.9549   1
  -6 -12  10 475.030 21.3251   1
 -10 -12   6 461.076 23.0199   1
 -12 -10  -8 6877.63 123.207   2
  10   8  12 6797.55 122.853   2
   8  12  10 6933.36 124.405   2
  12 -10   8 6751.31 118.515   1
  -8 -12  10 7072.66 123.463   1
  10  -8  12 6854.81 118.765   1
 -12  10  -8 6935.41 117.656   1
  12  10   8 6808.11 125.106   1
  -8 -12 -10 6957.52 124.032   2
 -10 -12   8 6841.63 124.513   1
 -12 -10   8 7000.00 125.175   1
 -10 -12  -8 6806.86 124.024   2
   8  10  12 6919.28 123.490   2
 -12  -8 -10 6888.90 122.486   2
 -12  -8  10 7043.21 125.024   1
  12  -8  10 6843.47 119.202   1
 -12 -10 -10 124.915 20.0579   2
  10  10  12 120.966 19.8609   2
  10  12  10 107.144 20.1161   2
  10 -10  12 122.241 11.8891   1
 -10 -12  10 107.363 18.7181   1
  12 -10  10 112.567 12.4162   1
  10 -12  10 110.006 9.43512   1
 -12 -10  10 99.6922 22.1027   1
 -10 -12 -10 106.103 20.1100   2
  12   0  12 16533.7 275.986   2
  12  12   0 16395.8 281.258   1
 -12 -12   0 16312.6 281.841   1
  12   2  12 135.908 15.1591   2
  12  -2  12 136.506 11.1344   2
 -12 -12  -2 181.221 20.4544   1
  12  -2  12 141.705 17.2160   1
  12  12  -2 139.039 19.7300   1
  12  12   2 106.792 19.0374   1
 -12 -12   2 149.881 19.9188   1
  12   4  12 3637.84 65.9963   2
  12  -4  12 3618.69 66.4457   1
  12  12   4 3393.65 70.1561   1
  12  12  -4 3457.27 69.4391   1
 -12  12  -4 3480.37 62.5846   1
   4  12  12 3450.68 69.7041   2
 -12 -12   4 3464.90 70.1126   1
 -12  12  -6 10245.4 172.497   2
 -12  12  -6 10217.1 173.570   1
  12   6  12 10357.2 178.207   2
 -12 -12  -6 10476.3 180.726   2
 -12 -12   6 10486.1 181.661   1
  12  12   6 10350.9 181.398   1
   6  12  12 10137.2 180.393   2
 -12  -6 -12 10407.8 178.007   2
  12  -6  12 10282.1 176.774   1
  12  12  -6 10501.7 180.376   1
   8  12  12 12387.5 215.501   2
 -12 -12  -8 12468.8 215.851   2
  12   8  12 12795.2 214.265   2
   8 -12  12 12475.3 207.764   1
  12  12   8 12706.8 217.210   1
 -12  12  -8 12274.4 208.429   1
  12  -8  12 12368.3 211.245   1
 -12  -8 -12 12675.5 214.320   2
 -12 -12   8 12414.7 216.711   1
  -8 -12  12 12197.8 215.007   1
  10 -12  12 1975.99 36.1952   2
  12  10  12 2128.93 46.6342   2
 -10 -12  12 1932.55 47.7449   1
 -12 -10  12 2039.80 48.7681   1
 -12 -10 -12 2206.62 47.0224   2
  10 -12  12 2027.06 37.8235   1
  12 -10  12 2097.47 40.3170   1
 -12 -12 -10 2042.36 47.1885   2
 -12 -12  10 2009.64 48.6590   1
  12 -12  10 1982.07 38.8071   1
  10  12  12 1985.11 47.2858   2
  12 -12  12 10744.4 180.019   1
 -12 -12 -12 10543.4 187.333   2
 -12 -12  12 10237.2 188.335   1
  12  12  12 10815.6 187.452   2
  13   1  -1 715.364 22.5147   1
   1 -13  -1 720.907 20.8536   2
 -13  -1   1 692.035 22.1499   1
   1 -13   1 672.856 19.9543   2
  -1 -13  -1 689.473 21.5155   2
  -1  13   1 639.293 20.5222   2
  -1 -13   1 678.954 21.0470   2
   1  13   1 653.950 21.2266   2
   1  13  -1 652.559 17.7908   1
 -13   1  -1 720.839 21.5498   1
 -13  -1  -1 719.259 22.1475   1
  13   1   1 715.243 22.8753   1
  13  -1   1 728.486 22.4428   1
 -13   1   1 673.601 21.2026   1
 -13  -1   3 12565.3 216.601   1
  13   3  -1 12124.7 216.896   1
 -13   1   3 12531.1 216.244   1
 -13   3   1 12621.3 215.329   1
   3 -13   1 12867.0 214.201   2
  -1 -13  -3 12884.2 215.851   2
   1  13  -3 12593.0 212.369   1
 -13  -1  -3 12546.7 215.995   1
 -13   3  -1 12673.4 214.997   1
  13   3   1 12716.7 216.726   1
  13  -1   3 12503.4 215.803   1
  -3  13   1 12660.9 214.325   2
  -1  13   3 12646.2 215.268   2
  -3 -13  -1 12940.1 216.159   2
   1  13   3 12672.9 215.755   2
  -3  13  -1 12611.0 213.986   2
   1 -13   3 12631.4 214.498   2
  -3 -13   1 12738.2 216.026   2
  -1  13  -3 12288.7 211.406   1
   3  13  -1 12795.7 213.713   1
 -13  -3  -1 12893.7 216.633   1
 -13   1  -3 12778.5 215.281   1
  13   1   3 12637.3 216.242   1
 -13  -3   1 12816.0 216.714   1
  -3  13   3 3236.13 61.1046   2
 -13  -3  -3 3235.23 62.8908   1
   3  13  -3 3167.32 58.9560   1
 -13   3  -3 3278.12 60.6147   1
   3  13   3 3227.61 62.0456   2
  -3 -13   3 3254.42 59.4603   1
   3 -13   3 3231.31 59.4532   2
  -3 -13  -3 3241.40 62.2502   2
  13   3   3 3195.96 62.6930   1
  13  -3   3 3260.72 61.4984   1
 -13  -3   3 3307.59 63.1991   1
  -1  13   5 4749.02 84.4495   2
  -5  13   1 4812.71 82.6131   2
 -13  -5  -1 4568.13 85.5381   1
   5  13  -1 4697.92 82.8430   1
   1  13   5 4544.32 84.5164   2
  -5  13  -1 4593.96 81.7626   2
 -13   5  -1 4409.11 82.5653   1
  13   5  -1 4439.39 85.3975   1
  -5 -13  -1 4641.66 85.2688   2
  -1 -13   5 4702.49 80.4015   1
   5  13   1 4769.82 83.7007   1
 -13  -1  -5 4548.22 84.0340   1
 -13   1  -5 4509.83 83.4795   1
 -13  -5   1 4598.20 85.5955   1
   1  13  -5 4693.33 80.0037   1
  13   5   1 4422.77 85.6025   1
  -1  13  -5 4637.30 78.8297   1
  13  -1   5 4455.63 83.7954   1
  13   1   5 4380.33 84.1430   1
  13   3   5 123.568 18.2340   1
  -5 -13  -3 77.4657 17.6060   2
   3  13   5 63.8194 17.4116   2
   3 -13   5 106.339 12.8302   2
  -5  13  -3 81.0090 12.2568   2
  13   5   3 64.8717 18.8084   1
   5  13  -3 57.4052 14.7802   1
  -5 -13   3 83.0581 14.5792   1
 -13  -3  -5 123.323 17.7042   1
   3  13  -5 90.2835 12.5854   1
 -13  -5   3 104.653 18.6892   1
 -13   5  -3 124.315 14.4710   1
  13  -3   5 118.521 14.9772   1
  -3 -13   5 84.4994 12.8964   1
 -13   3  -5 127.426 14.9290   1
 -13  -5  -3 93.7353 18.2594   1
 -13  -3   5 126.005 19.1245   1
  13   5  -3 111.166 18.9321   1
  13  -5   3 112.334 15.2396   1
  -3 -13  -5 85.9565 17.1686   2
   5 -13   3 79.4933 12.0645   2
   5 -13   5 152.116 12.6942   2
  -5 -13  -5 149.046 18.8766   2
  13   5   5 158.067 18.6292   1
   5  13   5 117.807 19.3649   2
 -13  -5  -5 204.354 18.4642   1
   5  13  -5 171.340 14.5096   1
  13  -5   5 234.712 16.1694   1
 -13  -5   5 170.969 20.0925   1
  -5 -13   5 179.187 16.0817   1
 -13   5  -5 197.863 14.6475   1
 -13  -7   1 1202.10 34.0762   1
  13   7   1 1276.96 34.6334   1
 -13  -1  -7 1143.92 31.1910   1
 -13   1  -7 1192.49 30.6232   1
  -7 -13   1 1280.21 32.3067   1
   1 -13   7 1282.46 24.8858   1
   7  13   1 1294.76 32.1207   1
  13   7  -1 1366.54 33.4139   1
 -13  -7  -1 1257.72 34.3304   1
  -1 -13   7 1246.35 26.9087   1
  13  -1   7 1206.06 31.1498   1
  13   1   7 1167.05 32.2613   1
   7  13  -1 1234.17 31.7808   1
 -13   7  -1 1331.82 29.5319   1
  -7  13  -1 1369.34 28.4571   2
   1  13   7 1344.23 33.0437   2
  -1  13   7 1199.61 32.5051   2
  13   7  -3 18460.9 307.629   1
 -13   7  -3 17821.5 303.736   1
   3  13   7 17894.4 306.729   2
  -7  13  -3 18064.7 302.723   2
 -13  -3  -7 18153.0 303.963   2
  -7 -13  -3 18570.3 307.263   2
   7  13   3 17940.9 306.454   1
 -13   3  -7 18103.2 304.867   1
  -7 -13   3 18286.7 306.124   1
 -13  -7  -3 18262.4 307.932   1
  13   3   7 17978.8 306.988   1
   7  13  -3 18292.3 305.453   1
 -13  -7   3 17952.9 307.889   1
  13  -3   7 18041.4 305.289   1
  13   7   3 18086.9 307.539   1
  -3 -13   7 17822.3 303.779   1
 -13  -5   7 1301.48 34.6122   1
   5  13  -7 1291.30 30.1137   1
  13  -7   5 1229.34 29.7727   1
   7 -13   5 1297.58 27.2904   2
  -5 -13  -7 1296.87 33.8362   2
  13   7   5 1248.28 35.0225   1
  -7 -13   5 1306.90 32.2456   1
 -13  -7   5 1236.63 34.5709   1
   7  13  -5 1353.09 31.9626   1
  -7 -13  -5 1359.29 34.0641   2
   5  13   7 1342.55 34.5435   2
 -13  -5  -7 1275.56 30.9444   2
   5 -13   7 1369.47 28.1928   2
 -13   5  -7 1305.84 29.6829   1
 -13  -7  -5 1274.27 34.3828   1
 -13   7  -5 1310.29 29.4176   1
  -5 -13   7 1280.47 30.7433   1
  13   5   7 1296.90 33.8972   1
  13  -5   7 1298.36 30.5715   1
   7 -13   7 106.925 11.6875   2
  -7 -13  -7 132.019 20.6642   2
  13  -7   7 110.851 14.9321   1
 -13  -7   7 121.597 20.4972   1
   7  13   7 86.9768 20.2863   2
 -13  -7  -7 111.370 17.6843   2
   7  13  -7 77.5218 16.6262   1
  13   7   7 71.7519 20.8515   1
 -13   7  -7 97.0091 14.1041   1
   7   7  13 88.8640 17.6804   2
  -7 -13   7 96.7684 18.5981   1
   9  13  -1 1010.89 29.2586   1
   1 -13   9 900.467 21.5738   1
  13   9   1 973.438 30.8920   1
  -9 -13  -1 955.898 30.2214   1
  -9 -13   1 983.501 29.7448   1
  13  -1   9 1008.46 28.7141   1
 -13  -9  -1 1076.49 31.6644   1
  13   1   9 1009.66 29.2067   1
  13   9  -1 1044.36 31.4104   1
  -1 -13   9 1012.14 23.7352   1
   9  13   1 918.146 29.7830   1
 -13  -9   1 1094.48 32.1721   1
   9   1  13 1005.83 24.8556   2
   1  13   9 916.083 29.8802   2
 -13  -1  -9 1013.18 24.4236   2
 -13   1  -9 1029.27 22.5588   2
   3  13   9 3156.95 65.1403   2
 -13   3  -9 3372.07 57.8080   2
   9   3  13 3324.05 62.2681   2
  13  -3   9 3310.99 63.3734   1
  -9 -13   3 3365.35 65.6520   1
  13   9   3 3309.33 66.6014   1
  -3 -13   9 3284.69 61.6242   1
 -13  -3  -9 3354.74 61.7103   2
  -9  13  -3 3254.03 59.9333   2
 -13  -9   3 3431.23 67.3225   1
  -9 -13  -3 3455.62 66.4641   2
  13   3   9 3326.38 65.1993   1
 -13  -9  -3 3458.30 67.5508   1
   9  13   3 3299.12 65.2402   1
   9  13  -3 3326.18 64.4002   1
  13   9  -3 3268.30 66.2200   1
 -13   9  -3 3161.00 60.7714   1
  -9  13  -5 3202.68 56.2204   1
   9  13  -5 3283.30 63.9418   1
  13   9  -5 3462.14 66.1787   1
   9   5  13 3195.86 62.4557   2
  13  -5   9 3253.70 61.5799   1
  13   9   5 3419.88 66.4333   1
  -5 -13   9 3159.17 61.9609   1
   5  13   9 3238.94 65.1348   2
 -13  -5  -9 3248.01 61.9368   2
  -9 -13  -5 3349.04 65.1770   2
  -9  13  -5 3243.72 58.0654   2
   9  13   5 3238.14 65.3793   1
  13   5   9 3298.62 65.6868   1
 -13  -9   5 3347.81 66.5915   1
 -13   9  -5 3363.03 59.5679   1
  -9 -13   5 3198.91 64.6774   1
  13  -9   7 1902.20 39.8780   1
  -7 -13  -9 2120.41 46.2031   2
   7   9  13 1857.52 44.4246   2
  -7 -13   9 1987.99 44.1513   1
 -13  -9   7 1953.11 46.6511   1
 -13  -7   9 2060.81 46.5755   1
   9  13  -7 2070.47 43.9789   1
  -9 -13  -7 2035.34 46.0378   2
 -13  -7  -9 2030.46 43.0623   2
   9   7  13 1944.14 43.2666   2
   7  13   9 2048.10 45.9968   2
   7 -13   9 2015.45 37.7323   2
 -13  -9  -7 1875.29 43.7510   2
  13   7   9 1965.68 46.1042   1
  13   9   7 1909.00 45.7688   1
 -13   9  -7 1883.88 38.8181   1
  13  -7   9 2028.29 40.6277   1
  -9 -13   7 2110.09 45.1094   1
 -13  -9   9 914.830 32.1354   1
   9  13   9 944.995 30.6558   2
  13   9   9 891.327 32.4779   1
  -9 -13   9 931.762 29.7959   1
  13  -9   9 894.514 24.1326   1
  -9 -13  -9 965.616 30.4992   2
   9 -13   9 1012.20 20.5148   2
   9   9  13 912.641 29.5615   2
 -13  -9  -9 882.630 28.9208   2
  11  -1  13 2914.48 53.3974   2
  11   1  13 2937.73 54.5755   2
  13  11   1 2961.18 60.1629   1
  11  13  -1 2938.16 59.4862   1
  13  11  -1 3013.00 60.6145   1
 -11 -13  -1 2946.67 60.5429   1
  13   1  11 2915.92 59.3792   1
  13  -1  11 2828.70 58.6574   1
 -11 -13   1 2894.19 60.3332   1
 -13 -11  -1 2898.63 60.8026   1
  11  13   1 2911.51 59.7893   1
 -13 -11   1 2974.00 61.2977   1
  -1 -13  11 2840.51 54.1771   1
   1 -13  11 2899.30 52.9164   1
 -13  -1 -11 2875.13 54.0754   2
 -13 -11   3 2106.06 48.6242   1
  -3 -13  11 2065.56 43.5145   1
 -13  11  -3 2158.50 41.4390   1
 -13 -11  -3 2143.21 49.3331   1
  13   3  11 2063.60 47.7071   1
  13  -3  11 2077.03 45.1248   1
  11  13   3 2165.90 48.3322   1
  11  13  -3 2229.72 47.7647   1
  13  11  -3 2186.88 48.0370   1
 -11 -13   3 2201.37 48.3791   1
  13  11   3 2152.30 48.3623   1
  11  -3  13 2106.99 39.6200   2
   3  13  11 2045.44 48.2819   2
 -11  13  -3 2141.99 40.5674   2
 -13  -3 -11 2048.28 43.2979   2
  11   3  13 2029.36 43.6353   2
  11  13  -5 1340.02 34.4810   1
  -5 -13  11 1238.80 32.3458   1
  13  11  -5 1395.95 35.9814   1
  11  -5  13 1171.19 24.6323   2
   5  11  13 1225.65 34.7775   2
 -13  -5 -11 1144.22 31.3929   2
 -11  13  -5 1308.50 25.3331   1
 -11  13  -5 1294.45 25.9301   2
   5  13  11 1228.75 35.5251   2
  11   5  13 1223.41 31.9579   2
 -11 -13  -5 1238.02 35.8962   2
  13   5  11 1239.19 36.5771   1
  13  -5  11 1235.66 31.7369   1
  11  13   5 1194.34 35.2156   1
  13  11   5 1253.75 36.6590   1
 -11 -13   5 1307.24 35.6548   1
 -13  11  -5 1292.57 27.2970   1
 -13 -11   5 1351.32 36.8637   1
 -13  -7 -11 1346.68 35.1728   2
   7  11  13 1453.39 37.9722   2
  13  -7  11 1420.58 32.8414   1
   7  13  11 1503.27 38.2835   2
 -13 -11  -7 1509.75 37.9353   2
 -11 -13  -7 1487.25 38.2555   2
  11   7  13 1332.90 35.6938   2
 -11 -13   7 1490.95 38.7806   1
  11  13   7 1492.86 38.8740   1
  11  -7  13 1383.67 31.8352   1
  13   7  11 1354.35 38.6355   1
 -13  11  -7 1432.30 29.9124   1
  13  11   7 1353.73 38.7767   1
 -11  13  -7 1462.57 27.4129   1
  11  13  -7 1524.37 37.6781   1
 -13 -11   7 1468.25 39.2399   1
  -7 -13  11 1514.40 36.7046   1
 -13 -11  -9 3099.87 64.5864   2
   9  11  13 3142.90 64.5212   2
 -11 -13  -9 3193.79 65.0680   2
   9  13  11 3158.01 65.3999   2
   9 -13  11 3170.39 56.0346   2
  11   9  13 3212.41 64.3715   2
 -13  -9  11 3250.98 66.4763   1
  13  11   9 3071.48 66.6924   1
  11  -9  13 3280.10 59.0112   1
  -9 -13 -11 3158.01 65.4139   2
 -13  -9 -11 3242.71 63.9729   2
 -13 -11   9 3177.09 66.2289   1
 -11 -13   9 3206.98 65.2225   1
  13  -9  11 3198.22 59.6517   1
  -9 -13  11 3238.22 65.0100   1
  13 -11   9 3133.22 58.4957   1
  11  13  11 3472.89 70.4064   2
  13 -11  11 3620.67 63.6611   1
  11 -11  13 3447.21 62.7283   1
  11 -13  11 3372.36 60.8364   1
 -13 -11  11 3500.53 71.9602   1
 -11 -13  11 3489.11 71.6528   1
 -11 -11  13 3442.39 70.8646   1
  11  11  13 3525.25 70.4152   2
 -13 -11 -11 3525.36 69.9468   2
 -11 -13 -11 3382.88 70.3005   2
  13  -1  13 15005.0 255.228   2
  13   1  13 15045.7 256.248   2
 -13 -13  -1 15498.6 262.690   1
  13  -1  13 15316.8 259.828   1
 -13 -13   1 15367.6 262.427   1
  13  13   1 15226.1 261.582   1
  13  13  -1 15329.6 261.321   1
  13   3  13 87.5422 15.5853   2
  13  -3  13 56.2715 18.0406   1
 -13 -13  -3 47.8587 22.1972   1
  13  13  -3 37.2072 19.4951   1
 -13 -13   3 56.1111 21.7293   1
   3  13  13 53.9300 20.9752   2
  13  13   3 19.0288 20.3242   1
 -13 -13   5 728.834 29.6937   1
  13   5  13 760.627 23.7548   2
 -13 -13  -5 683.831 27.8548   2
  13  -5  13 744.269 24.5040   1
  13  13   5 646.971 29.1586   1
 -13  13  -5 700.332 18.6497   1
   5  13  13 660.464 27.8526   2
 -13  13  -5 689.347 17.5750   2
  13  13  -5 713.627 28.3062   1
   7  13  13 434.253 25.3826   2
 -13 -13  -7 388.951 25.5383   2
 -13  13  -7 415.237 12.3438   2
  13   7  13 479.579 21.6951   2
 -13 -13   7 437.847 25.6905   1
  13  13   7 436.625 27.0172   1
  13  -7  13 439.124 20.0427   1
  -7 -13  13 421.862 22.6765   1
  13  13  -7 448.422 25.1344   1
 -13  13  -7 424.176 14.5093   1
  13   9  13 114.589 21.7020   2
   9 -13  13 134.861 9.99436   1
  13  13   9 128.002 25.4296   1
 -13 -13   9 168.432 25.1167   1
  -9 -13  13 158.790 22.7306   1
  13  -9  13 103.402 16.2465   1
 -13  -9 -13 135.145 20.8643   2
   9  13  13 155.325 24.2192   2
 -13 -13  -9 126.253 23.2945   2
  13 -13  11 154.340 14.6607   1
 -13 -13  11 201.027 27.5019   1
 -11 -13  13 149.658 25.3035   1
 -13 -11  13 145.800 27.4193   1
 -13 -11 -13 115.464 24.7650   2
  11 -13  13 159.771 12.9943   1
  13 -11  13 134.733 16.0992   1
 -13 -13 -11 170.403 25.8191   2
  13  11  13 95.9012 24.7326   2
  11  13  13 152.221 26.6903   2
  13 -13  13 64388.4 1073.69   1
 -13 -13 -13 64420.0 1080.58   2
  13  13  13 65676.6 1080.85   2
 -13 -13  13 65686.0 1082.16   1
 -14   0   0 7965.53 137.714   1
  14   0   0 8020.92 138.045   1
   0 -14   0 7565.55 136.283   2
   0 -14  -2 8443.05 144.218   2
   2 -14   0 8347.61 143.320   2
 -14   0  -2 8409.36 144.745   1
   0  14   2 8133.65 144.032   2
   0 -14   2 8407.89 143.786   2
  -2 -14   0 8312.64 144.449   2
  -2  14   0 8202.77 143.229   2
 -14  -2   0 8308.22 145.204   1
   0  14  -2 8112.40 140.628   1
 -14   2   0 8157.91 144.154   1
  14   2   0 8056.75 145.612   1
 -14   0   2 8317.98 145.186   1
  14   0   2 8428.57 145.206   1
  -2  14   2 19225.2 325.061   2
   2 -14   2 19419.0 324.482   2
  -2 -14  -2 19680.0 326.225   2
 -14  -2  -2 19393.4 326.439   1
  -2 -14   2 19505.4 325.921   2
   2  14   2 19394.3 325.965   2
 -14   2  -2 19472.1 325.590   1
   2  14  -2 19249.9 323.149   1
  14   2   2 18939.0 327.032   1
 -14  -2   2 19167.0 326.853   1
 -14   2   2 19005.3 326.020   1
  14  -2   2 19133.6 326.141   1
 -14   4   0 1950.11 42.3176   1
 -14   0   4 2038.87 44.6185   1
 -14   0  -4 1993.21 43.1904   1
   0  14  -4 2042.67 38.0914   1
  14   4   0 1984.17 44.5837   1
   0  14   4 2040.94 43.0591   2
  -4  14   0 2086.14 41.3404   2
  -4 -14   0 2047.89 43.9205   2
   4  14   0 2037.86 41.5375   1
  14   0   4 1987.97 43.4381   1
 -14  -4   0 2046.73 44.8157   1
  -4  14   2 1465.85 32.9027   2
   4 -14   2 1452.34 31.7118   2
  -2 -14  -4 1431.64 35.6238   2
  -2  14   4 1442.70 34.4503   2
 -14  -4  -2 1495.66 35.6020   1
 -14   2  -4 1436.55 34.0979   1
   4  14  -2 1395.14 31.6954   1
   2  14  -4 1389.02 29.7217   1
   2  14   4 1335.19 34.8002   2
  -4 -14  -2 1400.30 34.5159   2
  -4  14  -2 1370.63 31.4798   2
   2 -14   4 1441.37 31.8514   2
  14   4   2 1496.79 35.5221   1
 -14  -4   2 1428.98 36.1752   1
  14   2   4 1450.41 34.8291   1
  -2  14  -4 1378.29 27.3288   1
 -14  -2  -4 1457.93 34.9748   1
 -14   4  -2 1437.24 32.6830   1
  14  -2   4 1442.58 34.2531   1
  14   4  -2 1563.15 36.5835   1
 -14  -2   4 1392.70 35.5292   1
   4 -14   4 13135.6 223.652   2
  -4 -14  -4 12637.7 227.033   2
  14   4   4 13298.9 227.534   1
 -14   4  -4 13550.4 225.022   1
   4  14   4 13634.8 226.898   2
  -4 -14   4 13026.2 224.449   1
 -14  -4  -4 13411.9 227.462   1
  -4  14   4 13256.3 225.730   2
  14  -4   4 13185.6 225.762   1
 -14  -4   4 13379.4 228.004   1
   4  14  -4 13107.8 223.913   1
 -14   6   0 48470.0 814.094   1
   0 -14   6 48503.7 810.890   1
   6  14   0 49177.1 814.497   1
 -14   0  -6 49605.8 815.155   1
   0  14  -6 49108.2 810.534   1
  14   6   0 49299.3 816.775   1
   0  14   6 48818.9 815.427   2
  -6  14   0 48853.5 813.171   2
 -14  -6   0 49455.7 816.626   1
  14   0   6 48921.3 815.568   1
  14   6  -2 3065.29 64.6446   1
   2  14  -6 3200.89 58.6887   1
 -14  -2   6 3072.25 64.5914   1
  -6  14   2 3339.86 61.5064   2
  -2  14   6 3283.79 63.5370   2
 -14  -6  -2 3265.61 65.1704   1
 -14   6  -2 3004.11 60.9670   1
  -2  14  -6 3237.42 55.9940   1
   2  14   6 3343.86 63.9712   2
  -6  14  -2 3262.00 59.9436   2
  -6 -14  -2 3245.48 64.8378   2
   6  14   2 3148.62 62.5550   1
  -6 -14   2 3361.00 62.5657   1
 -14  -2  -6 3339.12 63.6310   1
 -14   2  -6 3259.91 62.2858   1
  -2 -14   6 3368.52 59.4397   1
 -14  -6   2 3201.30 64.6791   1
  14  -2   6 3270.37 62.9357   1
  14   6   2 3122.71 64.9555   1
   6  14  -2 3188.22 61.5123   1
  14   2   6 3336.00 64.0713   1
  14   6  -4 6956.73 127.765   1
 -14  -4   6 7144.09 128.004   1
  14  -6   4 7009.78 124.717   1
  -4 -14  -6 7096.63 126.989   2
   6 -14   4 7075.90 122.587   2
  14   6   4 7125.99 127.495   1
 -14   6  -4 7061.77 123.927   1
   4  14   6 7187.90 126.985   2
  -6 -14  -4 7287.32 127.219   2
   4 -14   6 7165.29 123.016   2
 -14  -4  -6 7225.20 127.087   1
 -14  -6  -4 7291.87 127.751   1
  -6 -14   4 7107.96 125.192   1
 -14   4  -6 7260.26 124.518   1
   4  14  -6 7084.90 123.044   1
  14   4   6 7082.54 127.049   1
  -4 -14   6 7019.92 124.188   1
 -14  -6   4 6867.08 127.856   1
  14  -4   6 6954.05 125.053   1
   6  14  -4 7171.95 124.431   1
 -14  -6  -6 62302.0 1032.36   1
  -6 -14  -6 62511.3 1032.05   2
   6 -14   6 61267.8 1027.45   2
  14   6   6 62610.1 1032.48   1
 -14   6  -6 62617.2 1028.81   1
  -6 -14   6 61383.9 1030.24   1
   6  14  -6 61784.9 1029.35   1
 -14  -6   6 62455.1 1033.10   1
  14  -6   6 61668.1 1029.67   1
   6  14   6 62700.9 1031.89   2
  14   8   0 13856.5 233.126   1
  14   0   8 13450.2 231.360   1
   0 -14   8 13447.5 226.547   1
 -14  -8   0 13229.0 233.727   1
   8  14   0 13428.8 230.959   1
   0  14   8 13453.1 231.839   2
  -8  14   0 13576.4 228.795   2
 -14   0  -8 13538.7 227.201   2
  -8  14  -2 396.555 17.4502   2
   8  14  -2 388.222 19.8946   1
  -2 -14   8 441.318 16.6582   1
 -14  -8   2 391.779 22.4522   1
  14   8   2 359.090 22.9456   1
  -8 -14  -2 448.918 22.2922   2
 -14   2  -8 367.080 13.7374   2
 -14  -2  -8 367.941 17.2537   2
 -14   2  -8 363.582 19.6794   1
  -8 -14   2 379.421 21.3068   1
   2 -14   8 416.556 11.5342   1
   8  14   2 436.683 22.1232   1
 -14  -8  -2 404.038 23.4128   1
  14  -2   8 406.562 20.2159   1
  14   2   8 407.378 21.7067   1
  14   8  -2 371.651 22.4175   1
 -14   8  -2 378.163 17.7412   1
   2  14   8 482.864 22.4948   2
  14   8  -4 456.935 24.2760   1
  -8 -14   4 367.655 20.7351   1
  14   8   4 382.004 23.1522   1
   8  14  -4 372.930 20.9061   1
   4  14   8 357.817 22.2180   2
  -8 -14  -4 393.431 23.7235   2
  -8  14  -4 372.408 14.7515   2
 -14  -4  -8 332.237 17.8161   2
 -14  -8  -4 444.780 24.5090   1
 -14   4  -8 352.649 18.2843   1
   8  14   4 374.575 21.1853   1
  14   4   8 346.476 21.8388   1
 -14  -8   4 368.061 23.5518   1
 -14   8  -4 422.560 17.7182   1
  14  -4   8 393.842 20.1059   1
  -4 -14   8 356.652 18.2877   1
   8  14  -6 2367.07 49.6749   1
  14  -8   6 2384.27 47.9972   1
 -14  -6   8 2319.26 52.7383   1
   8   6  14 2358.11 49.9637   2
  -6 -14  -8 2296.47 51.7426   2
  14   8   6 2296.80 52.7498   1
 -14   8  -6 2427.85 46.7559   1
  -8 -14  -6 2424.19 52.1841   2
   6  14   8 2288.68 51.5881   2
 -14  -6  -8 2374.30 48.9904   2
   6 -14   8 2420.24 45.3500   2
 -14   6  -8 2354.82 47.5861   1
  14   6   8 2455.98 52.6975   1
  -8 -14   6 2337.31 50.9654   1
 -14  -8   6 2446.50 53.0476   1
  -6 -14   8 2440.34 49.3329   1
  14  -6   8 2505.94 48.2517   1
 -14  -8   8 436.129 24.7943   1
 -14  -8  -8 337.397 21.6075   2
   8  14   8 411.697 23.7538   2
 -14   8  -8 350.049 16.7468   1
  14   8   8 313.095 24.4638   1
  14  -8   8 381.573 18.6584   1
   8   8  14 307.176 21.7466   2
   8 -14   8 465.557 14.9543   2
  -8 -14  -8 419.627 23.9077   2
  -8 -14   8 376.954 22.1863   1
  10  14   0 727.023 27.4144   1
  14  10   0 805.128 30.0476   1
 -10 -14   0 769.738 28.4861   1
  14   0  10 804.535 28.0031   1
   0 -14  10 854.795 20.9296   1
 -14 -10   0 896.632 30.5402   1
  10   0  14 846.431 22.2290   2
 -14   0 -10 788.634 20.8925   2
  14  10   2 2098.47 49.5612   1
 -14 -10   2 2104.97 49.8115   1
 -14  10  -2 2058.73 43.0624   1
  10  14  -2 2124.92 48.0186   1
   2 -14  10 2183.39 39.6445   1
  14  -2  10 2129.65 46.3415   1
 -10 -14   2 2210.84 49.4524   1
  14   2  10 2157.30 47.5429   1
 -14 -10  -2 2180.56 50.4026   1
  14  10  -2 2162.80 49.4173   1
  -2 -14  10 2235.52 43.1283   1
  10  14   2 2165.95 48.5151   1
 -14  -2 -10 2154.44 43.0083   2
 -10  14  -2 2232.82 42.4301   2
 -14   2 -10 2203.22 40.4303   2
  10   2  14 2145.62 43.7962   2
   2  14  10 2156.79 48.5467   2
 -10  14  -4 1359.26 29.9608   2
   4  14  10 1385.25 38.6642   2
 -14  -4 -10 1543.31 33.9165   2
 -14 -10   4 1526.98 39.2878   1
 -10 -14  -4 1372.52 38.5925   2
 -14 -10  -4 1488.48 39.8977   1
  14   4  10 1463.16 38.3274   1
  10  14   4 1304.81 38.4214   1
  14  10   4 1471.51 39.7033   1
 -10 -14   4 1459.66 38.4241   1
  14  -4  10 1488.31 35.1898   1
  10   4  14 1446.65 34.1862   2
  -4 -14  10 1458.36 33.8018   1
  10  14  -4 1386.83 36.8128   1
 -14  10  -4 1500.48 31.7361   1
  14  10  -4 1510.91 39.6814   1
  14  10  -6 217.249 23.3495   1
   6  10  14 253.884 22.2105   2
  14  10   6 260.132 24.9230   1
  -6 -14  10 302.364 20.2281   1
 -14 -10   6 207.760 23.6850   1
  10   6  14 270.395 19.9474   2
 -14  -6 -10 274.800 20.1209   2
   6  14  10 276.140 23.2950   2
 -10 -14  -6 275.211 23.8730   2
 -14 -10  -6 254.782 22.0945   2
  14   6  10 301.250 23.2246   1
  10  14   6 227.681 24.1051   1
  10  14  -6 286.236 21.8875   1
  14  -6  10 276.464 19.1257   1
 -14  10  -6 233.283 14.9931   1
 -10  14  -6 303.561 9.63765   1
 -10 -14   6 284.606 22.5882   1
 -14 -10  -8 404.697 23.5544   2
   8 -14  10 381.969 14.5008   2
   8  14  10 384.304 25.5980   2
 -10 -14   8 392.222 24.8268   1
  14  -8  10 393.800 19.1733   1
  14   8  10 334.536 25.9098   1
 -14  10  -8 348.362 15.8656   1
  14  10   8 382.707 26.8265   1
 -14 -10   8 418.698 27.1051   1
  -8 -14  10 421.954 23.5841   1
  10   8  14 330.726 22.8129   2
 -14  -8 -10 356.569 22.2366   2
 -10 -14  -8 397.373 24.9550   2
   8  10  14 389.197 23.9504   2
  -8 -14 -10 415.645 25.4290   2
 -14  -8  10 362.339 25.6415   1
  14 -10   8 384.408 18.3865   1
  10  14  10 4563.44 86.1473   2
  14  10  10 4236.84 87.3600   1
 -14 -10 -10 4341.07 84.1894   2
  10  10  14 4379.26 84.6679   2
  14 -10  10 4534.38 79.9038   1
 -10 -14  10 4397.38 85.5365   1
 -14 -10  10 4542.01 87.4584   1
 -10 -14 -10 4463.29 85.8939   2
  10 -14  10 4377.15 76.2708   2
  12  14   0 1638.22 41.8024   1
  14  12   0 1701.95 43.3714   1
 -12 -14   0 1693.67 42.9134   1
  14   0  12 1706.67 40.7919   1
 -14 -12   0 1720.96 44.0342   1
   0 -14  12 1686.74 35.0788   1
  12   0  14 1720.02 35.7805   2
   2  14  12 514.746 26.8767   2
 -14  -2 -12 578.917 19.9096   2
 -14 -12   2 554.228 27.9167   1
  12  14   2 531.315 26.2661   1
  14  12  -2 510.197 26.3267   1
  12  -2  14 545.116 17.1851   2
  12   2  14 535.405 20.8280   2
  12  14  -2 524.037 26.5010   1
  14   2  12 571.019 26.1640   1
 -12 -14  -2 532.899 27.0792   1
 -14 -12  -2 525.016 28.0658   1
  14  -2  12 593.683 24.5140   1
 -12 -14   2 551.999 27.2064   1
  -2 -14  12 533.246 20.4470   1
  14  12   2 456.197 26.9333   1
 -12  14  -4 1570.90 32.0859   1
 -14  -4 -12 1771.35 36.8577   2
   4  14  12 1591.84 42.0788   2
   4  12  14 1562.96 41.7769   2
 -12  14  -4 1575.31 32.6361   2
 -12 -14   4 1617.82 42.3865   1
  14  12   4 1509.17 41.5079   1
  12  14  -4 1601.85 40.9744   1
 -14  12  -4 1552.06 33.7485   1
  12  -4  14 1725.95 31.8374   2
  12   4  14 1671.87 37.0108   2
 -12 -14  -4 1617.40 41.8928   2
  14   4  12 1718.58 41.9253   1
  12  14   4 1612.97 41.7737   1
  14  -4  12 1692.01 38.1375   1
  14  12  -4 1581.83 41.8515   1
  -4 -14  12 1635.70 37.0592   1
 -14 -12   4 1585.02 42.6953   1
  -6 -14  12 5120.78 93.0313   1
  12  14  -6 5293.99 94.7081   1
  14  12  -6 5078.46 95.3426   1
   6  12  14 4991.12 95.3114   2
 -14  -6 -12 5035.35 92.2599   2
  12  -6  14 5013.70 85.4973   2
 -14  12  -6 4872.64 85.6284   2
   6  14  12 5144.13 95.7492   2
 -12 -14  -6 5145.07 95.6486   2
 -12  14  -6 5063.36 86.5957   2
  12   6  14 4916.45 92.3004   2
 -14 -12  -6 4983.08 94.9350   2
  14   6  12 5098.10 96.1002   1
  14  -6  12 4910.34 91.4046   1
  14  12   6 4848.61 96.0452   1
  12  14   6 5175.98 96.0377   1
 -12  14  -6 5130.71 86.3420   1
 -14 -12   6 5017.62 96.3944   1
 -14  12  -6 4917.99 87.9177   1
 -12 -14   6 5085.52 96.1890   1
  14  -8  12 169.811 17.5194   1
 -14 -12   8 205.392 25.2805   1
 -14  -8 -12 150.077 20.5433   2
   8  12  14 158.392 23.1297   2
 -14 -12  -8 200.643 22.6926   2
 -12 -14  -8 150.162 23.9138   2
   8  14  12 123.774 23.7845   2
  12   8  14 167.608 21.3888   2
  12  14   8 169.275 24.1975   1
 -12  14  -8 161.431 10.0260   1
  12  -8  14 210.158 17.1158   1
  14   8  12 134.046 24.5326   1
  14  12   8 159.118 24.6821   1
 -14  12  -8 172.016 13.3804   1
  -8 -14  12 174.128 21.0235   1
 -12 -14   8 160.876 23.4558   1
 -12 -14 -10 4296.43 85.1518   2
 -14 -12 -10 4384.17 84.6596   2
  10  14  12 4212.37 85.1655   2
  10  12  14 4458.27 84.5073   2
  10 -14  12 4124.66 74.7387   2
  12  10  14 4321.32 83.7130   2
 -14 -10  12 4199.41 86.3445   1
  14  10  12 4403.62 86.8788   1
  12 -10  14 4411.20 78.1133   1
  14  12  10 4448.27 87.4224   1
  10 -12  14 4453.23 76.1820   1
 -12 -14  10 4282.14 85.5094   1
 -14 -12  10 4330.43 86.3257   1
  14 -10  12 4384.88 78.7239   1
 -10 -14 -12 4237.44 84.8171   2
 -14 -10 -12 4342.47 83.6453   2
 -10 -14  12 4176.07 84.0384   1
  14 -12  10 4432.34 77.7019   1
  12 -14  12 1192.85 27.0985   1
 -12 -14  12 1242.48 39.7603   1
 -14 -12  12 1391.85 42.4921   1
  12  12  14 1357.18 40.2479   2
  12  14  12 1184.37 40.6219   2
  14  12  12 1424.17 44.1461   1
  14 -12  12 1417.86 31.2572   1
  12 -12  14 1362.40 29.7346   1
 -12 -12  14 1387.53 41.9101   1
 -14 -12 -12 1339.96 40.3831   2
 -12 -14 -12 1189.01 40.4731   2
  14   0  14 2182.92 43.9365   2
  14  14   0 2237.44 51.8494   1
  14   0  14 2225.21 49.5780   1
 -14 -14   0 2218.59 52.9043   1
  14   2  14 2402.59 47.7572   2
  14  -2  14 2392.28 51.0126   1
 -14 -14  -2 2343.56 54.9186   1
 -14 -14   2 2366.95 55.0445   1
  14  14  -2 2368.35 53.7565   1
  14  14   2 2338.17 53.8825   1
  14   4  14 1718.92 37.3107   2
  14  -4  14 1653.15 39.1212   1
  14  14  -4 1592.91 42.0795   1
 -14 -14   4 1585.49 43.0377   1
  14  14   4 1595.72 43.0784   1
   4  14  14 1578.36 42.2681   2
 -14  14  -4 1574.98 33.2834   1
 -14  14  -6 830.899 19.4624   2
 -14 -14   6 818.939 32.8742   1
 -14 -14  -6 836.828 31.5912   2
  14   6  14 878.801 27.6091   2
 -14  14  -6 839.079 20.5449   1
  14  -6  14 785.693 25.7670   1
  14  14   6 819.974 32.9937   1
   6  14  14 807.675 31.8131   2
  14  14  -6 831.561 31.6982   1
  -6 -14  14 850.832 28.6835   1
   8  14  14 394.462 27.8700   2
 -14 -14  -8 441.880 27.3386   2
  14   8  14 434.275 24.8811   2
  14  14   8 443.999 28.5072   1
 -14  14  -8 428.876 14.9641   1
  14  -8  14 428.856 20.8892   1
 -14 -14   8 413.831 28.0554   1
  -8 -14  14 415.923 25.3646   1
 -14 -14 -10 3230.55 68.1719   2
  10  14  14 3338.91 68.4774   2
  14  10  14 3255.21 66.7988   2
  14  14  10 3222.50 70.3387   1
  10 -14  14 3086.72 56.5142   1
  14 -10  14 3269.92 61.3955   1
 -14 -14  10 3243.45 69.3555   1
 -14 -10 -14 3259.99 65.8736   2
 -10 -14  14 3228.68 67.6872   1
  14  12  14 594.951 33.7266   2
  12  14  14 503.813 34.6729   2
  14  14  12 470.992 36.9396   1
  14 -14  12 543.942 19.9901   1
 -14 -12  14 584.894 35.4961   1
 -14 -14  12 547.873 35.9081   1
 -14 -14 -12 496.915 34.1825   2
 -14 -12 -14 550.922 32.6458   2
 -12 -14  14 533.529 32.5296   1
  14 -12  14 579.882 22.3289   1
  12 -14  14 541.302 18.5016   1
 -14 -14 -14 21791.1 376.186   2
  14 -14  14 22148.5 368.086   1
  14  14  14 22176.8 376.438   2
 -14 -14  14 21668.6 377.391   1
  15  -1   1 739.797 24.6914   1
  15   1  -1 736.431 25.9018   1
   1 -15  -1 690.191 23.4592   2
 -15  -1   1 706.300 24.9356   1
 -15   1   1 690.112 24.4250   1
  -1 -15  -1 706.365 23.6515   2
   1 -15   1 710.330 22.7286   2
  -1 -15   1 683.831 23.9138   2
  -1  15   1 663.685 23.1104   2
   1  15  -1 684.458 19.8162   1
 -15   1  -1 736.116 24.2266   1
 -15  -1  -1 766.629 24.6906   1
  15   1   1 702.444 25.2137   1
 -15   1   3 558.984 23.8663   1
  -1 -15  -3 562.824 23.9651   2
   3 -15   1 602.425 21.6467   2
 -15  -3  -1 643.289 23.9158   1
 -15   1  -3 629.221 23.0563   1
  -3  15   1 543.618 21.2706   2
   1  15   3 583.183 23.3635   2
  -3 -15  -1 601.164 24.0137   2
  -1  15   3 589.132 22.2792   2
   1 -15   3 544.345 21.0755   2
  -3  15  -1 538.093 20.6680   2
  -3 -15   1 558.103 23.4957   2
  -1 -15   3 592.230 22.8323   2
 -15  -3   1 623.851 25.3214   1
  -1  15  -3 530.221 16.5288   1
 -15   3  -1 606.552 22.6789   1
  15   3   1 638.559 24.7922   1
  15   1   3 608.079 24.9030   1
 -15  -1  -3 645.529 24.5251   1
   1  15  -3 545.346 17.5480   1
   3  15  -1 572.150 19.9529   1
 -15   3   1 582.217 23.0558   1
  15  -1   3 648.845 25.0493   1
  15   3  -1 627.461 25.3784   1
 -15  -1   3 598.611 25.0434   1
   3 -15   3 4312.19 80.1946   2
  -3  15   3 4259.32 81.0644   2
  -3 -15  -3 4344.37 82.5360   2
 -15   3  -3 4518.59 81.4211   1
   3  15   3 4322.42 82.0526   2
  15   3   3 4446.17 83.7492   1
 -15  -3   3 4525.40 83.6224   1
  15  -3   3 4437.45 82.1017   1
 -15  -3  -3 4529.14 83.4056   1
   3  15  -3 4428.89 78.9884   1
  15   5  -1 2189.01 47.3508   1
 -15   5  -1 2205.68 44.3281   1
 -15  -1   5 2176.63 47.0272   1
 -15   5   1 2131.82 45.2030   1
 -15   1  -5 2220.80 45.1967   1
 -15  -5  -1 2122.69 47.6393   1
  15   5   1 2122.53 48.2881   1
  -5  15   1 1958.49 43.6608   2
  -1  15   5 2033.66 45.8102   2
   1  15   5 2030.99 45.6989   2
  -5  15  -1 2042.87 42.2846   2
  -5 -15  -1 2052.69 45.6441   2
   5  15   1 2020.81 44.5111   1
   5  15  -1 2018.95 43.3904   1
 -15  -1  -5 2168.84 46.4341   1
  -1  15  -5 2060.55 38.6255   1
  15   1   5 2155.68 46.5660   1
   1  15  -5 2019.60 39.9031   1
 -15  -5   1 2167.51 47.4137   1
  15  -1   5 2172.39 46.3943   1
  -5  15   3 15565.3 266.210   2
  -3  15   5 15666.9 266.983   2
  -3 -15  -5 16176.6 268.303   2
   5 -15   3 15869.8 264.803   2
  15   3   5 15570.0 268.193   1
   5  15  -3 15691.7 265.219   1
  -5 -15  -3 15914.7 267.984   2
   3  15   5 15611.8 267.726   2
   3 -15   5 15791.3 265.077   2
  15   5   3 15625.1 268.609   1
 -15   5  -3 15417.0 265.622   1
   3  15  -5 15698.5 264.025   1
  15   5  -3 15814.0 268.844   1
 -15  -3  -5 15707.2 268.361   1
 -15  -5  -3 15847.7 268.871   1
 -15  -3   5 15590.9 268.804   1
  15  -3   5 15573.7 266.901   1
 -15  -5   3 15344.1 268.755   1
  -5 -15   3 15636.3 265.956   1
  -3 -15   5 15683.9 264.624   1
  -3  15  -5 15617.4 260.871   1
 -15   3  -5 15739.0 266.164   1
  -5 -15  -5 28335.6 470.679   2
   5 -15   5 28382.2 466.988   2
  15   5   5 27877.8 471.272   1
   5  15   5 28185.7 470.516   2
 -15  -5  -5 27866.4 471.221   1
  -5 -15   5 27949.2 468.487   1
   5  15  -5 28068.0 467.583   1
 -15   5  -5 27892.7 468.085   1
  15  -5   5 27693.1 469.074   1
 -15  -5   5 27191.2 471.515   1
  -1  15  -7 3793.75 65.3317   1
  -1  15   7 3799.85 72.5613   2
  -7  15   1 3708.14 69.8035   2
   7  15  -1 3758.33 71.4113   1
 -15  -7  -1 3677.06 74.2006   1
  15   7  -1 3727.57 74.2409   1
  -7  15  -1 3654.79 68.9776   2
   1  15   7 3725.89 73.0323   2
  15   1   7 3889.41 72.7175   1
 -15  -7   1 3772.04 74.3020   1
  15  -1   7 3772.11 72.2885   1
  -7 -15  -1 3650.09 73.9448   2
 -15   1  -7 3809.67 71.9072   1
 -15  -1  -7 3916.46 72.5606   1
   7  15   1 3733.33 71.5621   1
  -1 -15   7 3709.90 67.2374   1
 -15   7  -1 3732.52 70.1015   1
   1  15  -7 3801.37 66.7888   1
  15   7   1 3837.14 74.3914   1
 -15  -3   7 6685.86 121.391   1
  15   3   7 6686.59 120.216   1
  -3 -15   7 6557.38 116.241   1
 -15   7  -3 6706.96 116.996   1
   3  15   7 6839.66 120.339   2
  -7  15  -3 6521.87 115.522   2
  -7 -15  -3 6843.07 120.712   2
  15  -3   7 6548.83 118.466   1
 -15  -7   3 6599.15 121.488   1
   7  15   3 6595.92 119.387   1
 -15  -3  -7 6618.25 120.128   1
  -7 -15   3 6585.04 118.954   1
 -15   3  -7 6605.87 117.670   1
 -15  -7  -3 6781.87 121.293   1
   3  15  -7 6862.74 115.478   1
  15   7  -3 6797.16 121.401   1
   7  15  -3 6553.03 118.042   1
  15   7   3 6577.08 121.322   1
  15   7   5 11.6044 20.6451   1
  -5 -15   7 13.8364 15.4074   1
 -15   7  -5 10.5597 15.4877   1
  -7 -15  -5 12.2020 19.8965   2
   5  15   7 18.2317 19.1536   2
   5 -15   7 12.2324 12.9577   2
 -15  -7  -5 29.8299 19.5478   1
 -15   5  -7 8.99581 15.8445   1
 -15  -7   5 20.4571 21.0889   1
  15  -5   7 15.1174 15.7009   1
   7  15  -5 22.5841 16.0221   1
  15   5   7 5.65677 20.2570   1
  -7 -15   5 7.39007 16.8446   1
  -5 -15  -7 23.9410 19.0976   2
   7 -15   5 10.1321 12.5719   2
   5  15  -7 23.6816 14.3966   1
 -15  -5   7 2.01865 21.6994   1
  15  -7   5 18.9796 15.9794   1
  -7 -15   7 20043.0 343.794   1
   7  15   7 20097.2 345.491   2
 -15  -7  -7 19977.4 343.635   2
  15  -7   7 20363.7 342.579   1
   7  15  -7 20595.8 342.903   1
 -15  -7   7 20847.5 346.976   1
 -15   7  -7 20268.4 341.576   1
  15   7   7 20281.7 346.026   1
  -7 -15  -7 20608.9 345.552   2
   7 -15   7 20302.8 340.028   2
  -1 -15   9 1781.38 35.7321   1
   9  15  -1 1737.30 41.4569   1
 -15  -1  -9 1673.59 35.7102   2
 -15   1  -9 1697.47 34.4286   2
  15   9   1 1752.31 43.6257   1
  -9 -15   1 1839.49 41.8797   1
 -15  -9  -1 1712.31 43.8671   1
  15   9  -1 1836.29 43.6083   1
   1 -15   9 1696.81 33.5994   1
   9  15   1 1821.06 41.0536   1
  15   1   9 1633.09 41.5353   1
 -15  -9   1 1699.65 43.8013   1
  15  -1   9 1678.08 41.2750   1
  -9  15  -1 1828.66 36.9350   2
  -1  15   9 1752.40 42.2737   2
   1  15   9 1796.59 42.6924   2
 -15   9  -1 1683.46 37.7474   1
   9   3  15 530.059 21.1874   2
 -15   9  -3 516.731 19.7055   1
  -9  15  -3 527.142 18.4580   2
   3  15   9 566.478 26.2942   2
 -15  -3  -9 560.145 20.0829   2
 -15   3  -9 539.542 15.1874   2
  -9 -15  -3 492.565 25.6462   2
  15   9  -3 608.035 27.2127   1
   9  15   3 514.273 24.9253   1
  15   3   9 555.882 24.7367   1
 -15  -9  -3 555.080 26.6950   1
  -9 -15   3 510.256 24.1481   1
  15  -3   9 556.483 22.7350   1
  -3 -15   9 527.107 19.2949   1
 -15  -9   3 550.215 27.1745   1
  15   9   3 526.193 26.5262   1
   9  15  -3 514.301 23.3400   1
 -15   9  -5 16943.8 284.329   1
  15  -5   9 16638.9 286.344   1
   5  15   9 17066.9 288.684   2
 -15  -5  -9 16889.9 285.856   2
 -15   5  -9 16556.8 280.448   2
  -9 -15  -5 17182.7 289.047   2
  -5 -15   9 16944.4 286.001   1
 -15  -9   5 16711.7 289.968   1
   9  15   5 17077.7 288.732   1
 -15  -9  -5 17023.5 289.859   1
 -15   5  -9 16835.9 285.377   1
  15   5   9 16919.4 289.278   1
   9  15  -5 17031.2 287.187   1
  15   9   5 16938.3 289.861   1
  -9 -15   5 17048.1 288.350   1
  15   9  -5 17193.8 289.679   1
 -15  -5   9 16965.7 289.999   1
   9   5  15 17049.9 286.435   2
   9  15  -7 1317.48 33.3785   1
  15  -9   7 1286.68 30.9522   1
 -15  -7   9 1195.30 37.5811   1
   9   7  15 1209.77 33.4937   2
   7   9  15 1328.90 34.9474   2
  -7 -15  -9 1124.58 35.6289   2
 -15   9  -7 1332.85 28.9142   1
  -9 -15  -7 1186.29 35.5188   2
 -15  -7  -9 1163.29 32.7035   2
   7  15   9 1137.33 35.5173   2
   7 -15   9 1150.13 27.5080   2
 -15  -9  -7 1313.73 34.5454   2
 -15   7  -9 1150.51 29.8594   1
  15   7   9 1186.67 37.0171   1
  15   9   7 1298.89 37.6708   1
  -9 -15   7 1186.44 34.1332   1
 -15  -9   7 1289.21 37.0530   1
  -7 -15   9 1191.35 33.0931   1
  15  -7   9 1295.77 31.3857   1
 -15  -9   9 2698.39 59.8041   1
 -15  -9  -9 2649.91 56.7045   2
   9  15   9 2750.77 58.5259   2
 -15   9  -9 2642.81 51.9321   1
  15   9   9 2760.03 59.5764   1
  15  -9   9 2678.81 53.5177   1
   9 -15   9 2761.19 49.5597   2
  -9 -15  -9 2742.98 58.6380   2
   9   9  15 2561.19 56.9930   2
  -9 -15   9 2734.95 57.5709   1
  11  15   1 13.5165 21.0270   1
  11  15  -1 44.4422 20.7091   1
  15  11   1 21.9277 23.3251   1
 -11 -15  -1 27.8266 22.1822   1
 -15 -11  -1 56.3404 22.5037   1
 -11 -15   1 42.1426 22.3279   1
  15   1  11-9.30000 21.7599   1
   1 -15  11 38.6710 11.3923   1
  -1 -15  11-0.14400 14.9891   1
  15  11  -1 36.3264 22.4372   1
  15  -1  11 24.9458 18.7915   1
 -15 -11   1 54.8276 23.1512   1
 -15   1 -11 32.4046 12.2711   2
  11  -1  15 44.6886 13.5892   2
   1  15  11 15.2631 22.9781   2
 -15  -1 -11 23.0189 14.7027   2
  11   1  15 23.0373 16.3077   2
  11   3  15 1750.41 39.2191   2
   3  15  11 1788.96 43.9565   2
 -11  15  -3 1782.93 36.3801   2
  15  -3  11 1810.08 41.0117   1
  -3 -15  11 1716.99 38.6853   1
 -15  -3 -11 1760.99 38.3254   2
 -15 -11   3 1774.29 45.1886   1
  15  11   3 1800.17 44.4417   1
   3 -15  11 1678.00 32.8092   1
 -11 -15  -3 1798.74 44.6019   2
 -15 -11  -3 1756.93 45.2961   1
  11  15   3 1844.23 43.6872   1
 -11 -15   3 1830.44 43.7974   1
  15   3  11 1786.88 43.7102   1
  15  11  -3 1879.37 45.1122   1
 -15  11  -3 1856.62 37.4987   1
  11  15  -3 1839.40 42.5212   1
 -11 -15   5 4001.40 77.1540   1
  15  11   5 3993.87 77.8660   1
  15  -5  11 3772.05 73.1832   1
  11  15  -5 4031.87 75.7393   1
  -5 -15  11 3810.47 72.9228   1
  11   5  15 3770.36 73.0054   2
 -15  -5 -11 3790.84 72.6141   2
   5  15  11 3785.18 76.8036   2
 -11  15  -5 3884.04 68.6207   2
 -11 -15  -5 3953.83 77.0769   2
 -15 -11   5 3888.84 78.0803   1
 -15  11  -5 3866.65 70.1756   1
  15   5  11 3783.10 76.9344   1
  11  15   5 3794.14 76.4277   1
 -11  15  -5 3812.42 66.8460   1
  15  11  -5 3834.69 76.6206   1
  11  15  -7 9216.31 157.755   1
   7  11  15 8798.42 158.609   2
 -15  11  -7 8966.40 152.740   1
  -7 -15  11 9076.99 157.419   1
  11   7  15 8933.99 157.009   2
 -15  -7 -11 8850.50 156.529   2
 -11 -15  -7 9001.23 159.459   2
   7  15  11 8976.56 159.474   2
 -15 -11  -7 8681.22 158.242   2
  11  15   7 8795.96 159.820   1
  15   7  11 9047.33 160.157   1
  15  11   7 8962.93 160.474   1
  15  -7  11 8881.37 155.322   1
 -11 -15   7 8885.99 159.314   1
 -15 -11   7 8785.35 160.446   1
 -15 -11  -9 1966.11 47.8787   2
   9  15  11 2033.66 49.4779   2
   9 -15  11 2065.62 39.0719   2
 -11 -15   9 1990.63 48.8609   1
  15  -9  11 2106.62 43.0358   1
 -15  11  -9 1971.58 40.5899   1
  15   9  11 2112.79 50.9996   1
  15  11   9 1960.65 50.6765   1
  -9 -15  11 2060.90 47.4055   1
 -15 -11   9 2020.53 50.5349   1
  -9 -15 -11 2141.34 49.7814   2
 -15  -9  11 2004.46 50.5424   1
  15 -11   9 2004.22 42.2197   1
 -11 -15  -9 2030.34 49.0629   2
 -15  -9 -11 2071.44 46.7734   2
   9  11  15 1932.49 48.1970   2
  11   9  15 2113.17 47.4828   2
 -15 -11 -11 931.547 32.4053   2
  11  15  11 954.237 34.5143   2
 -15 -11  11 943.504 36.4805   1
  15  11  11 846.629 36.5460   1
  11 -11  15 925.690 24.5056   1
 -11 -15  11 939.238 34.2920   1
  15 -11  11 982.426 26.6373   1
  11  11  15 960.041 32.9297   2
 -11 -15 -11 890.314 34.0514   2
  15  13   1 1057.34 34.5637   1
  13  15   1 1087.79 34.0864   1
  13   1  15 897.150 26.8804   2
  13  -1  15 942.545 25.2875   2
  13  15  -1 1104.45 34.0841   1
  15  13  -1 1024.60 35.0131   1
  15  -1  13 1045.78 31.3423   1
 -13 -15  -1 1124.07 36.3060   1
  15   1  13 1049.16 33.5612   1
 -15 -13  -1 1072.07 35.9131   1
 -15 -13   1 1013.45 36.2714   1
 -13 -15   1 1179.17 35.7390   1
   1 -15  13 1024.78 24.5333   1
  -1 -15  13 1006.08 26.2303   1
 -15  -3 -13 2307.35 46.3458   2
   3  15  13 2244.45 52.7377   2
 -15 -13   3 2250.78 53.6835   1
  13  15   3 2367.76 52.7466   1
  15  13  -3 2363.94 52.3016   1
  13  15  -3 2291.47 51.3283   1
  13  -3  15 2197.83 43.0979   2
  13   3  15 2174.98 46.7506   2
  -3 -15  13 2230.93 46.9071   1
  15   3  13 2224.65 51.5844   1
 -15 -13  -3 2379.58 54.2852   1
 -13 -15   3 2260.28 52.7021   1
  15  -3  13 2286.37 49.1656   1
 -15  13  -3 2292.06 44.8940   1
  15  13   3 2306.00 53.3077   1
   5  13  15 745.003 30.2263   2
 -15  -5 -13 616.842 23.9639   2
   5  15  13 695.734 30.5472   2
  15  13   5 659.019 30.6090   1
 -13 -15   5 676.286 30.6738   1
 -15  13  -5 716.947 20.6856   1
  13  -5  15 604.232 17.4196   2
 -13  15  -5 699.924 19.1548   2
  13   5  15 652.249 25.3647   2
 -13 -15  -5 702.627 31.0536   2
  15   5  13 631.592 29.8058   1
  13  15   5 663.135 30.0617   1
  15  -5  13 644.755 25.0399   1
  13  15  -5 710.970 29.3830   1
  15  13  -5 679.188 30.0890   1
 -13  15  -5 682.764 18.1661   1
  -5 -15  13 680.094 25.2468   1
 -15 -13   5 672.823 30.6907   1
  -7 -15  13 580.593 25.9038   1
  15  13  -7 567.655 29.1492   1
  13  15  -7 577.008 28.3530   1
 -15  -7 -13 537.053 24.4051   2
   7  13  15 503.528 28.9094   2
 -15  13  -7 564.388 18.1515   1
  15  -7  13 535.049 23.6003   1
 -13  15  -7 550.530 15.4535   1
  13  -7  15 526.153 13.8157   2
   7  15  13 559.773 28.9629   2
 -15  13  -7 499.967 13.8258   2
  13   7  15 533.722 25.6846   2
 -13 -15  -7 520.591 29.4822   2
 -15 -13  -7 512.542 27.7334   2
  13  15   7 483.523 29.3552   1
  13  -7  15 551.995 22.6965   1
  15   7  13 532.210 29.8308   1
  15  13   7 513.003 30.6203   1
 -15 -13   7 544.975 30.3155   1
 -13 -15   7 563.721 29.7141   1
 -15  -9 -13 139.415 23.1234   2
 -15 -13   9 149.363 27.0862   1
 -15  -9  13 114.523 26.0652   1
  15  -9  13 157.773 17.6993   1
   9  13  15 117.943 24.9441   2
   9  15  13 161.670 25.3339   2
 -13 -15  -9 156.525 25.8750   2
 -15 -13  -9 128.834 24.3375   2
  13   9  15 134.488 23.0186   2
  13  -9  15 148.990 17.9395   1
  13  15   9 153.147 27.3981   1
  15   9  13 141.456 27.2385   1
 -15  13  -9 106.434 13.9123   1
  15  13   9 116.657 27.2805   1
 -13 -15   9 142.836 26.0047   1
  -9 -15  13 219.968 24.1074   1
 -15 -11  13 1762.23 49.1499   1
 -11 -13  15 1766.61 47.3203   1
  15 -13  11 1715.66 37.7955   1
 -15 -11 -13 1718.98 46.3762   2
 -13 -15 -11 1748.32 47.7663   2
 -15 -13  11 1773.23 49.4317   1
 -13 -15  11 1839.13 47.7771   1
 -15 -13 -11 1633.98 45.8247   2
  11 -15  13 1725.32 33.6029   2
  11  13  15 1741.71 46.2109   2
  13  11  15 1761.71 46.7126   2
  11  15  13 1822.37 48.3358   2
  11 -13  15 1762.24 35.5034   1
  15  11  13 1717.75 49.8114   1
  15  13  11 1723.83 49.7897   1
  13 -11  15 1825.66 38.1350   1
  15 -11  13 1818.56 39.3477   1
 -11 -15  13 1820.68 47.1945   1
 -13 -13  15 5869.84 114.335   1
  13  13  15 6143.87 112.933   2
  15  13  13 5899.44 115.909   1
  13  15  13 5780.63 112.935   2
 -13 -15  13 5803.19 113.414   1
  15 -13  13 6296.22 104.669   1
  13 -13  15 5963.24 103.680   1
 -13 -15 -13 5852.05 113.241   2
 -15 -13 -13 5927.60 113.277   2
 -15 -13  13 5958.60 114.430   1
  13 -15  13 5607.88 101.350   1
  15   1  15 1368.29 32.4816   2
 -15 -15  -1 1312.10 41.1303   1
  15   1  15 1374.06 38.6088   1
  15  -1  15 1377.86 37.9079   1
 -15 -15   1 1268.84 40.8626   1
  15  15   1 1295.85 39.5487   1
  15  15  -1 1340.15 40.1072   1
  15  15  -3 327.953 27.2618   1
  15   3  15 417.949 21.6586   2
 -15 -15   3 402.696 29.4443   1
  15  15   3 328.710 28.3721   1
   3  15  15 360.061 28.3839   2
  15  -3  15 394.020 24.1344   1
  -5 -15  15 192.654 21.2926   1
  15   5  15 220.188 21.5751   2
  15  -5  15 241.661 21.2773   1
 -15 -15  -5 202.223 26.8219   2
 -15  15  -5 207.840 14.5133   1
  15  15   5 175.959 26.8636   1
 -15 -15   5 231.274 27.5091   1
  15  15  -5 200.217 25.9678   1
   5  15  15 208.291 27.5400   2
 -15  15  -5 231.292 14.1407   2
  15   7  15 353.108 23.7033   2
  15  15  -7 302.541 27.4869   1
  -7 -15  15 301.592 24.0890   1
  15  15   7 279.172 28.5197   1
  15  -7  15 330.644 21.6004   1
 -15 -15  -7 260.555 26.5241   2
 -15  15  -7 274.545 12.7470   2
 -15 -15   7 277.817 28.6349   1
 -15  15  -7 283.684 14.3912   1
   7  15  15 295.586 27.7783   2
 -15 -15   9 1.09016 26.9197   1
  15   9  15 14.4476 22.9692   2
   9 -15  15 8.49813 9.95910   1
 -15  15  -9-12.2026 12.4557   1
  15  15   9 40.4698 27.9402   1
  -9 -15  15 27.6998 23.7235   1
   9  15  15-11.9585 27.2901   2
 -15 -15  -9 12.0777 26.3552   2
  15  -9  15 28.2122 18.7992   1
 -15 -15 -11 14508.4 250.348   2
  11  15  15 14914.6 249.986   2
  15  11  15 15209.9 249.074   2
  15  15  11 14754.1 252.164   1
 -15 -15  11 14781.3 252.242   1
 -15 -11  15 14212.2 251.323   1
 -11 -15  15 14008.6 249.553   1
  15 -11  15 14635.8 243.733   1
  11 -15  15 13666.3 239.221   1
  15 -13  15 5404.33 93.3672   1
  13  15  15 5096.44 102.415   2
  15  15  13 4958.49 104.948   1
 -15 -13  15 5048.10 103.952   1
 -15 -13 -15 5269.30 101.987   2
 -15 -15 -13 4927.68 102.296   2
 -15 -15  13 5241.70 104.065   1
 -13 -15  15 5202.84 103.419   1
  13 -15  15 5195.50 90.6468   1
  15 -15  15 62124.0 1019.77   1
 -15 -15  15 59871.0 1029.35   1
 -15 -15 -15 61510.4 1028.32   2
  16   0   0 478.137 22.8393   1
   0 -16   0 549.345 22.3204   2
 -16   0   0 484.302 22.5327   1
   2 -16   0 15465.5 259.366   2
   0 -16  -2 15673.5 260.229   2
 -16   0  -2 15323.3 260.732   1
  -2 -16   0 15374.1 260.384   2
   0 -16   2 15539.8 259.775   2
  -2  16   0 15182.6 259.060   2
   0  16   2 15386.9 259.863   2
   2  16   0 15084.7 257.647   1
   0  16  -2 15014.7 256.274   1
 -16  -2   0 15212.6 261.338   1
  16   2   0 15332.1 261.929   1
  16   0   2 14909.9 261.298   1
 -16   0   2 15182.7 260.986   1
 -16   2   0 14948.8 260.280   1
 -16  -2   2 25019.8 421.818   1
  16   2   2 25828.9 422.150   1
  16  -2   2 25136.8 421.158   1
  -2 -16  -2 24908.5 420.781   2
   2 -16   2 25094.0 419.239   2
  -2  16   2 24741.6 419.723   2
  -2 -16   2 24907.4 420.600   2
 -16   2  -2 25310.5 420.351   1
 -16  -2  -2 25534.8 421.544   1
   2  16  -2 24479.2 417.340   1
 -16   2   2 24324.0 420.853   1
   0  16  -4 3013.65 56.0075   1
 -16   0  -4 3043.62 61.3962   1
  16   0   4 3161.00 62.3465   1
 -16  -4   0 3172.03 63.2669   1
   0  16   4 3054.65 61.5049   2
  -4  16   0 3148.28 59.5523   2
   0 -16   4 3102.39 60.6154   2
  -4 -16   0 3118.82 62.4794   2
   4  16   0 3023.83 59.5602   1
 -16   4   0 3070.59 60.7915   1
  16   4   0 3263.72 64.0238   1
 -16   0   4 3086.14 62.9927   1
 -16   4   2 2564.20 52.1864   1
  16   4  -2 2556.55 54.3220   1
 -16   2   4 2505.21 52.7866   1
   4 -16   2 2401.24 49.5062   2
  -2 -16  -4 2480.20 52.4512   2
 -16  -4  -2 2558.58 53.6771   1
 -16  -2  -4 2550.78 53.2690   1
   4  16  -2 2410.64 49.4086   1
  -2  16   4 2528.57 51.9623   2
  -4  16   2 2441.04 50.4990   2
   2 -16   4 2400.65 50.1190   2
  -4 -16  -2 2536.14 53.4746   2
   2  16   4 2406.29 52.1832   2
  -4  16  -2 2379.23 49.0940   2
 -16   4  -2 2542.68 50.8423   1
  16   2   4 2494.74 53.0422   1
 -16  -4   2 2583.98 54.1548   1
  -2  16  -4 2438.07 45.2097   1
 -16  -2   4 2478.61 54.1830   1
  16   4   2 2571.22 53.6525   1
  16  -2   4 2575.43 52.9569   1
   2  16  -4 2461.04 47.5220   1
 -16   2  -4 2448.79 51.4215   1
  -4  16   4 12148.2 208.622   2
 -16  -4   4 12175.9 211.124   1
   4  16   4 12304.2 210.133   2
  -4 -16   4 12143.6 207.200   1
 -16  -4  -4 12361.0 210.764   1
  16  -4   4 12015.0 209.254   1
   4  16  -4 11898.4 206.610   1
 -16   4  -4 12009.4 208.223   1
  -4 -16  -4 12467.7 210.376   2
   4 -16   4 12207.5 206.977   2
  16   4   4 11951.0 210.621   1
  -6  16   0 3242.03 62.1901   2
   0  16   6 3197.47 65.1643   2
 -16   6   0 3322.71 63.4958   1
  -6 -16   0 3205.92 66.3370   2
  16   0   6 3251.38 65.3813   1
   6  16   0 3140.28 63.5897   1
 -16   0  -6 3204.59 64.8869   1
  16   6   0 3389.44 67.3159   1
   0  16  -6 3236.05 58.4996   1
 -16  -6   0 3435.12 67.4330   1
 -16  -2   6 5829.29 107.756   1
  -6  16   2 5792.78 104.223   2
  -2  16   6 5719.27 105.765   2
 -16  -6  -2 6232.90 108.281   1
   6  16  -2 5787.45 104.221   1
 -16   6  -2 5962.64 104.404   1
   2  16  -6 5795.56 101.191   1
  16   2   6 5765.70 106.723   1
  -6 -16  -2 5668.32 106.623   2
   2  16   6 5833.30 106.525   2
  -6  16  -2 5812.78 102.765   2
   2 -16   6 5683.55 103.724   2
 -16  -2  -6 5778.17 106.346   1
   6  16   2 5703.07 105.227   1
  -2 -16   6 5528.28 101.632   1
 -16   2  -6 5822.80 105.112   1
  16   6  -2 6137.86 108.371   1
  -2  16  -6 5766.16 98.7741   1
  16   6   2 5918.91 108.035   1
 -16  -6   2 6117.03 108.304   1
  16  -2   6 5859.99 105.842   1
  16  -6   4 9874.54 172.789   1
  16   6  -4 10288.2 175.943   1
  -4 -16  -6 9857.69 174.723   2
  -6  16   4 9843.66 172.664   2
   6 -16   4 9929.23 170.383   2
  -4  16   6 9819.53 173.404   2
  -6 -16  -4 9927.52 174.970   2
   4  16   6 9927.05 174.395   2
   4 -16   6 9912.51 170.884   2
   6  16  -4 9976.27 171.623   1
 -16  -4  -6 10134.8 174.919   1
  -6 -16   4 9881.57 172.587   1
  -4 -16   6 9987.39 171.234   1
 -16  -6  -4 10326.7 175.700   1
 -16   4  -6 10061.6 172.308   1
  16   6   4 9892.64 175.488   1
  16   4   6 9885.36 174.859   1
 -16   6  -4 9732.10 171.535   1
  16  -4   6 10031.4 173.396   1
 -16  -6   4 9857.62 175.806   1
   4  16  -6 9890.37 170.285   1
 -16  -4   6 10039.8 175.853   1
  16   6   6 115.883 20.8883   1
   6  16   6 127.213 22.1133   2
 -16  -6  -6 104.064 20.8028   1
   6  16  -6 151.833 16.8380   1
  -6 -16   6 149.223 17.5277   1
 -16   6  -6 92.5028 16.5150   1
   6 -16   6 122.288 15.1879   2
  -6 -16  -6 141.921 21.3532   2
 -16  -6   6 127.950 22.6966   1
  16  -6   6 118.571 17.8038   1
 -16   8   0 970.448 26.9509   1
   0 -16   8 948.955 22.3979   1
 -16   0  -8 906.909 29.2439   1
  16   8   0 1020.56 32.6676   1
 -16  -8   0 947.202 32.7922   1
   8  16   0 881.750 28.8779   1
  -8  16   0 911.169 26.4021   2
   0  16   8 922.239 30.6051   2
  16   0   8 873.177 29.6292   1
 -16   8  -2 151.303 17.5546   1
  16   8  -2 148.051 21.9947   1
   2  16   8 99.8040 21.4315   2
  -8  16  -2 69.1300 14.5825   2
  -8 -16  -2 78.1560 21.4061   2
 -16  -2  -8 68.7909 19.7665   1
 -16   2  -8 112.732 17.8825   1
  -8 -16   2 98.3747 18.9822   1
   8  16   2 82.2292 18.7163   1
  16   2   8 123.232 20.6862   1
   8  16  -2 104.107 18.9378   1
 -16  -8  -2 103.345 22.2784   1
  -2 -16   8 87.6316 14.6016   1
  16  -2   8 99.4503 17.8589   1
 -16  -8   2 126.064 22.6458   1
  16   8   2 113.084 21.4720   1
  -2  16   8 107.878 20.3351   2
  -8  16   2 67.9261 16.3414   2
  16   4   8 1568.41 40.3864   1
  -4 -16   8 1541.01 34.9427   1
  16   8   4 1482.28 40.6887   1
  -8 -16  -4 1558.30 40.3225   2
   4  16   8 1494.23 40.0155   2
 -16  -4  -8 1465.32 35.7386   2
  -8  16  -4 1536.52 33.2395   2
 -16  -8  -4 1554.65 41.3560   1
 -16   4  -8 1491.29 35.9129   1
   8  16   4 1541.98 38.7332   1
  -8 -16   4 1524.79 37.7397   1
  16  -4   8 1543.04 37.3998   1
   8  16  -4 1559.32 37.2785   1
 -16  -8   4 1650.66 41.5186   1
 -16   8  -4 1581.63 35.2081   1
  16   8  -4 1641.47 40.9957   1
 -16  -4   8 1498.53 40.7674   1
   4  16  -8 1535.96 33.7597   1
  -6 -16  -8 9.30246 21.6104   2
  16   6   8 14.6948 21.0532   1
  -8 -16   6 30.0261 18.7049   1
  16  -6   8-6.74256 17.5145   1
 -16  -8   6 4.71657 22.4520   1
  -6 -16   8 0.43892 17.2851   1
 -16   8  -6-0.34654 15.2138   1
  16   8   6-27.2102 22.8466   1
   6 -16   8 3.43387 13.7243   2
  -8 -16  -6 1.70739 21.4219   2
   6  16   8-4.69197 21.4423   2
 -16  -6  -8-6.54508 17.4768   2
 -16  -8  -6-9.05097 21.8085   1
 -16   6  -8 4.25948 15.7767   1
   8  16  -6-27.7987 17.7918   1
 -16  -6   8-0.94683 22.8540   1
  16  -8   6-18.9455 16.7840   1
   6  16  -8 1.67064 15.5044   1
   8 -16   8 80.6918 13.6638   2
  -8 -16  -8 67.2853 22.2720   2
   8  16  -8 86.9202 18.5331   1
 -16  -8  -8 86.2634 19.1570   2
   8  16   8 44.5606 23.3200   2
   8   8  16 70.0689 19.5114   2
  16   8   8 52.7068 22.7426   1
 -16   8  -8 65.5357 15.5622   1
 -16  -8   8 66.7984 22.5405   1
  16  -8   8 83.2950 17.3448   1
  -8 -16   8 111.061 19.8537   1
   0  16  10 32.7554 24.2434   2
 -10  16   0 57.1633 17.1766   2
 -16 -10   0 39.9425 26.1092   1
  16   0  10 42.8282 22.7016   1
  16  10   0 32.0080 25.9019   1
 -10 -16   0 71.2906 21.3579   1
   0 -16  10 75.9786 12.9711   1
  10  16   0 22.7664 22.6600   1
 -16   0 -10 29.6960 15.5692   2
   2  16  10 3169.15 64.6982   2
 -10  16  -2 3124.24 58.7331   2
  10   2  16 3110.04 60.2151   2
  16  -2  10 3152.89 63.3476   1
  16  10  -2 3297.65 66.0616   1
 -16  -2 -10 3099.27 59.2924   2
  16  10   2 3215.10 66.0439   1
 -10 -16  -2 3078.51 65.9018   2
 -10 -16   2 3104.03 64.2711   1
   2 -16  10 3022.43 55.2756   1
  16   2  10 3211.96 64.8413   1
  10  16   2 3163.78 64.1581   1
 -16 -10  -2 3229.48 67.1570   1
 -16   2 -10 3105.58 56.5417   2
 -16  10  -2 3235.71 60.2228   1
  10  16  -2 3166.02 63.2981   1
  -2 -16  10 3051.53 58.9541   1
 -16 -10   2 3222.71 66.9818   1
  10   4  16 660.341 24.8216   2
 -16  10  -4 568.076 22.0388   1
  10  16  -4 644.236 27.3002   1
 -16   4 -10 663.944 16.5839   2
   4  16  10 735.140 29.7250   2
  -4 -16  10 693.384 23.7729   1
 -16 -10  -4 677.210 31.3056   1
 -10 -16   4 713.321 28.8578   1
  16   4  10 676.638 28.8202   1
  10  16   4 629.147 28.6840   1
  16  -4  10 660.938 25.2144   1
 -16 -10   4 566.715 29.8048   1
  16  10   4 584.796 29.2883   1
  16  10  -4 624.676 29.5384   1
 -10  16  -4 738.213 20.8634   2
 -16  -4 -10 647.605 22.9305   2
 -10 -16  -4 748.924 29.8915   2
  10   6  16 2499.91 54.5255   2
 -10 -16   6 2647.65 56.7783   1
  16  10   6 2592.57 58.3886   1
  16  -6  10 2584.39 53.1815   1
 -16  10  -6 2643.76 50.8072   1
 -10 -16  -6 2620.64 58.0914   2
 -16  -6 -10 2531.63 53.4250   2
   6  16  10 2549.44 57.4419   2
  -6 -16  10 2600.49 53.7011   1
 -16 -10   6 2651.39 58.9669   1
  10  16   6 2488.67 56.9990   1
  16   6  10 2538.72 57.7187   1
  10  16  -6 2681.66 55.3030   1
 -16  -6  10 2680.62 58.8187   1
  10   8  16 2672.10 56.2119   2
   8  10  16 2574.62 56.7512   2
  -8 -16 -10 2574.63 58.5408   2
 -16 -10   8 2566.47 59.3985   1
  16 -10   8 2612.48 52.6734   1
  10  16  -8 2671.22 55.1480   1
 -10 -16  -8 2586.21 58.5337   2
   8 -16  10 2573.59 49.4923   2
 -16  -8 -10 2704.76 55.5805   2
   8  16  10 2577.92 58.2392   2
 -16 -10  -8 2608.86 56.6446   2
  -8 -16  10 2520.05 55.8729   1
  16  -8  10 2778.23 53.4537   1
 -16  10  -8 2644.35 51.0483   1
  16   8  10 2711.48 59.6002   1
  16  10   8 2598.24 59.3814   1
 -16  -8  10 2721.68 60.1401   1
 -10 -16   8 2619.28 57.1797   1
 -16 -10 -10 774.521 29.3570   2
  10  16  10 815.371 32.7437   2
 -10 -16 -10 788.609 32.1723   2
  10 -16  10 841.124 21.0081   2
  16 -10  10 847.784 26.0772   1
  16  10  10 838.196 34.1460   1
 -16 -10  10 845.860 34.2708   1
 -10 -16  10 802.891 30.7322   1
  10  10  16 841.336 31.5216   2
  16  12   0 4897.53 92.8783   1
 -12 -16   0 4684.13 92.5936   1
  16   0  12 4777.88 91.0958   1
 -16 -12   0 4824.54 93.7459   1
   0 -16  12 4678.45 84.5697   1
 -16   0 -12 4746.90 84.6916   2
  12   0  16 4820.56 85.7593   2
  12  16   0 4770.60 91.4211   1
  12   2  16 992.744 27.3831   2
  16  12   2 1039.32 34.7732   1
  12  16  -2 1000.32 33.0071   1
   2 -16  12 995.182 22.7493   1
 -16 -12  -2 962.454 34.9917   1
  16  -2  12 1002.43 31.3721   1
 -12 -16   2 1068.32 34.0988   1
  16   2  12 1016.73 33.8115   1
 -16 -12   2 1083.31 35.9141   1
  12  16   2 974.392 33.4053   1
 -16  12  -2 997.361 27.1104   1
 -12  16  -2 1022.44 26.1316   2
   2  16  12 1002.20 33.7224   2
  12  -2  16 981.719 24.8165   2
 -16  -2 -12 1003.61 26.6216   2
  16  12  -2 1024.82 34.7078   1
  -2 -16  12 1000.40 26.7365   1
  12   4  16 214.029 19.4299   2
 -12  16  -4 232.077 15.4608   2
 -16 -12   4 199.656 25.6442   1
  16  12   4 170.394 25.9240   1
 -12 -16  -4 209.464 26.4419   2
 -16 -12  -4 184.493 26.5052   1
  16   4  12 224.564 24.1628   1
  12  16  -4 193.011 23.7115   1
 -16  12  -4 218.967 16.6796   1
  -4 -16  12 204.140 19.3991   1
  12  16   4 192.353 25.3688   1
  16  -4  12 241.818 21.6727   1
 -12 -16   4 212.082 25.4225   1
  16  12  -4 176.763 25.8542   1
   4  16  12 265.218 25.9219   2
  12  -4  16 218.629 13.9759   2
 -16  -4 -12 206.496 18.0196   2
  12  16  -6 580.073 26.4239   1
  16  12  -6 591.530 29.8386   1
   6  12  16 537.615 28.6010   2
  16  12   6 495.773 29.7143   1
 -12 -16   6 487.851 28.5924   1
  16  -6  12 512.632 23.7811   1
  -6 -16  12 508.567 24.7678   1
   6  16  12 548.341 28.3188   2
 -16  -6 -12 498.735 23.3044   2
  12   6  16 511.742 24.2346   2
 -12 -16  -6 557.359 28.8893   2
 -12  16  -6 539.879 17.5558   2
 -16 -12  -6 513.229 26.9334   2
  16   6  12 505.640 29.5167   1
  12  16   6 491.028 28.7277   1
 -16  12  -6 549.741 19.7134   1
 -16 -12   6 555.818 30.5412   1
 -12  16  -6 492.470 14.4516   1
 -12 -16  -8 2083.59 50.3882   2
 -16  -8 -12 1982.23 46.2311   2
  12   8  16 1974.05 46.9586   2
 -16 -12  -8 1973.41 48.7875   2
   8  16  12 2023.47 50.2102   2
 -16 -12   8 2064.42 51.5304   1
  16   8  12 2007.40 51.3074   1
  12  16   8 2108.92 51.1369   1
 -16  12  -8 1981.84 40.8069   1
  16  12   8 1976.18 51.4047   1
  12  16  -8 2144.49 48.6216   1
 -16  -8  12 2048.49 51.7379   1
  -8 -16  12 2003.79 47.8240   1
   8  12  16 1943.98 49.3046   2
  16  -8  12 2066.94 44.6909   1
 -12 -16   8 2128.99 50.2121   1
 -12 -16 -10 426.540 29.9835   2
 -10 -16 -12 401.692 29.9044   2
 -16 -12  10 412.684 30.6578   1
 -10 -16  12 455.876 27.8715   1
  16 -12  10 441.109 20.6091   1
  10  12  16 398.312 28.0591   2
 -16 -10 -12 396.386 27.0273   2
  10 -16  12 420.427 16.0804   2
  12  10  16 452.036 26.5270   2
 -16 -12 -10 436.611 28.2675   2
  10  16  12 420.608 29.9403   2
  16  10  12 361.603 30.8569   1
  16  12  10 358.421 30.3043   1
 -12 -16  10 463.599 29.3092   1
  16 -10  12 435.519 21.6315   1
 -16 -10  12 409.690 30.4638   1
 -16 -12  12 43.9663 28.4984   1
  16 -12  12 41.9236 18.3503   1
  12  16  12 10.9020 27.7030   2
  12 -12  16 15.2707 16.7242   1
  16  12  12-9.59241 32.1663   1
 -16 -12 -12-28.3439 27.1859   2
 -12 -16  12 22.7960 26.6411   1
  12  12  16-29.2524 28.2243   2
 -12 -16 -12 58.4233 29.3109   2
  14   0  16 1659.05 36.9908   2
  16  14   0 1729.51 46.3172   1
 -14 -16   0 1706.49 46.9833   1
  16   0  14 1763.26 44.1729   1
 -16 -14   0 1750.56 47.4610   1
  14  16   0 1711.38 45.4149   1
   0 -16  14 1710.73 36.5700   1
   2  16  14 232.395 26.4647   2
 -16 -14   2 256.785 27.8173   1
  16  14  -2 187.012 26.3462   1
  16  14   2 246.282 26.8303   1
  14  16   2 200.467 26.0828   1
  14  -2  16 193.912 15.3669   2
  14   2  16 196.862 18.7666   2
  14  16  -2 284.325 25.7360   1
 -14 -16  -2 294.572 27.7368   1
  16   2  14 226.965 25.0662   1
 -16 -14  -2 220.569 27.5970   1
 -14 -16   2 250.298 27.1657   1
  16  -2  14 228.882 22.0021   1
  -2 -16  14 215.623 18.1058   1
   2 -16  14 219.696 14.5883   1
 -14  16  -4 1449.21 31.4254   1
   4 -16  14 1491.31 29.4299   1
  14   4  16 1402.96 37.2892   2
  14  -4  16 1399.63 30.9097   2
 -14 -16  -4 1573.65 44.1079   2
  16   4  14 1456.39 42.2526   1
  16  -4  14 1436.78 38.4564   1
  14  16  -4 1508.69 41.9048   1
  14  16   4 1527.85 43.1582   1
 -14 -16   4 1529.10 43.2630   1
  16  14   4 1428.07 43.8707   1
 -16 -14   4 1446.56 44.2869   1
  -4 -16  14 1577.34 37.0630   1
  16  14  -4 1496.47 42.9838   1
 -16  14  -4 1466.96 33.2781   1
 -14  16  -4 1519.40 32.3828   2
   4  16  14 1495.31 43.4392   2
   4  14  16 1471.43 43.3941   2
  14  16  -6 1747.52 45.0610   1
  -6 -16  14 1708.15 41.4525   1
 -16  -6 -14 1732.92 40.5133   2
 -16  14  -6 1689.04 32.6446   2
   6  14  16 1631.52 45.7259   2
 -14 -16   6 1665.56 46.4138   1
  16  14   6 1637.97 46.5765   1
  16  14  -6 1700.66 45.5656   1
   6  16  14 1680.17 45.8997   2
  14  -6  16 1727.73 32.3576   2
  14   6  16 1647.24 41.0540   2
 -14  16  -6 1651.17 33.8293   2
 -14 -16  -6 1658.57 45.7859   2
 -16 -14  -6 1664.59 45.1770   2
  16   6  14 1656.61 45.9778   1
  14  -6  16 1638.40 40.2638   1
  16  -6  14 1706.67 40.8834   1
  14  16   6 1699.73 46.3164   1
 -14  16  -6 1680.14 33.3731   1
 -16  14  -6 1713.92 35.5664   1
 -16 -14   6 1658.08 47.1718   1
  14  16  -8 66.1568 24.6947   1
 -16  -8 -14 84.3417 21.8458   2
  16  -8  14 107.896 20.2097   1
 -16  14  -8 58.0959 14.2048   1
   8  14  16 108.778 26.1126   2
   8  16  14 75.2362 26.8938   2
 -14 -16  -8 50.3460 26.3960   2
 -16 -14  -8 70.5449 26.1552   2
 -16  14  -8 69.4129 8.91660   2
  14   8  16 100.947 23.8034   2
  14  -8  16 83.4368 19.1192   1
  16   8  14 44.8211 27.4419   1
  14  16   8 93.7691 27.0854   1
 -14  16  -8 81.4550 11.5184   1
  16  14   8 39.7040 28.4293   1
 -16 -14   8 54.9979 26.9454   1
 -14 -16   8 82.7056 26.6942   1
  -8 -16  14 75.5858 23.5047   1
 -10 -16  14 29.1944 25.9771   1
 -16 -10  14 27.2018 29.4155   1
 -10 -14  16 10.7086 25.1135   1
 -16 -10 -14 53.7021 23.5568   2
 -16 -14  10 91.1627 29.2498   1
 -14 -16 -10 30.5189 27.4294   2
 -16 -14 -10 71.9670 27.3587   2
  10  14  16 87.4714 26.7081   2
  10  16  14 30.0389 27.6751   2
  14  10  16 2.86315 26.3251   2
  10 -16  14 54.7672 13.9480   2
  14  16  10 51.0734 28.9068   1
  16  10  14 20.1665 30.0251   1
  14 -10  16 42.4897 18.7746   1
  16  14  10 42.4368 28.1346   1
 -14 -16  10 39.8536 28.3935   1
  16 -10  14 65.9306 19.3655   1
 -12 -14  16 788.481 36.6568   1
  12 -16  14 765.314 19.4768   2
 -14 -16 -12 871.044 37.3973   2
 -16 -12 -14 730.065 34.8144   2
  14 -12  16 823.937 25.8757   1
 -14 -16  12 787.499 38.4491   1
 -16 -14  12 808.122 39.2330   1
 -12 -16  14 806.497 36.7636   1
 -16 -14 -12 805.584 36.2628   2
  12  14  16 867.519 37.8690   2
  16  14  12 829.087 40.7667   1
  14  16  12 772.586 40.3777   1
  16  12  14 719.095 40.0529   1
  12 -14  16 826.835 22.8470   1
 -16 -12  14 743.663 38.1829   1
  16 -12  14 816.400 27.1031   1
  12  16  14 736.451 36.8243   2
  14  12  16 759.095 36.1856   2
  14  14  16 845.271 38.2272   2
  16  14  14 695.829 42.0580   1
  14 -14  16 715.174 24.2826   1
 -14 -16  14 771.369 40.8136   1
  16 -14  14 702.742 26.0660   1
 -16 -14  14 741.486 40.5749   1
 -14 -14  16 771.634 39.9317   1
 -16 -14 -14 680.314 37.7265   2
 -14 -16 -14 666.048 38.3290   2
  16   0  16 448.909 28.3797   1
 -16 -16   0 362.422 32.0238   1
  16  16   0 420.654 30.8481   1
  16   2  16 15420.3 264.548   1
  16  -2  16 15311.9 263.046   1
 -16 -16  -2 15036.5 266.295   1
 -16 -16   2 14926.1 266.274   1
  16  16  -2 15365.5 265.233   1
  16  16   2 15298.5 265.342   1
   4  16  16 3418.53 74.3519   2
 -16 -16   4 3461.36 75.0290   1
  16  16   4 3273.86 74.0239   1
  16  16  -4 3323.22 73.3290   1
  16  -4  16 3374.43 69.6508   1
 -16  16  -4 3344.60 63.2377   1
  -4 -16  16 3434.45 67.6218   1
 -16 -16   6 4878.11 97.1696   1
 -16 -16  -6 4713.09 95.8966   2
  16   6  16 4867.90 91.1521   2
 -16  16  -6 4754.19 85.2883   1
  16  -6  16 4887.62 91.1320   1
   6  16  16 4682.62 95.6988   2
 -16  16  -6 4847.93 84.2641   2
  -6 -16  16 4831.76 91.8490   1
  16  16  -6 4873.11 95.4070   1
  16  16   6 4837.47 96.7836   1
  16   8  16 387.245 26.9499   2
  16  16  -8 315.289 29.0742   1
  -8 -16  16 344.461 26.7910   1
  16  -8  16 385.217 23.3572   1
  16  16   8 317.273 32.6876   1
 -16 -16  -8 306.613 31.0258   2
 -16  16  -8 317.357 16.2339   1
 -16 -16   8 312.817 31.5911   1
   8  16  16 311.501 31.3580   2
 -10 -16  16 13.4046 26.7992   1
  10 -16  16 63.6065 11.3221   1
  16  16  10 63.7321 32.5256   1
  16 -10  16 83.2523 20.9821   1
  10  16  16 33.3767 29.4541   2
 -16 -16 -10 27.3989 29.2836   2
 -16 -16  10 18.4056 30.8031   1
  12  16  16 350.437 34.6967   2
  12 -16  16 364.611 15.0384   2
 -16 -16 -12 397.306 34.2955   2
  16  16  12 371.502 37.8594   1
 -16 -12  16 403.819 35.4935   1
 -16 -16  12 358.350 35.8638   1
 -12 -16  16 390.571 32.8522   1
  12 -16  16 366.213 15.4632   1
  16 -12  16 330.996 22.7899   1
  14  16  16 744.677 41.8370   2
  16  16  14 662.940 45.3352   1
 -16 -16 -14 752.406 40.9801   2
 -16 -16  14 719.796 41.8475   1
 -14 -16  16 524.082 40.6296   1
 -16 -14  16 804.419 43.6322   1
  16 -14  16 815.216 27.6382   1
  16 -16  16 22562.3 382.325   1
 -16 -16  16 23593.5 394.761   1
  17   1  -1 53.6714 20.6573   1
  17  -1   1 67.9115 20.9029   1
  17   1   1 41.6864 20.9339   1
   1 -17  -1 29.4316 18.7998   2
 -17   1  -1 65.1853 18.5103   1
 -17  -1   1 69.6925 20.4977   1
  -1 -17  -1 64.4930 19.4047   2
   1 -17   1 76.9130 17.5733   2
  -1 -17   1 40.4820 19.3077   2
  -1  17   1 40.4782 18.9969   2
   1  17  -1 6.33146 14.2352   1
 -17  -1  -1 35.2027 20.6504   1
 -17   1   1 43.2892 19.3745   1
  17   3  -1 509.199 25.8284   1
   3 -17   1 525.802 22.4746   2
  -1 -17  -3 521.496 25.2937   2
 -17  -1  -3 500.681 25.1925   1
  17   1   3 518.881 24.4988   1
 -17   3  -1 484.278 22.7456   1
 -17   1  -3 485.716 23.5975   1
 -17  -3  -1 531.464 26.1069   1
  -1  17   3 506.978 24.0754   2
  -3  17   1 534.723 22.9652   2
   1 -17   3 510.379 22.8189   2
  -3 -17  -1 496.720 23.7068   2
   1  17   3 453.855 24.4719   2
  -3  17  -1 480.070 21.5453   2
  -3 -17   1 545.414 25.2162   2
  -1 -17   3 530.197 23.1327   2
  -1  17  -3 479.644 16.7302   1
   1  17  -3 520.174 17.8869   1
   3  17  -1 510.922 19.7907   1
 -17   1   3 504.584 24.5774   1
 -17  -1   3 491.391 24.8148   1
  17  -1   3 484.479 25.3193   1
 -17   3   1 498.354 23.5134   1
  17   3   1 542.279 26.8699   1
 -17  -3   1 515.736 26.3536   1
 -17  -3  -3 6711.98 122.878   1
   3  17  -3 6776.27 118.575   1
 -17  -3   3 6609.48 123.431   1
  17   3   3 6717.59 123.483   1
 -17   3   3 6877.95 122.476   1
  17  -3   3 6680.31 122.025   1
  -3 -17  -3 6948.00 122.896   2
  -3  17   3 6811.92 121.243   2
   3 -17   3 6809.10 120.020   2
 -17   3  -3 6824.50 121.312   1
  17   5  -1 1161.85 34.7963   1
 -17   5   1 1074.07 30.8819   1
 -17  -1   5 1092.98 33.5574   1
 -17   1   5 1069.02 32.3568   1
 -17   1  -5 1118.66 31.3157   1
  17  -1   5 1133.63 32.5185   1
 -17   5  -1 1079.50 30.3970   1
  17   5   1 1131.25 33.8888   1
  -5  17   1 1093.30 29.9617   2
  -1  17   5 1122.17 31.7405   2
  -5 -17  -1 1085.88 33.2364   2
   1  17   5 1110.46 32.2248   2
  -5  17  -1 1098.78 29.2732   2
   1 -17   5 1140.31 30.5258   2
  -5 -17   1 1100.80 32.6187   2
   5  17   1 1095.99 29.7223   1
 -17  -1  -5 1135.85 32.9500   1
   5  17  -1 1091.14 29.8720   1
 -17  -5   1 1070.93 33.7400   1
  17   1   5 1084.38 32.9693   1
 -17  -5  -1 1064.00 34.3241   1
   1  17  -5 1106.38 25.6682   1
  -1  17  -5 1085.11 23.7869   1
  17   5  -3 1058.35 33.4560   1
   5 -17   3 926.400 26.6946   2
  -3 -17  -5 944.620 31.4135   2
  -3  17   5 958.482 30.0698   2
  -5  17   3 942.064 29.4907   2
 -17   3  -5 1020.13 29.4540   1
 -17  -5  -3 1010.16 32.3358   1
  -3  17  -5 897.901 20.6269   1
  -5 -17  -3 910.808 30.5223   2
   3 -17   5 927.866 27.4890   2
   3  17   5 921.582 31.2334   2
  17  -3   5 1032.00 30.2457   1
 -17  -3  -5 1000.29 31.6607   1
   5  17  -3 951.207 27.3294   1
 -17  -3   5 1020.77 33.2995   1
 -17  -5   3 1036.94 33.0872   1
 -17   5  -3 1049.59 28.7226   1
  17   5   3 1018.54 32.5915   1
   3  17  -5 981.155 25.3872   1
  17   3   5 1004.48 32.0115   1
   5 -17   5 197.733 16.7787   2
  -5 -17  -5 194.752 22.0658   2
 -17   5  -5 242.950 19.6178   1
  17   5   5 202.322 22.7053   1
   5  17  -5 194.828 17.2311   1
  -5 -17   5 211.802 19.1788   1
  -5  17  -5 217.772 9.33862   1
   5  17   5 180.625 22.1852   2
 -17  -5  -5 250.382 23.3253   1
 -17  -5   5 237.051 23.9644   1
  -5  17   5 195.026 21.3631   2
  17  -5   5 244.696 20.0130   1
 -17   7   1 902.914 28.5804   1
  -1  17   7 887.190 29.9233   2
  -7  17   1 910.004 27.0891   2
   7  17  -1 902.729 27.8269   1
 -17  -7  -1 919.777 31.9853   1
  17   7   1 855.993 31.6657   1
  -7  17  -1 861.409 25.6969   2
   1  17   7 903.350 29.9119   2
  -7 -17  -1 911.849 31.2796   2
 -17  -1  -7 864.490 29.7126   1
  -1 -17   7 915.438 23.2196   1
 -17   1  -7 880.445 28.9970   1
   7  17   1 887.033 28.2620   1
 -17  -7   1 954.261 32.5230   1
  17   1   7 886.645 30.3352   1
  17  -1   7 918.779 29.2750   1
 -17   7  -1 825.684 27.5345   1
   1  17  -7 895.971 22.3080   1
  -1  17  -7 903.897 20.5150   1
  17   7  -1 908.194 32.3322   1
  17   7  -3 9842.68 177.320   1
 -17  -3   7 9535.21 177.179   1
  -7  17   3 9984.83 174.008   2
  -3  17   7 9861.58 175.563   2
   7  17  -3 10226.2 173.869   1
  17   3   7 9924.34 176.366   1
   3  17   7 9960.21 176.142   2
  -7 -17  -3 9788.95 176.897   2
   3 -17   7 10139.8 172.966   2
  -7  17  -3 10097.9 171.798   2
  -7 -17   3 10141.5 174.682   1
   7  17   3 10138.2 174.931   1
 -17  -3  -7 10127.5 176.314   1
 -17   3  -7 10087.0 174.072   1
 -17  -7  -3 10226.0 177.521   1
  -3 -17   7 9967.58 171.886   1
 -17  -7   3 9844.43 177.408   1
  17  -3   7 10098.9 175.164   1
 -17   7  -3 9807.59 173.048   1
  17   7   3 9969.91 177.150   1
  -3  17  -7 9969.37 167.363   1
   3  17  -7 10263.0 171.086   1
   7 -17   5 27.2772 14.7929   2
  -5 -17  -7 19.1739 21.2891   2
 -17   5  -7 47.9586 18.4899   1
  -5 -17   7 43.7855 17.0482   1
   7  17  -5 46.4428 17.7847   1
 -17  -7   5 69.7287 23.4208   1
  -7 -17  -5 50.1801 21.6454   2
   5 -17   7 11.0740 15.3855   2
   5  17   7 15.8818 21.2140   2
 -17  -5  -7 36.5393 21.5973   1
  -7 -17   5 35.3174 17.8289   1
 -17  -7  -5 30.1125 22.7457   1
 -17   7  -5 27.0390 15.9089   1
  17   7   5 55.0464 22.6835   1
  17   5   7 42.2889 22.0689   1
  17  -5   7 52.5348 18.9330   1
   5  17  -7 57.2245 15.6971   1
  17  -7   5 65.0975 17.2101   1
 -17  -5   7 42.5852 24.1510   1
   7  17   7 678.384 29.6039   2
 -17  -7  -7 745.769 29.8987   1
 -17   7  -7 746.329 24.2116   1
  -7 -17   7 728.439 27.0082   1
  17   7   7 730.549 30.3946   1
   7 -17   7 705.912 22.1637   2
  -7 -17  -7 732.643 30.3431   2
   7  17  -7 749.901 24.6690   1
  17  -7   7 749.311 26.0142   1
 -17  -7   7 685.519 31.0190   1
  -9  17   1 731.090 25.3315   2
   1  17   9 791.131 30.2449   2
  -1  17   9 745.116 30.0614   2
  -9  17  -1 798.645 24.9450   2
  17  -1   9 846.446 29.7621   1
   9  17  -1 739.303 28.7038   1
 -17  -1  -9 799.544 23.3363   2
 -17   1  -9 796.966 21.4819   2
  -9 -17  -1 699.068 31.5565   2
 -17   1  -9 854.831 28.7577   1
   1 -17   9 755.727 19.6167   1
  -1 -17   9 740.739 21.8843   1
 -17  -9   1 781.518 32.8800   1
 -17  -9  -1 831.755 33.0194   1
  17   1   9 830.859 29.6209   1
   9  17   1 772.099 29.2156   1
  17   9  -1 876.744 32.6221   1
  17   9   1 796.594 32.0902   1
 -17   9  -1 818.011 26.1960   1
  17   9  -3 861.365 32.1235   1
   3  17   9 911.546 32.5615   2
  -9  17  -3 906.910 24.9743   2
  -9 -17  -3 861.990 32.3250   2
 -17  -3  -9 869.762 25.9992   2
 -17   3  -9 920.433 28.8198   1
  -9 -17   3 908.092 31.0573   1
   9  17   3 861.664 30.2142   1
 -17  -9  -3 845.256 32.7634   1
 -17  -9   3 916.102 33.7046   1
  17  -3   9 976.441 29.5315   1
 -17   9  -3 833.033 26.0378   1
   9  17  -3 903.787 29.4006   1
  17   9   3 822.834 32.0148   1
  17   3   9 937.386 31.7649   1
  -3 -17   9 892.970 25.7930   1
  17   5   9 7717.35 140.550   1
   9  17  -5 7909.74 137.861   1
 -17   9  -5 7670.61 135.190   1
  -5 -17   9 7697.98 136.581   1
  17   9   5 7375.79 141.074   1
   5  17   9 7808.81 140.106   2
  -9 -17  -5 7696.27 140.513   2
 -17  -5  -9 7675.98 136.536   2
   5 -17   9 7689.72 135.163   2
   9  17   5 7893.58 139.827   1
 -17  -9  -5 7768.02 141.343   1
 -17   5  -9 7768.06 136.585   1
  -9 -17   5 7899.71 139.202   1
  17  -5   9 7891.98 137.625   1
 -17  -9   5 7634.48 141.569   1
  17   9  -5 7691.54 141.221   1
 -17  -5   9 7938.08 141.702   1
  17  -9   7 653.529 24.4808   1
   9   7  17 611.633 27.1035   2
  -7 -17  -9 581.753 29.1842   2
 -17   9  -7 645.520 22.6568   1
  -9 -17   7 619.220 26.6472   1
  17   7   9 608.560 30.1713   1
  17   9   7 568.517 29.9534   1
  17  -7   9 570.011 24.1687   1
 -17  -9   7 568.239 30.0047   1
 -17  -7  -9 600.741 25.0272   2
   7  17   9 593.376 29.9511   2
 -17   7  -9 602.751 23.2333   1
   7 -17   9 664.475 21.2239   2
  -9 -17  -7 670.255 29.9391   2
  -7 -17   9 647.896 25.3698   1
 -17  -7   9 624.275 31.1043   1
   9  17  -7 654.581 25.2302   1
  -9 -17   9 696.325 29.8536   1
 -17  -9  -9 867.506 30.1172   2
   9  17   9 742.387 32.1010   2
 -17   9  -9 848.307 25.0485   1
  17   9   9 856.213 33.7536   1
   9   9  17 877.511 31.3695   2
   9 -17   9 813.904 22.4317   2
  -9 -17  -9 723.164 32.9221   2
 -17  -9   9 863.986 34.2273   1
  17  -9   9 809.743 27.1521   1
 -17   1 -11 1858.37 38.6782   2
 -17  -1 -11 1945.56 40.3921   2
  11  17  -1 1964.51 46.7621   1
  -1 -17  11 1897.76 39.8903   1
 -11 -17   1 1987.47 48.3721   1
 -17 -11  -1 1954.24 49.9055   1
  17  11  -1 1983.64 49.6396   1
  17  -1  11 1981.68 46.0629   1
  11  17   1 1941.52 47.2539   1
 -17 -11   1 1946.96 49.9493   1
  17   1  11 1942.16 46.8300   1
   1 -17  11 1922.46 37.7945   1
 -17  11  -1 1954.48 42.6987   1
  -1  17  11 1978.25 48.3042   2
  11   1  17 1906.91 41.7774   2
 -11  17  -1 1889.95 41.5522   2
   1  17  11 1963.36 48.0277   2
 -17   3 -11 1450.71 29.4821   2
  11   3  17 1431.17 35.3289   2
  17  -3  11 1481.03 37.9459   1
 -17  11  -3 1437.66 33.8665   1
   3  17  11 1427.02 40.6712   2
 -11  17  -3 1398.96 32.3745   2
 -17  -3 -11 1431.66 33.9173   2
  17  11   3 1433.23 41.7393   1
  -3 -17  11 1407.76 33.7827   1
 -17 -11   3 1411.85 42.6061   1
 -11 -17  -3 1413.83 41.7287   2
   3 -17  11 1410.68 27.3936   1
 -17 -11  -3 1514.84 42.9534   1
  17   3  11 1452.70 40.4110   1
  11  17   3 1447.96 39.5993   1
 -11 -17   3 1423.72 40.1701   1
  11  17  -3 1467.88 39.2661   1
  17  11  -3 1490.14 42.0408   1
  17  11  -5 1508.06 42.5648   1
 -17   5 -11 1436.28 28.5772   2
  11   5  17 1395.16 36.6397   2
  11  17  -5 1560.83 39.8901   1
 -17  -5 -11 1451.37 35.7265   2
   5  17  11 1508.05 42.1471   2
 -11 -17  -5 1496.62 41.9534   2
 -11  17  -5 1536.35 32.5627   2
 -17 -11  -5 1510.55 43.0442   1
  11  17   5 1594.51 41.0174   1
  17   5  11 1450.56 41.7524   1
 -11 -17   5 1627.79 41.2385   1
 -17 -11   5 1469.52 43.0472   1
  -5 -17  11 1566.99 36.9913   1
 -17  11  -5 1504.45 34.1548   1
  17  11   5 1503.28 42.8530   1
  17  -5  11 1474.42 37.6109   1
 -17  -7  11 606.880 31.4730   1
   7  11  17 664.865 29.5667   2
 -11 -17   7 595.779 29.5119   1
  17  11   7 595.372 30.9769   1
 -17  11  -7 578.087 21.5557   1
  11   7  17 643.893 26.5910   2
 -11 -17  -7 686.176 31.2620   2
 -17  -7 -11 636.893 25.3936   2
   7  17  11 640.978 30.4109   2
 -17 -11  -7 590.019 28.6516   2
   7 -17  11 633.374 20.9661   2
  11  17   7 662.617 30.7855   1
  17   7  11 643.093 31.2109   1
  -7 -17  11 580.626 26.5318   1
 -17 -11   7 634.889 31.9411   1
  17  -7  11 628.788 24.7797   1
  11  17  -7 636.139 26.9138   1
 -17  -9  11 542.963 31.8163   1
  -9 -17 -11 535.138 30.4088   2
   9  11  17 551.432 29.9463   2
 -17 -11   9 526.725 31.6786   1
  17  -9  11 602.361 24.1373   1
 -11 -17  -9 495.166 30.6842   2
 -17  -9 -11 522.567 26.9345   2
  11   9  17 555.616 26.5454   2
   9 -17  11 546.954 18.8978   2
 -17 -11  -9 519.450 27.7589   2
   9  17  11 534.677 30.3667   2
  17  11   9 546.307 31.9680   1
  17   9  11 488.037 31.1476   1
  17 -11   9 564.702 22.9295   1
  -9 -17  11 551.333 28.1171   1
 -11 -17   9 528.798 29.2692   1
 -17  11  -9 544.793 20.7254   1
 -17 -11 -11 26.0913 23.3222   2
  11  11  17 35.8682 24.5464   2
 -11 -17  11 34.2780 25.1915   1
  11  17  11 68.2183 27.3518   2
  17  11  11 57.2441 27.8231   1
 -17 -11  11 75.5588 26.9116   1
  17 -11  11 57.8507 18.9725   1
 -11 -17 -11 69.2098 26.7302   2
  13  17   1 5710.69 107.127   1
  13  17  -1 5702.09 106.753   1
   1 -17  13 5588.74 98.6245   1
  17  13   1 5549.26 107.972   1
 -13 -17   1 5786.49 108.487   1
 -17 -13  -1 5713.86 109.220   1
  17   1  13 5676.01 106.064   1
  17  -1  13 5576.39 105.503   1
  -1 -17  13 5573.24 100.286   1
  17  13  -1 5592.81 108.055   1
 -17 -13   1 5684.99 109.125   1
  13   1  17 5592.06 100.937   2
 -17  -1 -13 5586.60 100.053   2
   1  17  13 5838.06 108.057   2
  13  -1  17 5677.16 99.7724   2
 -13  17  -3 49.0071 15.6725   2
   3  17  13 31.8470 25.3812   2
  13  -3  17 8.34753 14.9654   2
  13   3  17 15.1839 19.2052   2
 -17 -13   3 43.9492 26.1406   1
   3 -17  13 43.0852 11.1877   1
  17  13   3 49.8689 25.2240   1
 -17 -13  -3 37.4806 26.0266   1
 -13 -17  -3 38.5801 25.9866   2
 -13 -17   3 37.4821 24.9196   1
  17   3  13 22.8061 25.0067   1
  13  17  -3 53.3445 24.0040   1
  -3 -17  13 39.7205 18.0548   1
  13  17   3 55.6642 24.4883   1
  17  -3  13 41.6949 20.4195   1
 -17  13  -3 63.4299 17.1291   1
  17  13  -3 33.7240 25.6938   1
 -17  -3 -13 9.60792 18.1058   2
   5  13  17 71.9463 25.2943   2
  13  -5  17 67.5493 13.2284   2
  17  -5  13 95.7808 21.7771   1
 -13 -17   5 101.716 25.4765   1
  13  17   5 30.4197 24.5999   1
 -17  13  -5 70.0341 16.3976   1
  -5 -17  13 74.8408 20.4560   1
   5  17  13 35.6253 25.4348   2
 -17  -5 -13 70.0046 19.9401   2
 -13  17  -5 72.2009 14.7331   2
  13   5  17 51.0086 20.8314   2
 -13 -17  -5 60.3109 26.4981   2
  13  17  -5 80.7069 24.7205   1
  17   5  13 65.2714 25.8356   1
  17  13  -5 35.8129 25.8794   1
 -13  17  -5 73.6157 11.5872   1
 -17 -13   5 74.5089 26.7606   1
  17  13   5 69.6113 27.7756   1
  13  -7  17-1.14462 11.5679   2
   7  13  17 5.07058 25.4122   2
 -17  -7 -13 8.84224 21.8606   2
   7  17  13 23.9072 27.5532   2
  13   7  17 15.1271 21.7624   2
 -13 -17  -7 6.37562 26.7661   2
 -17 -13  -7 31.4386 25.7347   2
 -17 -13   7 26.2807 27.2927   1
  13  17   7-11.3816 27.8096   1
  17   7  13 0.34700 26.4109   1
  13  17  -7 2.64543 23.0111   1
  -7 -17  13 45.5558 21.3317   1
  17  13   7-16.6693 28.2088   1
 -13  17  -7 19.5605 10.2914   1
 -13 -17   7 40.4157 25.5103   1
  17  -7  13 47.2434 20.3759   1
 -17  13  -7-7.61297 16.7861   1
  17  13   9 168.635 29.2707   1
 -17  -9 -13 181.324 24.1355   2
 -13 -17  -9 173.726 28.8024   2
   9  13  17 207.535 27.6094   2
  13   9  17 177.113 24.7512   2
 -17 -13  -9 161.043 25.9698   2
   9 -17  13 225.920 16.1206   2
   9  17  13 182.018 28.8235   2
 -13 -17   9 209.798 27.5220   1
 -17  13  -9 189.212 16.9700   1
  13  17   9 204.350 29.6243   1
  17   9  13 176.068 29.4537   1
 -17  -9  13 165.212 29.4977   1
 -17 -13   9 164.140 29.5972   1
  -9 -17  13 192.199 25.8825   1
  17  -9  13 196.278 20.5885   1
 -17 -11 -13-28.3789 26.7491   2
 -13 -17 -11-64.9235 31.5485   2
  13  11  17-30.5715 27.1035   2
  11  13  17-8.96438 28.5283   2
 -17 -13 -11-23.8006 27.2950   2
 -13 -17  11 19.4044 27.9222   1
  13 -11  17-16.8222 18.4341   1
  17  11  13-12.5167 31.8609   1
  17  13  11-24.8462 30.5666   1
 -17 -13  11-22.6287 30.5414   1
  17 -13  11-28.3768 19.2326   1
 -17 -11  13-71.4735 31.3962   1
  17 -11  13-0.20679 19.7246   1
 -11 -17  13-25.5379 28.6349   1
  17  13  13 4787.55 98.3108   1
  13 -13  17 4790.26 85.8752   1
  17 -13  13 4773.02 87.9185   1
 -17 -13  13 4733.37 98.3763   1
 -13 -17  13 4929.52 96.6448   1
  13  13  17 4596.07 95.0968   2
 -13 -17 -13 4835.93 96.5195   2
 -17 -13 -13 4669.79 94.6547   2
  -1 -17  15 33.9940 17.9894   1
   1 -17  15 54.2530 15.8377   1
  15   1  17 6.89678 18.9104   2
  15  -1  17 8.84834 17.2833   2
 -15 -17  -1 43.4560 27.7214   1
 -15 -17   1 63.8513 28.6540   1
 -17 -15  -1 36.5872 29.1083   1
 -17 -15   1 58.4329 27.9857   1
  17   1  15-2.82989 25.9419   1
  17  -1  15 35.6962 25.1150   1
  15  17  -1 50.5916 26.5694   1
  15  17   1 38.7003 26.7975   1
  17  15   1 23.1839 27.6673   1
  17  15  -1 32.0064 28.4003   1
   3 -17  15-23.1792 15.0237   1
 -17  15  -3 22.0404 18.2397   1
  17  15   3 26.0152 30.3980   1
  15  17   3 5.10681 29.3953   1
  15   3  17-16.9899 22.1968   2
  15  -3  17-32.0028 17.1131   2
  17   3  15-52.1381 30.5447   1
 -17 -15  -3 59.2634 30.3456   1
  17  -3  15-8.88907 25.8083   1
  15  17  -3 29.5572 28.3367   1
 -17 -15   3 50.5146 29.7026   1
 -15 -17   3 51.7330 28.3414   1
  17  15  -3 64.1916 28.8880   1
  -3 -17  15 10.8782 21.2612   1
 -15  17  -3 27.3234 17.1207   2
   3  17  15 37.8667 29.8423   2
 -15  17  -5 609.563 19.9707   2
  15   5  17 411.992 27.0417   2
  15  -5  17 420.328 17.8582   2
 -15 -17  -5 570.178 34.2841   2
  15  -5  17 451.176 27.4649   1
  17   5  15 430.574 33.6205   1
  17  -5  15 515.527 28.5850   1
 -17  15  -5 484.972 20.6225   1
 -15 -17   5 544.854 34.4026   1
  15  17   5 519.019 34.7105   1
  17  15   5 539.829 35.3747   1
 -17 -15   5 461.006 32.8125   1
   5  15  17 469.825 33.4451   2
   5  17  15 540.260 32.6067   2
  17  15  -5 516.732 32.9279   1
 -15  17  -5 568.507 18.7550   1
  15  17  -5 534.969 31.6853   1
  -5 -17  15 513.435 26.7533   1
   5 -17  15 514.142 15.6467   1
 -17  15  -7 269.532 13.0538   2
 -17  -7 -15 169.189 23.8397   2
  17  15   7 224.139 31.2351   1
  17  -7  15 228.187 23.3725   1
  15  17  -7 189.990 27.9257   1
  17  15  -7 245.088 29.3869   1
   7  15  17 269.141 30.2362   2
   7  17  15 165.145 30.2674   2
 -17  15  -7 256.051 17.4366   1
 -15  17  -7 185.614 14.1090   1
 -15 -17   7 234.030 30.7149   1
  15   7  17 181.704 24.8892   2
 -15  17  -7 209.881 14.6707   2
 -15 -17  -7 192.479 29.3741   2
 -17 -15  -7 239.326 30.1601   2
  15  -7  17 207.771 12.0353   2
  17   7  15 207.278 29.9343   1
  15  -7  17 204.845 23.1590   1
  15  17   7 168.181 29.7813   1
 -17 -15   7 226.449 31.0782   1
  -7 -17  15 229.409 25.0935   1
  -9 -17  15 1340.66 40.5282   1
 -17  -9 -15 1313.11 39.8287   2
  17  -9  15 1355.84 36.5661   1
 -15 -17  -9 1281.77 43.8221   2
   9  15  17 1267.94 43.3604   2
 -17 -15  -9 1311.60 43.3155   2
   9  17  15 1337.62 43.4460   2
  15   9  17 1327.00 40.3185   2
  15  -9  17 1335.91 35.6932   1
  15  17   9 1302.71 45.1317   1
  17   9  15 1323.16 45.3779   1
 -15  17  -9 1367.41 27.6434   1
 -17  15  -9 1375.05 30.5024   1
  17  15   9 1378.34 45.6553   1
 -17 -15   9 1322.19 45.8598   1
 -15 -17   9 1343.03 44.7593   1
 -11 -17  15 323.035 31.1711   1
 -17 -11  15 363.779 35.6480   1
 -11 -15  17 338.385 31.1672   1
 -17 -11 -15 311.562 30.0207   2
 -17 -15  11 430.380 35.9898   1
 -17 -15 -11 376.007 32.7476   2
 -15 -17 -11 296.234 33.4714   2
  11 -17  15 319.859 16.4623   2
  11  15  17 358.713 33.4959   2
  11  17  15 329.036 33.4214   2
  15  11  17 240.604 30.0114   2
  17  15  11 368.634 35.5799   1
  15  17  11 333.134 35.0195   1
  11 -15  17 395.128 16.7407   1
  17  11  15 191.209 35.1914   1
  15 -11  17 352.313 22.3663   1
 -15 -17  11 346.035 33.8830   1
  17 -11  15 374.929 23.3774   1
 -17 -13  15 1918.96 55.4902   1
  13  15  17 1920.63 53.4605   2
  13  17  15 1922.70 54.7313   2
  15  13  17 1817.21 52.7078   2
  17 -13  15 1945.58 43.6323   1
 -13 -17  15 1843.30 53.2385   1
 -17 -15  13 1915.80 55.8192   1
 -15 -17  13 2029.64 56.4259   1
 -17 -15 -13 1940.56 53.0292   2
 -17 -13 -15 1761.58 51.6618   2
 -15 -17 -13 1961.04 54.5270   2
  13 -15  17 2050.87 39.6793   1
  15 -13  17 1898.98 42.4180   1
  17  13  15 1773.92 56.7445   1
  15  17  13 1833.75 56.1554   1
  17  15  13 2024.78 57.3037   1
 -13 -15  17 1689.43 53.8355   1
 -15 -13  17 1908.97 54.4288   1
  15  15  17 281.734 37.2651   2
  17  15  15 222.577 41.1442   1
 -17 -15  15 177.755 39.2294   1
 -15 -17  15 168.516 37.7535   1
  17 -15  15 133.003 23.5445   1
  15 -15  17 292.147 21.1805   1
 -15 -15  17 237.207 38.6696   1
 -17 -15 -15 242.786 36.8449   2
 -15 -17 -15 60.2299 39.6745   2
  17  17  -1 2680.71 62.8852   1
  17  17   1 2640.25 63.4667   1
 -17 -17  -1 2555.40 64.9419   1
  17   1  17 2677.83 60.9505   1
  17  -1  17 2706.53 61.0963   1
 -17 -17   1 2607.38 65.1626   1
 -17  17  -3 463.975 22.0387   1
  -3 -17  17 471.653 25.6476   1
  17  -3  17 462.803 30.1240   1
  17   3  17 460.557 32.5461   1
 -17 -17   3 421.783 35.6275   1
  17  17   3 429.996 33.5888   1
  17  17  -3 439.640 33.5591   1
   3  17  17 457.528 34.6607   2
  -5 -17  17 11687.5 202.858   1
 -17 -17  -5 11469.3 208.130   2
  17  -5  17 11736.2 203.735   1
  17   5  17 11975.6 208.198   1
 -17  17  -5 11705.8 198.026   1
  17  17   5 11891.2 208.697   1
 -17 -17   5 11587.8 209.365   1
  17  17  -5 11915.1 208.015   1
 -17  17  -5 11308.9 197.323   2
   5  17  17 11597.1 207.857   2
 -17 -17  -7-24.7404 30.2060   2
 -17  17  -7-10.8151 13.8603   2
  17  -7  17-6.44509 23.1346   1
   7  17  17-7.97885 29.9921   2
  17  17   7-6.91875 31.9083   1
 -17 -17   7 16.9491 31.3677   1
 -17  17  -7-35.6482 15.7912   1
  -7 -17  17 5.49544 24.5264   1
  17  17  -7-35.5731 30.5759   1
  17  17   9 3385.31 76.9067   1
  17  -9  17 3490.93 68.2942   1
 -17  17  -9 3377.01 61.8712   1
 -17 -17  -9 3388.68 76.1818   2
   9  17  17 3359.60 75.0460   2
 -17 -17   9 3336.01 77.7559   1
  -9 -17  17 3345.45 72.3577   1
 -17 -17 -11 939.372 40.7824   2
  11  17  17 950.479 40.9554   2
 -17 -17  11 927.885 42.6066   1
  17  17  11 944.931 43.8367   1
  17 -11  17 1010.18 31.4665   1
  11 -17  17 901.652 20.9472   1
 -11 -17  17 980.133 39.0878   1
  13 -17  17 1318.16 27.8748   2
  17 -13  17 1518.74 36.7275   1
  13  17  17 1433.17 48.0679   2
  17  17  13 1383.18 51.2127   1
 -17 -13  17 1454.34 49.3056   1
 -17 -17  13 1413.75 50.5249   1
 -17 -17 -13 1347.84 47.5653   2
 -13 -17  17 1459.54 47.7592   1
  13 -17  17 1321.39 29.0665   1
  17 -15  17 4259.42 78.6521   1
 -17 -17 -15 4020.73 89.5068   2
  15 -17  17 4157.95 75.1704   1
 -17 -17  15 4164.55 91.7508   1
 -17 -15  17 4176.60 91.9428   1
 -15 -17  17 4179.78 91.1391   1
  15  17  17 4311.25 90.1782   2
 -17 -17  17 280.870 36.7830   1
  17 -17  17 314.199 19.1854   1
  18   0   0 38533.2 645.054   1
 -18   0   0 38090.2 644.279   1
   0 -18   0 38732.3 643.386   2
   0 -18  -2 5295.57 96.8952   2
   2 -18   0 5277.81 96.2165   2
 -18   0  -2 5381.44 97.3099   1
  -2 -18   0 5233.89 97.2592   2
   0 -18   2 5188.72 95.7849   2
  -2  18   0 5051.52 95.2810   2
   0  18   2 5272.21 96.4263   2
 -18  -2   0 5061.47 97.4908   1
   2  18   0 4992.55 93.0000   1
   0  18  -2 5103.38 91.6913   1
  18   2   0 5216.90 98.2503   1
 -18   0   2 5249.04 97.7374   1
 -18   2   0 5181.17 96.8925   1
  18   0   2 5319.23 97.8447   1
 -18  -2   2 554.250 26.7918   1
  -2 -18  -2 562.986 26.0228   2
   2 -18   2 559.113 23.7910   2
 -18   2   2 577.541 26.1136   1
  18   2   2 555.862 26.3583   1
 -18   2  -2 542.140 24.2731   1
   2  18  -2 541.229 19.6011   1
 -18  -2  -2 564.911 25.9126   1
  18  -2   2 562.096 26.3290   1
  -2 -18   2 543.826 24.1394   2
  -2  18   2 573.669 24.0310   2
   0 -18  -4-2.09015 20.0690   2
   0  18  -4 12.1610 12.8924   1
 -18   0  -4 9.95819 20.4638   1
   0  18   4 28.2503 18.8740   2
  -4  18   0 36.7438 17.1781   2
  -4 -18   0 28.3863 20.2203   2
   0 -18   4 23.6081 19.1287   2
 -18  -4   0 26.9713 21.4201   1
   4  18   0 25.3881 16.7909   1
 -18   4   0 23.7301 18.1617   1
  18   4   0 8.28986 21.0799   1
  18   0   4 4.23808 20.7208   1
 -18   0   4 44.3844 20.3270   1
  18   4  -2 7309.64 128.328   1
 -18   2   4 6982.35 126.613   1
   4 -18   2 7003.61 123.896   2
  -2 -18  -4 7005.62 126.322   2
   2  18  -4 6921.07 121.391   1
 -18  -4  -2 7098.90 127.418   1
   4  18  -2 6881.70 122.979   1
 -18  -2  -4 6900.27 126.434   1
  18   4   2 7204.97 127.773   1
  18   2   4 6964.22 127.198   1
   2 -18   4 6844.66 123.792   2
  -4 -18   2 7025.82 126.588   2
   2  18   4 7016.95 126.108   2
 -18   4  -2 6914.49 124.697   1
 -18  -4   2 7042.52 127.683   1
  -2  18  -4 6827.00 119.231   1
  -4  18   2 7021.25 124.467   2
  -4 -18  -2 7140.61 126.838   2
  -2  18   4 6895.86 125.130   2
 -18   2  -4 6890.53 125.310   1
 -18   4   2 6967.78 125.892   1
 -18  -2   4 7010.38 127.610   1
  18  -2   4 6933.71 126.280   1
  18   4   4 10121.1 178.912   1
 -18  -4  -4 10186.1 178.689   1
  -4 -18  -4 10107.0 178.269   2
  -4  18   4 10050.4 176.629   2
   4 -18   4 10188.9 174.906   2
  18  -4   4 9961.73 177.389   1
 -18  -4   4 10047.8 179.002   1
   4  18  -4 10135.0 173.846   1
 -18   4  -4 10160.0 176.276   1
 -18   0   6 1400.99 38.9721   1
   0  18   6 1365.64 37.3752   2
  -6  18   0 1359.01 34.0204   2
  -6 -18   0 1401.65 38.4575   2
   0  18  -6 1397.29 29.5333   1
  18   0   6 1414.02 38.1784   1
 -18   0  -6 1435.24 37.2922   1
   6  18   0 1386.22 35.3905   1
 -18   6   0 1450.56 35.7768   1
  18   6   0 1407.46 40.1676   1
 -18  -6   0 1382.76 39.5478   1
 -18   6   2 4161.95 79.8724   1
   6  18  -2 4155.83 78.4414   1
 -18  -6  -2 4145.69 82.5919   1
 -18   6  -2 4210.66 78.9039   1
  18   6   2 4198.39 83.0284   1
  18  -2   6 4207.78 81.1088   1
  -6  18   2 4114.22 78.6351   2
  -2  18   6 4196.31 81.0545   2
   2  18   6 4100.41 81.2888   2
  -6 -18  -2 4138.24 82.0851   2
  -6  18  -2 4195.34 77.6721   2
   2 -18   6 4190.16 78.9628   2
   6  18   2 4134.41 79.5531   1
 -18  -2  -6 4201.31 81.2783   1
 -18   2  -6 4292.20 80.0643   1
  -2  18  -6 4098.97 72.8822   1
   2  18  -6 4330.55 75.4401   1
  18   2   6 4184.30 81.8810   1
 -18  -6   2 4040.01 82.8000   1
 -18  -2   6 4132.07 82.7833   1
  18   6  -2 4404.49 83.5057   1
 -18  -4   6 531.593 29.1439   1
  -4 -18  -6 520.077 27.5522   2
  -4  18   6 522.803 25.9876   2
  -6  18   4 544.117 24.8573   2
   6 -18   4 509.847 22.5763   2
 -18   4  -6 566.301 24.4950   1
   4  18  -6 574.917 21.3559   1
  18  -4   6 587.184 26.3423   1
 -18  -6   4 663.231 30.4137   1
  -6 -18  -4 516.922 28.5061   2
   4 -18   6 521.921 22.9193   2
   4  18   6 571.174 27.8223   2
  -4 -18   6 503.895 21.3738   1
 -18  -4  -6 565.112 27.2326   1
  -6 -18   4 526.207 24.3995   1
 -18  -6  -4 642.147 29.2531   1
 -18   6  -4 616.680 24.3042   1
  -4  18  -6 560.904 14.3418   1
  18   4   6 560.712 28.8558   1
   6  18  -4 526.680 23.5339   1
  18   6   4 592.066 28.6775   1
  18   6   6 1275.74 38.2762   1
  18  -6   6 1282.83 34.8813   1
 -18  -6  -6 1298.08 38.1675   1
   6  18   6 1341.28 38.0452   2
  -6 -18   6 1333.66 34.0320   1
 -18   6  -6 1279.68 33.1363   1
  -6 -18  -6 1177.49 38.0779   2
  -6  18   6 1298.95 35.8466   2
 -18  -6   6 1256.95 38.7773   1
   6  18  -6 1309.72 32.4095   1
   6 -18   6 1273.44 31.4764   2
   0  18   8 2453.24 53.8770   2
  -8  18   0 2424.55 50.2998   2
 -18   8   0 2319.46 51.5258   1
   0  18  -8 2547.39 45.3581   1
 -18   0  -8 2274.11 51.9818   1
  -8 -18   0 2482.14 55.1900   2
  18   8   0 2372.43 55.6801   1
   8  18   0 2454.45 52.0143   1
 -18  -8   0 2429.42 56.1843   1
  18   0   8 2255.95 53.2489   1
 -18  -2   8 135.256 24.7607   1
   2  18  -8 149.580 14.5761   1
  -8  18   2 161.617 20.4651   2
  -2  18   8 151.500 23.1534   2
 -18  -8  -2 127.082 24.3790   1
 -18   8  -2 157.774 19.1854   1
  18   8   2 147.843 25.1046   1
  18   2   8 120.737 22.8916   1
   8  18  -2 121.355 21.3226   1
   2  18   8 120.033 22.7883   2
  -8  18  -2 132.253 17.8103   2
  -8 -18  -2 133.596 24.0675   2
  -2 -18   8 121.034 15.3392   1
 -18  -2  -8 130.273 23.3267   1
 -18   2  -8 108.309 21.0264   1
   8  18   2 135.361 21.7003   1
 -18  -8   2 136.392 25.0984   1
  18  -2   8 152.064 22.5195   1
  18   8  -2 169.548 25.7752   1
  -4  18   8 59.7536 21.4265   2
  -4 -18   8 59.3705 17.3143   1
  18  -4   8 108.381 20.6316   1
  18   4   8 68.7280 23.5051   1
   4  18   8 35.5792 23.7507   2
  -8 -18  -4 38.3959 24.0970   2
   4 -18   8 34.7521 17.0733   2
   8  18   4 47.0908 21.9970   1
 -18  -4  -8 98.0303 22.9845   1
 -18  -8  -4 63.2813 24.0079   1
 -18   4  -8 78.9974 19.9431   1
  -8 -18   4 55.6156 20.1739   1
 -18  -8   4 68.3210 24.9683   1
  18   8   4 46.3255 24.2160   1
 -18   8  -4 48.6675 16.8239   1
   8  18  -4 30.7606 19.7633   1
  18   8  -4 48.6715 23.9531   1
   4  18  -8 69.4697 16.0604   1
 -18  -4   8 98.9675 24.5683   1
   6  18  -8 1896.25 40.8343   1
   8 -18   6 1863.91 39.2430   2
  -6 -18  -8 1781.15 47.0593   2
  18   6   8 1871.80 47.1417   1
 -18   8  -6 1888.14 41.2854   1
  -6 -18   8 1870.61 42.9644   1
 -18  -8   6 1839.11 48.3260   1
   8  18  -6 1855.14 42.3182   1
  18  -6   8 1884.52 43.6436   1
  -8 -18  -6 1770.49 46.5684   2
   6 -18   8 1793.14 39.7539   2
   6  18   8 1768.61 46.1374   2
 -18  -8  -6 1910.84 48.2464   1
 -18   6  -8 1895.11 41.7133   1
  -8 -18   6 1893.04 44.6010   1
 -18  -6   8 1867.34 47.8819   1
  18   8   6 1889.95 47.9082   1
  -8 -18  -8 13013.5 223.381   2
   8 -18   8 12635.0 216.540   2
  -8 -18   8 12745.0 221.242   1
  18   8   8 12624.6 223.940   1
 -18  -8   8 12723.8 224.824   1
 -18  -8  -8 12521.6 220.632   2
   8  18   8 12241.7 222.865   2
 -18   8  -8 12770.9 218.351   1
  18  -8   8 12855.1 220.070   1
   8  18  -8 13292.0 219.560   1
 -18  10   0 11175.0 189.105   1
   0 -18  10 10869.8 184.630   1
  18  10   0 11476.7 193.885   1
  10  18   0 10866.5 190.840   1
  18   0  10 11067.5 191.714   1
 -18 -10   0 10686.0 194.373   1
   0  18  10 10658.3 192.239   2
 -10  18   0 10781.8 187.555   2
 -18   0 -10 10647.8 185.454   2
 -18  10  -2 1245.36 31.9125   1
  18  10  -2 1281.34 40.0412   1
  -2  18  10 1226.17 38.3110   2
  18   2  10 1196.65 36.8648   1
  -2 -18  10 1228.56 30.0119   1
 -10  18  -2 1225.08 30.9611   2
   2  18  10 1262.19 38.7556   2
 -18   2 -10 1216.72 27.6488   2
 -18  -2 -10 1225.37 30.7866   2
 -10 -18  -2 1248.55 38.9580   2
 -10 -18   2 1265.78 36.9040   1
 -18 -10  -2 1233.84 39.7103   1
  10  18   2 1142.44 36.8835   1
  18  10   2 1178.53 39.2697   1
  18  -2  10 1212.60 35.8734   1
 -18 -10   2 1138.06 39.3132   1
  10  18  -2 1204.27 35.1807   1
  -4 -18  10 58.7075 18.1743   1
   4  18  10 77.5608 24.8250   2
 -10  18  -4 79.2885 16.4928   2
 -10 -18  -4 86.1474 25.5330   2
 -18  -4 -10 67.3852 18.0584   2
 -18   4 -10 60.0421 11.5766   2
 -18 -10   4 83.6133 26.6060   1
  18  -4  10 92.1649 21.7466   1
  18  10   4 23.7993 25.9011   1
  10  18   4 61.0690 23.6069   1
 -18 -10  -4 85.0398 26.1936   1
 -10 -18   4 83.8332 21.6640   1
  10  18  -4 46.1144 21.3408   1
 -18  10  -4 75.0499 18.1797   1
  18   4  10 99.9653 23.6248   1
  18  10  -4 65.8325 25.8738   1
  10   4  18 53.9936 19.6488   2
  10  18  -6 200.419 21.5716   1
 -18  -6  10 219.468 26.8262   1
  10   6  18 229.651 22.8827   2
  18   6  10 191.008 25.6669   1
 -18 -10   6 202.007 27.3512   1
 -10 -18  -6 251.101 26.6450   2
   6  18  10 242.675 26.6655   2
 -18   6 -10 237.642 10.8683   2
 -18  -6 -10 221.159 20.5474   2
   6 -18  10 233.204 18.1111   2
  10  18   6 225.860 25.3318   1
 -18 -10  -6 240.665 27.7656   1
 -18   6 -10 242.474 20.1028   1
 -10 -18   6 275.873 24.2685   1
  18  -6  10 241.026 21.8906   1
  -6 -18  10 241.039 21.7624   1
  18  10   6 227.579 27.5339   1
 -18  10  -6 198.760 18.0354   1
  18 -10   8 858.203 28.1065   1
  10  18  -8 789.007 29.5520   1
  10   8  18 790.711 31.8420   2
   8  10  18 919.769 32.7397   2
  -8 -18 -10 843.947 34.6065   2
 -10 -18   8 815.480 32.1733   1
  18  10   8 775.496 34.5400   1
  18  -8  10 876.632 28.6146   1
 -18 -10   8 808.318 35.2870   1
 -18 -10  -8 876.226 31.6585   2
   8  18  10 793.763 33.8234   2
 -18   8 -10 787.886 26.0500   1
 -18  10  -8 839.115 26.1070   1
  18   8  10 808.511 35.1540   1
 -18  -8  10 796.307 34.9922   1
 -18  -8 -10 796.098 29.8163   2
  -8 -18  10 852.912 30.1841   1
 -10 -18  -8 866.668 33.8657   2
   8 -18  10 833.407 24.1791   2
 -18 -10 -10 1642.32 43.8736   2
 -18 -10  10 1707.41 48.5660   1
  18 -10  10 1628.36 40.2538   1
 -18  10 -10 1662.66 38.2055   1
  10  18  10 1733.56 46.6625   2
  18  10  10 1675.59 47.5585   1
  10 -18  10 1735.89 35.5270   2
  10  10  18 1680.46 44.0123   2
 -10 -18 -10 1646.97 47.2572   2
 -10 -18  10 1734.33 45.0320   1
 -18   0 -12 24.9168 15.7158   2
  18  12   0-27.7749 28.1525   1
  18   0  12 13.0790 23.4156   1
 -18 -12   0 25.0557 27.1685   1
  12   0  18-10.9299 18.2110   2
   0  18  12 39.1259 27.0409   2
 -12  18   0 19.5661 18.1955   2
   0 -18  12 33.3373 15.1590   1
  12  18   0-10.0352 25.0579   1
 -18  -2 -12 4761.91 88.5136   2
  -2 -18  12 4893.10 88.5492   1
  12  18  -2 4954.90 93.9392   1
  18  12   2 4806.63 96.3644   1
 -12 -18   2 4987.08 95.7082   1
 -18 -12  -2 4896.17 96.7546   1
  18   2  12 4939.94 95.1196   1
  18  12  -2 4889.55 96.2060   1
  12  18   2 5051.08 94.8755   1
 -18 -12   2 4805.20 97.1932   1
  18  -2  12 5082.09 93.5055   1
   2 -18  12 4844.66 84.8195   1
 -18   2 -12 4895.81 85.8459   2
  12   2  18 4865.95 89.9619   2
   2  18  12 4907.79 95.4848   2
 -12  18  -2 4812.75 88.2535   2
 -18  12  -2 4774.65 89.4891   1
  18  12  -4 3420.80 72.3003   1
  12   4  18 3308.92 66.3629   2
 -18   4 -12 3301.87 59.7365   2
  12  18  -4 3398.13 69.0250   1
 -18  12  -4 3404.50 64.4794   1
   4  18  12 3333.11 71.4114   2
 -18  -4 -12 3296.30 65.3905   2
 -12  18  -4 3303.34 62.7372   2
 -12 -18  -4 3296.61 72.1527   2
 -18 -12  -4 3374.73 73.8026   1
  12  18   4 3354.22 71.0922   1
 -12 -18   4 3311.49 71.2170   1
  18   4  12 3383.14 71.6510   1
  -4 -18  12 3396.39 65.4929   1
  18  -4  12 3387.73 68.6881   1
  18  12   4 3423.75 72.7249   1
 -18 -12   4 3459.50 73.5896   1
   6  12  18 206.116 26.4752   2
 -12 -18   6 202.544 26.3843   1
 -12  18  -6 201.946 11.0612   1
  12   6  18 210.912 23.3482   2
 -18  -6 -12 225.820 22.0820   2
 -12 -18  -6 222.618 28.7674   2
   6  18  12 187.264 27.8391   2
  12  18  -6 167.455 25.0932   1
 -18 -12   6 203.974 29.2488   1
 -18  12  -6 206.999 18.7744   1
  -6 -18  12 215.401 22.1772   1
  18  -6  12 224.472 22.5530   1
  18   6  12 239.770 27.8328   1
  12  18   6 185.492 27.0597   1
  18  12  -6 182.074 28.8240   1
  18  12   6 220.125 29.1019   1
   8  12  18 1980.69 49.4666   2
  18  12   8 1917.80 51.9825   1
 -12 -18   8 1936.85 49.2360   1
 -18  -8 -12 1892.93 45.7176   2
  12   8  18 1834.85 46.2137   2
 -12 -18  -8 1822.24 50.8172   2
   8  18  12 1855.65 50.0150   2
 -18 -12  -8 1978.08 48.8892   2
   8 -18  12 1921.96 40.4596   2
  12  18   8 1956.27 51.5509   1
  18   8  12 1877.78 51.1628   1
 -18  12  -8 1904.83 41.5002   1
  -8 -18  12 2010.69 47.2018   1
  18  -8  12 1928.53 44.9749   1
 -18 -12   8 2000.21 52.7907   1
 -18  -8  12 1932.93 52.3265   1
  12  18  -8 2025.22 47.4777   1
 -18 -10  12 1454.29 46.7079   1
  10 -18  12 1517.57 33.0732   2
  10  12  18 1516.94 43.3313   2
 -18 -10 -12 1468.40 42.0702   2
  12  10  18 1500.76 42.1631   2
 -18 -12 -10 1441.34 42.9445   2
  10  18  12 1490.05 45.7367   2
 -18  12 -10 1519.38 35.0098   1
  18  12  10 1465.14 47.0118   1
  18  10  12 1582.45 47.3897   1
 -12 -18  10 1510.71 45.6339   1
 -18 -12  10 1469.40 46.6293   1
  18 -10  12 1656.10 38.6101   1
 -10 -18  12 1607.64 44.0836   1
 -10 -18 -12 1589.28 45.8342   2
 -12 -18 -10 1514.39 45.4224   2
 -18 -12  12 1457.44 48.4605   1
  18 -12  12 1610.92 38.8301   1
  18  12  12 1469.80 48.1284   1
 -12 -18  12 1635.26 47.1382   1
  12  12  18 1558.60 44.6038   2
 -18 -12 -12 1477.06 44.0952   2
 -12 -18 -12 1567.56 47.1187   2
  14  18   0 1700.17 47.1555   1
  18  14   0 1791.70 49.9849   1
 -14 -18   0 1684.32 48.4712   1
  18   0  14 1828.47 46.7482   1
 -18 -14   0 1732.79 49.9860   1
   0 -18  14 1744.93 38.3588   1
   0  18  14 1755.45 48.5037   2
  14   0  18 1872.99 39.7566   2
 -14  18  -2 75.8854 18.4017   2
   2  18  14 92.9447 28.2876   2
 -18  -2 -14 67.1853 18.4472   2
 -18 -14   2 75.9797 27.8561   1
  18  -2  14 80.4637 25.0061   1
  -2 -18  14 92.0407 18.9006   1
  14  18  -2 88.2194 26.4086   1
   2 -18  14 83.1057 14.2233   1
  14  -2  18 53.8198 16.5594   2
  14   2  18 60.4716 19.4429   2
  18  14  -2 20.4179 28.5474   1
  18  14   2 65.0889 29.0643   1
 -14 -18   2 134.465 28.3327   1
 -18 -14  -2 104.677 29.6690   1
  18   2  14 79.9468 25.4519   1
 -18  14  -2 88.7746 19.1786   1
  14  18   2 67.6778 26.7799   1
 -18  -4 -14 86.7328 20.5768   2
 -14 -18   4 91.6560 27.1592   1
  14  18   4 61.1184 29.0619   1
  18  -4  14 123.276 24.9278   1
  -4 -18  14 110.554 21.1003   1
  14  18  -4 88.1406 27.0728   1
  14  -4  18 135.344 15.0989   2
 -14  18  -4 99.7665 17.0831   2
   4  18  14 110.539 28.7623   2
  14   4  18 154.064 22.7331   2
 -14 -18  -4 84.2125 29.6144   2
 -18 -14  -4 123.686 30.0811   1
  18   4  14 128.513 28.3595   1
 -18  14  -4 121.816 18.3823   1
  18  14  -4 114.811 29.0643   1
 -18 -14   4 94.0316 29.5381   1
  18  14   4 126.288 29.8329   1
   4 -18  14 112.080 11.3961   1
  18  14  -6 81.0976 29.3232   1
   6  14  18 126.074 29.9395   2
 -18  -6 -14 156.626 23.3860   2
 -14 -18   6 136.389 29.5644   1
  -6 -18  14 142.048 24.5216   1
 -14  18  -6 110.978 13.2860   1
  14  -6  18 136.983 14.2575   2
   6  18  14 168.941 30.7676   2
  14   6  18 167.164 24.3909   2
 -14  18  -6 125.097 16.0211   2
 -14 -18  -6 172.307 31.2675   2
 -18 -14   6 150.193 31.0185   1
 -18  14  -6 111.749 18.3573   1
  18   6  14 172.148 30.7686   1
  14  18   6 154.389 30.1141   1
  18  -6  14 147.218 24.3420   1
  18  14   6 16.3115 32.4648   1
  14  18  -6 150.175 27.6743   1
 -18  14  -8 1813.55 32.3075   2
 -18  -8 -14 1729.30 43.7839   2
  14  -8  18 1671.70 33.2697   2
   8  14  18 1751.23 49.1166   2
 -18  14  -8 1773.09 38.2121   1
  18  14   8 1753.21 50.9845   1
  18  -8  14 1698.76 42.8836   1
 -14 -18   8 1688.43 48.8755   1
  14   8  18 1700.21 45.6369   2
 -14 -18  -8 1716.64 50.2747   2
   8  18  14 1740.59 49.5189   2
 -18 -14  -8 1781.73 48.0906   2
  14  18   8 1686.12 49.7100   1
  18   8  14 1752.01 50.4749   1
 -14  18  -8 1762.30 33.0191   1
  -8 -18  14 1645.40 45.4120   1
  14  18  -8 1806.10 47.6287   1
 -18 -14   8 1784.15 51.6072   1
 -14 -18 -10 3380.61 76.2527   2
  10  14  18 3414.77 75.3506   2
  10 -18  14 3452.32 64.2840   2
 -18 -14 -10 3449.38 74.8735   2
  14  10  18 3454.90 73.5105   2
  10  18  14 3467.20 76.1831   2
 -18 -14  10 3447.38 77.7487   1
  18 -10  14 3527.67 69.3221   1
  14  18  10 3587.55 77.9163   1
  18  10  14 3564.86 78.6755   1
  14 -10  18 3528.87 68.0444   1
 -18  14 -10 3614.47 65.3231   1
  18  14  10 3477.26 77.8275   1
 -18 -10 -14 3420.00 72.6197   2
 -10 -18  14 3486.44 74.4284   1
 -18 -10  14 3527.26 77.9595   1
 -14 -18  10 3478.20 75.9274   1
  12 -18  14 80.9632 14.1504   2
 -18 -14  12 93.9646 32.4702   1
 -12 -18  14 109.438 29.7579   1
  18 -12  14 114.712 20.9807   1
 -14 -18 -12 58.5487 30.8148   2
 -18 -14 -12 74.5332 30.3809   2
 -18 -12 -14 133.654 29.1666   2
  12  14  18 95.5483 30.7721   2
  14  12  18 127.805 29.0205   2
  12  18  14 74.3376 32.0663   2
  12 -14  18 109.482 16.9975   1
  14  18  12 63.8378 32.5319   1
  18  12  14 56.1254 34.3456   1
  14 -12  18 78.8422 19.2824   1
  18  14  12 62.5022 33.0437   1
 -14 -18  12 52.4064 30.1989   1
 -18 -12  14 125.547 33.4528   1
 -18 -14 -14 8.64435 30.8060   2
 -14 -14  18 6.99448 31.7244   1
  14  14  18 26.3259 30.7487   2
  18  14  14 31.3875 34.4376   1
 -14 -18  14 29.2611 31.5499   1
  14 -14  18 28.8484 18.5262   1
  18 -14  14 53.8447 20.8766   1
 -18 -14  14 56.7660 34.6923   1
 -14 -18 -14 16.7250 32.8510   2
 -16 -18   0 5014.81 100.360   1
  18   0  16 4917.08 97.3115   1
 -18 -16   0 5009.49 100.757   1
   0 -18  16 4891.52 89.3590   1
  16  18   0 4900.52 98.7567   1
  18  16   0 5041.67 99.7393   1
  16   0  18 4881.70 90.0416   2
  -2 -18  16 2819.78 57.5161   1
   2 -18  16 2840.17 53.9050   1
  18  16   2 2860.16 66.5705   1
  16  18   2 2802.16 65.7598   1
  16  -2  18 2848.07 54.9189   2
  16   2  18 2832.73 58.0628   2
  18   2  16 3004.28 65.0901   1
 -18 -16  -2 2790.22 68.1586   1
  18  -2  16 2831.99 62.8730   1
 -18 -16   2 2759.04 67.7353   1
 -16 -18   2 2851.93 66.7609   1
  18  16  -2 2644.96 65.5110   1
  16  18  -2 2855.18 65.9297   1
   2  18  16 2722.64 67.2282   2
 -18  16  -4 987.629 28.5500   1
   4 -18  16 987.532 23.7987   1
  -4 -18  16 1022.24 32.9167   1
  18  16  -4 969.119 41.9665   1
  18  16   4 972.234 41.0350   1
 -16 -18  -4 868.844 41.5494   2
  16  -4  18 1006.18 25.8690   2
  16   4  18 1019.29 33.3281   2
  18   4  16 989.542 39.6289   1
  16  -4  18 927.566 35.6068   1
 -16 -18   4 913.057 41.0713   1
  18  -4  16 986.236 36.1845   1
  16  18  -4 858.688 38.9500   1
  16  18   4 809.297 41.2028   1
 -18 -16   4 954.949 42.5823   1
 -16  18  -4 922.304 26.2896   1
 -16  18  -4 952.447 27.5191   2
   4  16  18 918.614 40.7993   2
   4  18  16 948.738 40.6097   2
  18  16  -6 3323.13 73.9285   1
 -18  16  -6 3300.72 59.9502   2
   6  16  18 3162.97 74.0695   2
 -16 -18   6 3263.95 74.6972   1
  18  16   6 3211.76 75.4576   1
  16  18   6 3382.90 75.1227   1
 -16  18  -6 3282.06 60.6058   1
   6  18  16 3405.07 74.3705   2
 -16  18  -6 3475.40 61.1887   2
 -18 -16   6 3170.72 75.5895   1
  16   6  18 3221.43 68.2406   2
 -18 -16  -6 3049.41 73.6461   2
 -16 -18  -6 3245.53 75.0302   2
  18   6  16 3269.75 74.8366   1
  16  -6  18 3220.11 68.5167   1
  18  -6  16 3431.92 69.0581   1
 -18  16  -6 3119.89 62.5807   1
  16  18  -6 3452.46 73.6414   1
  -6 -18  16 3374.28 68.7670   1
  18  -8  16 5038.73 92.4924   1
 -18  16  -8 4877.81 86.3478   1
  18  16   8 4752.82 99.7210   1
 -16  18  -8 4852.29 84.3408   1
   8  16  18 4901.07 97.8063   2
   8  18  16 4811.89 98.5166   2
 -16 -18  -8 4699.93 97.7737   2
 -18 -16  -8 4790.47 97.3726   2
 -18  16  -8 4615.16 83.0698   2
  16   8  18 4971.07 94.0551   2
  16  18   8 4823.07 98.8835   1
  16  18  -8 4916.79 96.8000   1
 -18 -16   8 4630.04 99.3657   1
 -16 -18   8 4818.00 98.9837   1
  18   8  16 4907.21 99.7641   1
  16  -8  18 5049.74 91.8861   1
  -8 -18  16 4861.83 94.2813   1
 -18 -10 -16-53.6290 28.9039   2
  18 -10  16-18.1451 23.4772   1
 -18 -16 -10 6.55954 29.8877   2
  10  16  18 44.4009 31.2177   2
  10  18  16-3.32402 30.7881   2
 -16 -18 -10 0.37624 30.7737   2
 -18 -16  10 2.54261 34.5451   1
 -16 -18  10-10.6855 31.1991   1
  18  10  16-24.8082 34.3695   1
 -18  16 -10 15.7432 16.1099   1
  18  16  10 24.3388 33.1133   1
  16 -10  18 23.3520 22.0680   1
  16  18  10-36.6274 33.9985   1
 -18 -10  16 0.41299 33.1711   1
 -10 -16  18-17.9390 29.0309   1
 -10 -18  16 5.43521 28.4361   1
 -18 -12  16 43.1096 33.5448   1
 -12 -16  18 24.9600 30.5765   1
 -18 -12 -16 32.6087 30.9886   2
  16 -12  18 44.7607 21.2498   1
 -18 -16  12-27.0029 34.9413   1
 -18 -16 -12 10.2782 32.5827   2
 -16 -18 -12 39.8018 32.9757   2
  12 -18  16 31.8285 14.5807   2
  12  16  18 12.0918 33.0986   2
  16  12  18 9.68142 31.0033   2
  12  18  16 69.7239 33.2721   2
  16  18  12 14.6818 34.9022   1
  18  12  16-26.2460 35.1404   1
  12 -16  18 39.8279 14.8004   1
  18  16  12 28.9478 35.0846   1
  18 -12  16 31.3777 21.5754   1
 -16 -18  12 18.8008 32.5413   1
 -12 -18  16 6.28499 30.6496   1
  14  16  18 2891.86 69.4158   2
  14  18  16 2690.14 69.5270   2
  16  14  18 2862.97 67.9491   2
 -18 -14 -16 2839.12 67.6678   2
 -16 -18 -14 2637.40 68.8054   2
 -18 -16 -14 2845.90 68.1909   2
  16 -14  18 2983.18 57.3927   1
 -18 -14  16 2814.23 71.5468   1
 -14 -16  18 2850.52 69.1746   1
  14 -16  18 2802.49 54.2043   1
 -16 -14  18 2950.32 70.7629   1
 -16 -18  14 2776.55 70.6412   1
 -18 -16  14 2833.01 71.8780   1
 -14 -18  16 2776.36 68.2429   1
  18 -14  16 2925.98 58.8223   1
  16 -16  18 2599.28 52.1499   1
 -16 -16  18 2638.93 68.0936   1
  18 -16  16 2518.79 52.9360   1
 -18 -16  16 2634.17 68.4913   1
 -16 -18  16 2700.70 67.5259   1
  16  16  18 2648.69 66.1550   2
 -18 -16 -16 2516.91 65.2233   2
  18  18   0-24.6248 35.3762   1
  18   0  18 49.3356 31.6574   1
 -18 -18   0-52.2722 37.7111   1
   2  18  18 13391.4 236.038   2
  18  18  -2 13461.7 235.702   1
 -18 -18  -2 13354.4 237.484   1
  18   2  18 13618.5 234.715   1
  18  -2  18 13477.6 233.071   1
 -18 -18   2 12898.5 236.765   1
  18  18   2 13431.1 235.777   1
  -2 -18  18 12947.7 228.261   1
  18  18  -4 275.144 33.5691   1
 -18  18  -4 236.955 19.6920   1
  18  -4  18 264.032 28.0549   1
  18   4  18 297.197 33.6958   1
  -4 -18  18 303.434 25.3508   1
 -18 -18   4 266.465 34.5548   1
   4  18  18 288.531 33.8194   2
  18  18   4 242.421 34.6594   1
  18  18  -6 2064.35 54.7918   1
 -18 -18  -6 1973.87 54.8472   2
  18   6  18 1885.60 54.8902   1
  18  -6  18 1879.17 48.2869   1
  -6 -18  18 1895.06 47.6001   1
  18  18   6 1930.56 55.7511   1
 -18 -18   6 1805.47 55.2173   1
 -18  18  -6 1917.88 40.7742   1
   6  18  18 1896.91 54.5220   2
 -18  18  -6 1940.71 39.4189   2
   8  18  18 2341.68 61.3360   2
 -18 -18  -8 2283.69 60.9512   2
 -18  18  -8 2326.72 44.6074   2
  -8 -18  18 2375.63 57.1261   1
  18   8  18 2338.66 62.9856   1
  18  -8  18 2532.19 54.3915   1
 -18  18  -8 2306.01 46.6501   1
  18  18   8 2468.98 63.1213   1
  18  18  -8 2406.99 60.7498   1
 -18 -18   8 2289.55 62.8193   1
 -10 -18  18 2264.88 56.3560   1
 -18  18 -10 2239.71 43.2771   1
  18  10  18 2129.25 60.6087   1
  18  18  10 2194.44 60.7623   1
  10  18  18 2240.92 58.9438   2
 -18 -18 -10 2130.72 59.8505   2
 -18 -18  10 2219.00 61.9756   1
  18 -10  18 2151.87 51.1140   1
  12  18  18 4031.69 84.6061   2
 -12 -18  18 4025.92 82.5899   1
 -18 -18  12 4014.67 86.2803   1
 -18 -12  18 4221.78 87.8068   1
 -18 -18 -12 3857.84 84.0547   2
  18 -12  18 4269.93 75.2178   1
  14  18  18 1018.79 44.6050   2
 -18 -18  14 966.373 45.7543   1
 -18 -14  18 924.849 45.1914   1
 -18 -18 -14 951.655 43.4635   2
  14 -18  18 874.010 20.1654   2
  14 -18  18 951.313 22.9464   1
 -14 -18  18 928.416 43.0806   1
  18 -14  18 995.479 31.6167   1
 -16 -18  18 574.755 41.1285   1
 -18 -16  18 486.053 40.2059   1
  16 -18  18 553.151 20.2718   1
 -18 -18 -16 524.916 39.8834   2
  18 -16  18 565.456 24.6027   1
 -18 -18  16 544.212 41.8438   1
  18 -18  18 105.128 18.5105   1
 -18 -18  18 164.842 38.4052   1
   1 -19  -1 134.716 20.2118   2
 -19   1   1 150.616 22.2147   1
 -19  -1   1 125.211 22.2586   1
  -1 -19  -1 126.468 21.8077   2
   1 -19   1 150.163 20.6962   2
  -1 -19   1 122.157 20.7163   2
  -1  19   1 118.658 20.3118   2
   1  19  -1 118.552 16.1157   1
 -19  -1  -1 134.425 21.5695   1
 -19   1  -1 122.607 21.7295   1
  19  -1   1 144.683 22.2618   1
  19   1   1 137.443 23.7850   1
 -19   1   3 519.459 26.7231   1
  19   3   1 507.780 27.6355   1
  19   1   3 530.180 27.9073   1
  19  -1   3 529.609 27.4753   1
  19   3  -1 492.647 28.4783   1
   3 -19   1 485.010 23.0169   2
  -1 -19  -3 483.391 26.0899   2
 -19  -1  -3 538.804 26.4728   1
 -19   3   1 543.329 25.3818   1
 -19  -1   3 481.678 27.2211   1
  -3 -19  -1 459.775 25.9140   2
  -3  19   1 509.119 24.0625   2
   1 -19   3 504.816 24.7581   2
  -1  19   3 536.669 24.8986   2
  -3 -19   1 507.369 25.8157   2
  -1 -19   3 529.750 25.6840   2
   1  19   3 491.990 25.9023   2
   3  19   1 489.575 22.7521   1
  -1  19  -3 458.776 17.7214   1
   1  19  -3 554.992 19.6849   1
   3  19  -1 514.657 21.2873   1
 -19  -3   1 522.746 27.8263   1
 -19   3  -1 509.735 25.4143   1
 -19   1  -3 512.842 24.6880   1
 -19  -3  -1 515.107 27.4426   1
  19  -3   3 218.844 23.8602   1
   3  19  -3 188.592 17.1813   1
 -19  -3   3 197.712 24.0017   1
  19   3   3 179.455 23.6210   1
  -3 -19  -3 182.755 22.5442   2
   3 -19   3 197.644 20.0578   2
  -3  19   3 170.851 20.6339   2
  -3 -19   3 158.095 22.7685   2
 -19   3  -3 184.202 21.7062   1
 -19  -3  -3 193.307 23.8001   1
 -19   3   3 205.015 23.3111   1
  19   5  -1 65.8619 24.1732   1
 -19   1   5 48.8457 22.5807   1
 -19  -1   5 101.658 23.5849   1
  -1 -19  -5 105.557 22.8581   2
   5  19  -1 52.5323 17.2520   1
 -19  -1  -5 61.7486 21.5051   1
 -19   1  -5 74.1031 20.7609   1
  19   1   5 76.8677 22.4915   1
 -19   5  -1 67.7660 19.4381   1
   1  19  -5 96.6586 14.4013   1
  -1  19  -5 70.3348 12.6176   1
 -19  -5  -1 59.7631 23.9645   1
  -5 -19  -1 81.1141 22.7778   2
  -1  19   5 85.6894 21.5620   2
  -5  19   1 78.9003 19.5984   2
  -5 -19   1 54.3112 22.4000   2
   1  19   5 85.6115 22.1488   2
  -5  19  -1 80.7381 18.4228   2
   1 -19   5 74.3227 19.6476   2
  -1 -19   5 66.5643 20.4597   2
   5  19   1 81.9090 19.3872   1
 -19  -5   1 79.4015 22.9485   1
  19   5   1 67.0450 23.3704   1
 -19   5   1 84.4894 19.7300   1
  19  -1   5 49.3428 21.4644   1
  19   5  -3 330.945 27.5265   1
 -19   3   5 343.618 25.1039   1
 -19   5   3 404.594 25.2381   1
  -3 -19  -5 364.728 25.5569   2
   5 -19   3 396.971 21.5012   2
 -19   3  -5 347.017 23.5458   1
 -19  -5  -3 340.000 26.9639   1
  19   5   3 398.392 27.6560   1
  -5  19   3 395.594 22.6065   2
  -3  19   5 373.438 24.3449   2
  -5 -19  -3 339.980 25.8653   2
   3 -19   5 392.006 22.7042   2
   3  19   5 316.528 25.4146   2
 -19  -3   5 330.497 27.5129   1
  19  -3   5 355.935 24.6204   1
   5  19  -3 372.427 20.0848   1
  -3  19  -5 340.456 13.9893   1
 -19  -3  -5 370.472 25.8754   1
 -19  -5   3 387.343 27.2033   1
  19   3   5 378.947 26.7437   1
 -19   5  -3 354.571 23.1335   1
   3  19  -5 370.917 18.5101   1
   5 -19   5 3502.49 68.6376   2
 -19   5  -5 3626.37 70.3783   1
   5  19  -5 3642.82 68.4477   1
  19   5   5 3544.38 74.1385   1
  -5 -19   5 3388.89 69.0720   1
  -5  19  -5 3624.16 62.7410   1
 -19  -5  -5 3707.22 74.2256   1
 -19  -5   5 3836.85 75.4200   1
  19  -5   5 3656.34 72.4242   1
  -5  19   5 3508.16 71.6791   2
  -5 -19  -5 3562.88 73.7439   2
 -19   7   1 3552.23 69.9746   1
  19   7  -1 3478.08 73.7835   1
 -19  -1   7 3590.71 73.3640   1
   7  19  -1 3526.65 69.3237   1
 -19  -7  -1 3474.93 73.4702   1
  19   7   1 3350.47 73.6348   1
 -19   7  -1 3389.67 68.9452   1
  -1  19  -7 3491.54 62.8467   1
   1  19  -7 3578.64 64.3566   1
  -1  19   7 3597.98 71.6879   2
   1  19   7 3472.47 71.9214   2
  -7  19   1 3459.85 68.7852   2
  -7  19  -1 3566.25 67.6984   2
  -7 -19  -1 3548.52 72.8443   2
 -19  -1  -7 3545.86 71.1160   1
  -7 -19   1 3584.07 73.3846   2
   7  19   1 3488.09 69.5289   1
 -19   1  -7 3621.54 70.8461   1
  19  -1   7 3539.77 72.0052   1
  19   1   7 3594.96 72.2232   1
 -19  -7   1 3480.65 73.5386   1
  19   7  -3 469.514 29.9827   1
  -7  19   3 538.403 25.2561   2
  -3  19   7 530.297 27.9523   2
  19  -3   7 481.907 26.8337   1
  -3  19  -7 494.566 14.3040   1
   3  19  -7 501.424 19.9237   1
  19   3   7 570.282 29.4462   1
   7  19  -3 515.248 23.4243   1
  -7 -19  -3 569.700 29.0112   2
   3  19   7 578.643 29.4906   2
  -7  19  -3 518.349 22.2230   2
   3 -19   7 519.866 23.7296   2
   7  19   3 503.546 25.9739   1
 -19  -3  -7 505.408 28.1889   1
  -3 -19   7 536.908 21.6280   1
 -19  -7  -3 505.719 29.7093   1
 -19   3  -7 469.256 25.5337   1
 -19  -7   3 430.427 28.9462   1
 -19   7  -3 482.622 23.6889   1
  19   7   3 489.047 29.2156   1
 -19  -3   7 464.462 29.3438   1
   5  19  -7 31.3286 16.4291   1
 -19  -5   7 5.91379 24.8038   1
  19  -5   7-6.07278 20.5471   1
  -5 -19  -7-11.9235 24.2602   2
  -5  19   7 7.57218 22.0961   2
  -7  19   5 21.0492 20.6245   2
   7 -19   5 9.51345 17.5813   2
 -19   5  -7 24.5961 19.6965   1
 -19  -7   5 3.83473 24.9708   1
   7  19  -5-12.8515 18.5673   1
  -7 -19  -5 31.4539 23.6006   2
   5 -19   7 22.3948 17.3380   2
   5  19   7 19.7309 23.9556   2
  -5 -19   7 0.44036 18.0807   1
 -19  -7  -5 3.30040 23.5484   1
 -19   7  -5 26.6492 17.9293   1
  19   5   7 22.7639 24.1639   1
  -7 -19   5 8.96220 20.1116   1
 -19  -5  -7 19.1753 23.5499   1
  19   7   5 15.2896 24.6415   1
  19   7   7 123.084 25.8007   1
 -19  -7   7 102.042 25.7530   1
   7  19  -7 84.5518 18.6899   1
 -19  -7  -7 104.622 24.9438   1
  -7 -19   7 118.225 20.7378   1
  19  -7   7 96.7377 21.0605   1
   7 -19   7 82.2313 17.4976   2
  -7 -19  -7 95.8796 25.2033   2
 -19   7  -7 90.4058 18.8821   1
 -19  -9   1 255.593 30.2798   1
   9  19   1 199.231 24.8982   1
 -19  -9  -1 265.432 28.5420   1
  -1  19   9 185.030 26.4910   2
  -9  19  -1 199.612 20.4085   2
   1  19   9 214.176 26.7348   2
  -9  19   1 193.990 22.1749   2
 -19   9  -1 252.618 21.6482   1
  19   9  -1 241.101 28.7685   1
  -9 -19  -1 203.693 27.8851   2
 -19  -1  -9 246.416 26.0709   1
  -1 -19   9 209.299 17.0248   1
 -19   1  -9 304.950 26.2754   1
   9  19  -1 192.106 23.4766   1
  19   1   9 235.640 25.6790   1
  19  -1   9 255.031 24.5504   1
  19   9   1 231.073 29.3611   1
 -19   9   1 272.599 23.6010   1
  -9  19   3 81.8723 20.3496   2
  -3  19   9 56.2605 24.5213   2
 -19   9  -3 43.3668 19.7123   1
   3  19   9 60.9743 25.1412   2
  -9 -19  -3 62.2092 26.9458   2
  -9  19  -3 41.9070 17.7047   2
  -9 -19   3 59.5510 23.3280   1
 -19   3  -9 51.4167 21.2853   1
 -19  -9  -3 52.1317 25.6760   1
   9  19   3 48.6406 23.5722   1
  -3 -19   9 61.8883 17.0240   1
  19   9  -3 40.7590 25.8028   1
 -19  -3   9 69.5820 26.4865   1
  19   3   9 86.0159 24.3069   1
 -19  -9   3 37.7959 26.7164   1
  19  -3   9 75.5074 22.1383   1
  19   9   3 47.7372 25.2129   1
   9  19  -3 18.4689 21.6023   1
  19   5   9 2481.54 57.1844   1
  -5 -19   9 2582.73 52.3457   1
  19  -5   9 2528.07 53.7789   1
   9  19  -5 2505.50 53.4978   1
 -19   9  -5 2368.04 50.7493   1
  19   9   5 2301.27 57.8696   1
  -9 -19  -5 2476.63 58.0438   2
   5  19   9 2431.46 57.0697   2
 -19  -5  -9 2410.59 51.8218   2
   5 -19   9 2534.04 50.9937   2
   9  19   5 2502.78 55.8332   1
  -9 -19   5 2544.04 54.6643   1
 -19  -9  -5 2472.08 58.3525   1
 -19   5  -9 2466.82 52.6905   1
 -19  -9   5 2343.05 58.2700   1
   5  19  -9 2470.21 50.0266   1
  19   9  -5 2292.12 57.6368   1
 -19  -5   9 2223.76 58.3483   1
  -7 -19  -9 2299.77 55.2020   2
 -19   9  -7 2323.03 48.7188   1
  19   7   9 2330.25 55.8551   1
  -7 -19   9 2257.82 51.1781   1
  19  -7   9 2231.11 51.3995   1
 -19  -9   7 2275.12 57.1002   1
   7 -19   9 2306.38 47.3149   2
  -9 -19  -7 2230.99 55.3324   2
  19   9   7 2271.05 55.7953   1
   7  19   9 2195.46 54.9772   2
 -19  -7  -9 2229.21 50.2679   2
 -19  -9  -7 2344.65 56.5173   1
 -19   7  -9 2260.97 49.3191   1
  -9 -19   7 2409.54 53.3426   1
   9  19  -7 2281.78 50.6136   1
 -19  -7   9 2279.59 56.6095   1
   7  19  -9 2361.02 49.3635   1
 -19  -9  -9 1176.62 36.8408   2
  19  -9   9 1240.99 35.6298   1
 -19   9  -9 1298.36 33.0939   1
 -19  -9   9 1238.77 42.6484   1
  19   9   9 1180.47 41.8689   1
  -9 -19   9 1129.72 37.3584   1
   9   9  19 1236.21 38.5608   2
  -9 -19  -9 1262.10 40.9581   2
   9 -19   9 1282.97 30.8645   2
   9  19  -9 1209.45 35.0522   1
 -11  19  -1 94.7121 19.2086   2
   1  19  11 93.8433 27.1760   2
 -19   1 -11 62.7199 15.9981   2
 -19  -1 -11 67.3120 17.6250   2
 -19  11  -1 61.8967 20.6658   1
  19  11  -1 62.1148 28.1815   1
   1 -19  11 69.6268 13.6381   1
  19  11   1 60.3266 28.0353   1
 -19 -11  -1 128.950 29.5830   1
  -1 -19  11 95.4307 16.7707   1
  -1  19  11 78.5825 27.2962   2
 -11  19   1 128.684 21.1196   2
  11  19   1 74.5514 24.7013   1
 -19 -11   1 62.3034 28.1788   1
  19   1  11 87.3884 25.2239   1
  19  -1  11 95.4507 24.1983   1
  11  19  -1 103.083 24.7672   1
  19  11  -3 2572.35 59.8118   1
  -3  19  11 2564.83 58.3742   2
  11   3  19 2357.47 52.8812   2
  19   3  11 2473.65 57.6645   1
  -3 -19  11 2499.94 51.2908   1
 -19  11  -3 2444.57 51.7008   1
   3  19  11 2478.03 58.4823   2
 -19   3 -11 2392.30 46.9443   2
 -19  -3 -11 2411.46 51.1558   2
 -11  19  -3 2568.50 50.6801   2
 -11 -19  -3 2543.13 59.3439   2
 -11 -19   3 2566.32 57.8736   1
  11  19   3 2540.12 57.0258   1
 -19 -11  -3 2554.58 59.8258   1
  11  19  -3 2548.53 55.2797   1
  19  11   3 2410.78 59.0493   1
  19  -3  11 2534.05 56.0298   1
 -19 -11   3 2497.59 59.7811   1
 -19  -5  11 7361.01 136.265   1
  19  11  -5 7447.51 135.848   1
  11   5  19 7275.89 130.549   2
  19   5  11 7209.51 135.122   1
  11  19  -5 7415.57 131.834   1
 -19   5 -11 7133.42 123.454   2
   5  19  11 7324.08 134.831   2
 -11 -19  -5 7285.12 135.302   2
 -19  -5 -11 7206.83 129.496   2
 -11  19  -5 7318.90 126.775   2
 -19 -11  -5 7475.39 136.347   1
 -11 -19   5 7342.75 134.212   1
  11  19   5 7273.69 133.732   1
 -19  11  -5 7226.96 128.535   1
 -19 -11   5 7189.31 136.201   1
  19  -5  11 7293.44 131.984   1
  19  11   5 7236.18 135.990   1
  -5 -19  11 7174.84 129.789   1
 -19   7 -11 94.5079 9.44827   2
  11   7  19 114.025 24.9307   2
   7  11  19 124.742 26.8233   2
 -11 -19   7 72.4609 25.3659   1
  19   7  11 72.7762 28.5779   1
  19  -7  11 114.265 23.4274   1
 -19 -11   7 78.1847 30.1170   1
  19  11   7 130.423 30.2829   1
 -19  11  -7 101.158 19.7127   1
  -7 -19  11 108.142 22.6789   1
 -19  -7 -11 111.584 22.4914   2
 -11 -19  -7 62.8764 29.2614   2
   7 -19  11 47.7427 18.5691   2
   7  19  11 101.164 28.5391   2
  11  19   7 35.7649 28.2418   1
  11  19  -7 71.6725 24.4274   1
 -19  -7  11 82.9761 29.4374   1
  11   9  19 437.044 28.9771   2
  -9 -19 -11 397.607 33.2378   2
 -11 -19  -9 477.831 32.6532   2
   9  11  19 428.901 30.6137   2
 -11 -19   9 473.779 30.7710   1
  19  11   9 463.430 34.2892   1
  19  -9  11 463.319 26.5754   1
 -19 -11   9 460.062 34.4271   1
   9 -19  11 443.653 20.9269   2
 -19  -9 -11 429.869 28.4585   2
 -19 -11  -9 393.978 29.4258   2
   9  19  11 455.019 33.5064   2
 -19  -9  11 450.125 35.3388   1
  19   9  11 448.853 34.7136   1
 -19  11  -9 420.039 22.6841   1
  -9 -19  11 516.977 29.1049   1
  11  19  -9 427.841 29.2365   1
  11  11  19 107.688 27.6302   2
 -19 -11 -11 134.011 25.6263   2
 -11 -19  11 125.124 26.9261   1
  19 -11  11 124.615 21.9351   1
  19  11  11 134.408 31.2115   1
 -11 -19 -11 131.517 29.7420   2
 -19 -11  11 110.198 30.5914   1
  13   1  19 47.3116 20.1606   2
 -19  -1 -13 59.4248 18.2365   2
  13  19   1 86.7203 26.5011   1
   1 -19  13 130.414 15.5618   1
  -1 -19  13 114.126 17.7807   1
  13  19  -1 86.9901 26.5955   1
 -13 -19   1 116.681 27.6437   1
 -19 -13  -1 88.1953 29.1344   1
  19  13  -1 51.6505 28.3805   1
  19  13   1 72.7582 28.7613   1
  19  -1  13 102.021 25.9629   1
 -19 -13   1 44.0068 29.7866   1
  19   1  13 107.578 27.2695   1
 -19   1 -13 68.4129 15.4233   2
   1  19  13 86.4775 29.3178   2
 -13  19  -1 78.0809 19.7547   2
  13  -1  19 66.6972 18.1446   2
  -1  19  13 105.685 28.8949   2
 -19  13  -1 80.1789 19.8911   1
  13  -3  19 656.801 22.5220   2
 -19   3 -13 708.565 20.3555   2
  13   3  19 692.462 27.6689   2
  19  -3  13 694.540 30.8783   1
  13  19   3 679.861 33.4400   1
 -19 -13   3 669.600 36.3932   1
 -19  -3 -13 642.398 25.7709   2
 -13  19  -3 682.932 24.3726   2
   3  19  13 663.284 35.2068   2
  -3 -19  13 691.368 25.9555   1
 -13 -19  -3 653.208 35.6088   2
 -19 -13  -3 725.764 36.2451   1
 -13 -19   3 706.107 34.0882   1
   3 -19  13 688.122 17.9006   1
  19   3  13 675.784 33.7969   1
  19  13  -3 725.761 35.6474   1
 -19  13  -3 744.871 26.0894   1
  13  19  -3 744.464 33.0152   1
  19  13   3 676.922 34.8183   1
  13  19  -5 650.277 32.1356   1
  13   5  19 634.645 29.5390   2
 -19  -5 -13 588.602 27.2060   2
   5  19  13 712.539 35.6389   2
 -13  19  -5 677.622 22.8876   2
 -13 -19  -5 689.358 35.8383   2
  -5 -19  13 646.124 27.5929   1
 -19  13  -5 705.071 25.1582   1
 -19 -13  -5 562.969 35.6529   1
  13  19   5 670.638 34.2481   1
 -13 -19   5 637.943 33.8030   1
  19   5  13 658.829 35.3114   1
  19  13  -5 673.049 35.7007   1
  19  13   5 652.469 35.7854   1
  19  -5  13 696.906 30.0472   1
 -19 -13   5 705.237 36.9342   1
  13  19  -7 2194.52 53.4367   1
 -19  -7  13 2303.53 58.8792   1
 -19  -7 -13 2313.45 51.5572   2
  13   7  19 2210.07 53.2441   2
   7  19  13 2209.11 56.8334   2
 -13 -19  -7 2131.93 56.7466   2
 -19 -13  -7 2260.21 55.2774   2
  -7 -19  13 2164.79 51.8400   1
 -19 -13   7 2208.41 58.8450   1
  13  19   7 2128.17 56.3170   1
  19   7  13 2284.60 57.7545   1
 -19  13  -7 2306.58 46.9737   1
  19  13   7 2242.37 58.5874   1
 -13 -19   7 2097.82 55.1853   1
   7  13  19 2286.56 56.5049   2
  19  -7  13 2352.06 51.5932   1
 -13  19  -7 2121.43 40.0119   1
   9  13  19 1261.37 42.1669   2
  19  13   9 1241.04 44.1707   1
 -13 -19  -9 1125.40 43.7504   2
  13   9  19 1147.21 38.9299   2
 -19  -9 -13 1169.79 38.3119   2
   9  19  13 1180.07 43.5797   2
 -19 -13  -9 1238.68 41.6943   2
   9 -19  13 1271.53 30.9562   2
  -9 -19  13 1237.61 39.7886   1
 -19 -13   9 1198.48 45.1094   1
  19  -9  13 1214.37 36.0101   1
  13  19   9 1267.65 44.3475   1
 -19  13  -9 1209.17 31.5743   1
  19   9  13 1233.66 44.1458   1
 -19  -9  13 1157.40 44.4254   1
  13  19  -9 1206.54 40.4457   1
 -13 -19   9 1235.15 42.1597   1
 -19 -11  13 2403.27 62.5951   1
 -19 -11 -13 2428.63 57.4519   2
  13  11  19 2485.02 58.1528   2
  11  13  19 2498.05 59.1420   2
 -19 -13 -11 2489.41 58.9866   2
  11  19  13 2434.70 61.0762   2
 -11 -19  13 2592.49 59.6197   1
  13  19  11 2439.97 62.3639   1
  19  13  11 2589.20 63.6847   1
  19  11  13 2437.51 61.8715   1
 -19 -13  11 2545.56 63.1066   1
  19 -11  13 2579.02 53.7268   1
 -13 -19  11 2364.72 60.0600   1
 -11 -19 -13 2332.47 61.2384   2
 -13 -19 -11 2320.23 61.0401   2
  11 -19  13 2390.43 47.6087   2
 -19 -13 -13 625.052 34.8339   2
  13  13  19 702.863 35.9497   2
 -13 -19  13 607.580 35.3374   1
  13 -13  19 672.035 24.1508   1
  19  13  13 623.520 38.4447   1
 -19 -13  13 636.319 38.6449   1
  19 -13  13 635.593 27.1984   1
 -13 -19 -13 520.401 35.4586   2
  15   1  19 213.993 22.0899   2
  15  -1  19 170.195 20.6511   2
  15  19  -1 229.570 31.2542   1
 -15 -19   1 235.090 32.1212   1
 -19 -15  -1 227.320 32.9675   1
  19   1  15 216.724 29.3417   1
  -1 -19  15 203.349 20.4352   1
  19  15  -1 251.351 32.3172   1
  19  15   1 248.997 33.2892   1
   1 -19  15 171.999 18.2610   1
 -19 -15   1 214.856 33.7718   1
  19  -1  15 210.602 28.8973   1
   1  19  15 201.615 32.1633   2
  15  19   1 224.460 30.7227   1
   3  19  15 4679.09 94.9977   2
 -15  19  -3 4327.44 85.1577   2
 -19  -3 -15 4714.19 86.8764   2
  15  19   3 4665.45 94.5405   1
 -19 -15   3 4863.22 97.0962   1
  19  -3  15 4682.26 91.8506   1
  -3 -19  15 4645.06 87.5341   1
  15  19  -3 4827.02 93.9915   1
  15  -3  19 4690.20 83.8541   2
  15   3  19 4854.09 88.1550   2
   3 -19  15 4563.23 81.7781   1
 -15 -19  -3 4494.41 95.8615   2
 -19 -15  -3 4732.30 97.3521   1
  19   3  15 4650.33 94.2016   1
 -15 -19   3 4524.92 95.4847   1
 -19  15  -3 4791.20 86.3309   1
  19  15  -3 4756.09 95.8358   1
  19  15   3 4689.72 96.0929   1
 -19  -5 -15 13370.3 231.464   2
   5  15  19 13543.8 237.288   2
 -19 -15   5 13065.7 239.301   1
  15  19   5 13690.1 237.438   1
  19  -5  15 13533.0 233.965   1
  15  19  -5 13855.8 236.362   1
  -5 -19  15 13252.2 232.447   1
 -15  19  -5 13633.5 227.938   2
   5  19  15 13385.7 237.529   2
  15  -5  19 13331.7 226.610   2
  15   5  19 13800.5 232.374   2
 -15 -19  -5 13188.3 238.045   2
 -19  15  -5 13672.4 229.265   1
 -15 -19   5 13565.7 237.820   1
  19   5  15 13736.6 237.528   1
 -15  19  -5 12916.5 226.403   1
  19  15  -5 13766.0 238.185   1
  19  15   5 13531.8 238.199   1
  19  15  -7 5727.07 115.649   1
   7  15  19 5726.50 114.579   2
 -19  -7 -15 5725.78 109.243   2
 -15 -19   7 6223.67 116.164   1
  19  -7  15 5943.83 110.020   1
  19  15   7 5922.79 117.014   1
  -7 -19  15 5966.72 111.245   1
  15  -7  19 5746.50 101.269   2
   7  19  15 5945.07 115.210   2
  15   7  19 5882.00 110.585   2
 -15 -19  -7 5945.96 116.129   2
 -19 -15  -7 5490.96 114.024   2
  19   7  15 5795.62 115.983   1
  15  19   7 6093.17 116.186   1
  15  19  -7 6078.44 113.995   1
 -19  15  -7 5712.17 104.757   1
 -15  19  -7 5999.21 101.109   1
 -19 -15   7 5938.07 117.272   1
 -19  -9 -15 11189.7 195.735   2
  19  15   9 10942.1 201.336   1
 -15 -19  -9 10732.9 199.415   2
   9  15  19 11098.4 198.900   2
  15  -9  19 11237.8 185.695   2
   9  19  15 11251.0 199.838   2
 -19 -15  -9 10868.8 198.812   2
  15   9  19 11283.5 196.817   2
 -19 -15   9 11143.0 202.035   1
  15  19   9 10947.6 200.128   1
  15  -9  19 11586.1 193.183   1
  19   9  15 11373.0 201.578   1
 -15  19  -9 10790.6 185.656   1
 -19  15  -9 11133.6 189.918   1
 -19  -9  15 11182.1 201.756   1
  15  19  -9 11054.9 198.234   1
  -9 -19  15 10999.8 197.105   1
  19  -9  15 11363.3 194.330   1
 -15 -19   9 10990.6 199.887   1
 -19 -11 -15 457.340 33.5917   2
 -11 -19  15 443.602 32.8484   1
 -19 -11  15 473.112 36.5667   1
  11  15  19 497.792 34.5459   2
 -19 -15 -11 484.127 34.5184   2
 -15 -19 -11 451.308 35.6985   2
  15  11  19 440.890 32.3766   2
  11 -19  15 476.916 19.9124   2
  11  19  15 487.702 36.0031   2
  15 -11  19 503.040 25.8049   1
  19  11  15 511.408 38.1738   1
  15  19  11 443.477 38.3272   1
  19  15  11 469.153 37.1752   1
  19 -11  15 503.685 27.1904   1
 -19 -15  11 529.754 37.6346   1
 -15 -19  11 464.738 36.6481   1
 -13 -15  19 741.587 38.8927   1
 -19 -13 -15 808.392 37.2895   2
 -15 -19 -13 751.948 41.1148   2
 -19 -15  13 734.033 42.1786   1
  19 -13  15 819.963 29.7529   1
 -13 -19  15 777.589 38.6562   1
 -19 -15 -13 733.317 39.3798   2
  13  15  19 753.839 38.3192   2
  15  13  19 712.867 37.7173   2
  13  19  15 750.146 40.8447   2
  15  19  13 730.113 42.6149   1
  13 -15  19 800.092 24.4149   1
  19  13  15 745.711 41.9011   1
  15 -13  19 788.838 27.0460   1
  19  15  13 726.096 42.0419   1
 -19 -13  15 707.476 41.7627   1
 -15 -19  13 830.035 40.5221   1
  15  15  19 34.8202 32.6186   2
 -15 -19 -15 25.3137 34.2466   2
 -19 -15 -15-7.07848 32.5493   2
  15 -15  19 27.0999 19.0417   1
 -19 -15  15-12.6686 35.8202   1
 -15 -19  15-35.9048 34.2543   1
 -15 -15  19 21.2538 34.1710   1
  19 -15  15 24.4139 21.4151   1
   1 -19  17 375.305 22.1917   1
  -1 -19  17 366.758 24.9767   1
  17   1  19 277.381 25.2299   2
  17  -1  19 313.453 23.5030   2
 -19 -17  -1 455.121 38.4764   1
 -17 -19  -1 482.705 37.9389   1
 -17 -19   1 476.296 38.3593   1
 -19 -17   1 481.789 37.9718   1
  19  -1  17 396.037 32.9646   1
  19   1  17 343.789 33.9280   1
  17  19   1 463.844 35.7328   1
  19  17  -1 463.470 36.4926   1
   1  19  17 378.412 37.1455   2
  17  19  -1 468.794 35.8350   1
  19  17   1 410.032 36.4236   1
   3 -19  17 271.854 17.8717   1
  -3 -19  17 297.260 24.3286   1
 -19  17  -3 282.451 22.6434   1
  17  19   3 348.340 34.6352   1
  17  -3  19 271.150 19.8327   2
  17   3  19 263.977 25.4091   2
 -19 -17  -3 309.145 35.3951   1
  17  -3  19 238.661 29.4384   1
 -17 -19   3 339.684 34.9230   1
  19   3  17 292.025 32.9663   1
 -19 -17   3 283.157 35.7272   1
  19  -3  17 299.940 30.1760   1
  17  19  -3 331.496 34.0481   1
  19  17  -3 294.678 34.8022   1
  19  17   3 313.487 35.1167   1
 -17  19  -3 335.187 21.3994   2
   3  19  17 284.344 34.9489   2
 -17  19  -5 1414.93 32.7499   2
  19  17   5 1372.82 47.4361   1
 -17 -19  -5 1370.80 48.2927   2
  17   5  19 1322.13 39.4764   2
  19   5  17 1307.69 47.3725   1
  17  -5  19 1236.02 40.9299   1
 -17 -19   5 1484.67 48.5413   1
  19  -5  17 1338.13 41.4192   1
   5 -19  17 1422.06 28.7325   1
 -19  17  -5 1287.25 33.5584   1
 -19 -17   5 1372.43 49.6067   1
  17  19   5 1368.58 47.4521   1
   5  17  19 1302.31 47.4928   2
   5  19  17 1430.70 46.9982   2
  17  19  -5 1384.53 46.3389   1
  -5 -19  17 1376.00 39.5570   1
 -17  19  -5 1332.16 31.8358   1
  19  17  -5 1348.38 46.2996   1
  19  17  -7 150.686 34.1250   1
  17  19  -7 172.883 32.1124   1
 -19  17  -7 182.774 14.9259   2
  19  -7  17 158.494 26.9537   1
  17  19   7 173.026 34.3150   1
  19  17   7 99.5164 34.1125   1
   7  19  17 152.993 34.6204   2
   7  17  19 159.006 33.8091   2
 -19 -17   7 220.277 35.6744   1
 -17 -19   7 133.611 34.6934   1
 -19  17  -7 158.749 19.2492   1
 -19 -17  -7 159.312 32.7819   2
  17   7  19 130.232 27.5369   2
 -17  19  -7 180.847 16.6738   2
 -17 -19  -7 156.478 34.5316   2
  19   7  17 78.2628 35.6528   1
  17  -7  19 144.482 27.0212   1
 -17  19  -7 151.766 15.7449   1
  -7 -19  17 71.2334 27.9975   1
   9  17  19 1364.91 49.4377   2
 -17 -19  -9 1518.39 49.6382   2
 -19 -17  -9 1364.92 48.4734   2
   9  19  17 1637.66 50.6582   2
  17   9  19 1405.49 44.7756   2
  19   9  17 1458.93 52.3858   1
 -19  17  -9 1367.49 34.0449   1
  17  -9  19 1503.76 41.5053   1
 -17  19  -9 1506.26 31.3295   1
  17  19   9 1567.33 50.6404   1
  -9 -17  19 1461.85 45.9018   1
  19  -9  17 1538.24 41.8166   1
  19  17   9 1384.34 51.2003   1
  -9 -19  17 1545.99 45.5513   1
 -19 -17   9 1473.67 51.1957   1
 -17 -19   9 1548.93 52.1344   1
 -11 -19  17-33.2288 31.3813   1
  17 -11  19 70.7482 23.5765   1
 -11 -17  19 40.8105 30.5207   1
 -19 -11  17 29.1123 34.7527   1
 -17 -19 -11-22.0296 35.6685   2
  11  17  19 26.7429 32.7346   2
 -19 -17 -11 36.9850 32.5935   2
  17  11  19 3.97918 31.3285   2
  11 -19  17 14.8934 17.4343   2
  11  19  17-31.8002 35.5838   2
  19  11  17-43.3281 36.2773   1
  11 -17  19 29.1869 14.0866   1
 -19 -17  11-29.8045 35.8721   1
 -17 -19  11 59.8168 33.9283   1
  19 -11  17 18.0077 24.0600   1
 -19 -17 -13 3279.10 76.5977   2
  13  17  19 3404.59 77.6342   2
  13  19  17 3422.74 77.7723   2
  17  13  19 3407.11 75.6871   2
  19 -13  17 3462.46 67.9882   1
 -19 -17  13 3429.31 79.7631   1
 -17 -19  13 3422.65 79.7356   1
 -13 -19  17 3478.43 76.3843   1
 -17 -13  19 3582.25 78.7228   1
  13 -17  19 3295.55 61.0067   1
 -13 -17  19 3400.12 76.7095   1
 -19 -13  17 3455.54 80.0569   1
 -19 -13 -17 3430.79 74.6642   2
  13 -19  17 3283.92 59.9968   2
 -17 -19 -13 3321.04 77.5437   2
  15 -17  19 612.335 21.9091   1
  17 -15  19 657.033 26.3162   1
  15  17  19 600.043 39.8374   2
  17  15  19 559.707 39.7275   2
 -17 -15  19 633.121 41.0653   1
 -19 -17  15 546.768 42.1647   1
  19 -15  17 719.585 27.6111   1
 -15 -19  17 572.057 39.4034   1
 -19 -15 -17 570.783 38.6956   2
 -17 -19 -15 531.714 40.1844   2
 -19 -17 -15 593.709 40.2204   2
 -15 -17  19 578.461 39.4594   1
 -19 -15  17 522.357 41.2425   1
 -17 -19  15 629.815 41.8694   1
  19 -17  17 159.614 20.5571   1
 -19 -17 -17 94.3489 34.8553   2
 -17 -19  17 169.176 37.1730   1
 -19 -17  17 105.630 38.6329   1
 -17 -17  19 145.929 38.5718   1
  17 -17  19 196.167 20.6446   1
  19   1  19-46.0886 32.0966   1
  19  -1  19-18.9323 32.2750   1
 -19 -19  -1-14.8213 35.0737   1
 -19 -19   1-49.8605 34.5306   1
  19  19   1-37.1436 33.1580   1
  -1 -19  19-49.7798 22.5496   1
  19  19  -1-53.9517 33.1062   1
   3  19  19 956.025 43.1266   2
  19  19  -3 1024.70 42.7125   1
  19   3  19 1044.07 42.4407   1
  19  -3  19 1035.04 38.9471   1
 -19 -19   3 1008.17 44.9806   1
 -19  19  -3 1018.88 29.9737   1
  -3 -19  19 1020.87 33.2729   1
  19  19   3 964.492 42.5963   1
   5  19  19 108.559 32.8629   2
  19  19   5 89.1541 32.4562   1
 -19 -19  -5 130.222 33.2859   2
  19   5  19 146.732 33.0499   1
  19  -5  19 133.363 28.2081   1
  -5 -19  19 149.477 25.1305   1
 -19 -19   5 145.610 34.9021   1
 -19  19  -5 129.973 18.5961   1
  19  19  -5 126.401 31.9448   1
 -19  19  -5 140.178 17.8579   2
 -19  19  -7 2642.61 52.8569   1
 -19 -19  -7 2600.29 67.7823   2
  19   7  19 2797.21 68.3094   1
  19  -7  19 2749.15 60.9749   1
   7  19  19 2624.93 67.4121   2
 -19  19  -7 2717.69 51.2305   2
  19  19  -7 2770.14 67.5821   1
  -7 -19  19 2748.66 61.5947   1
  19  19   7 2618.62 68.1835   1
 -19 -19   7 2696.59 70.1590   1
 -19 -19   9-51.9315 38.3296   1
 -19 -19  -9-31.2364 35.6822   2
   9  19  19-18.6943 36.2679   2
  -9 -19  19 15.8401 29.8775   1
  19  -9  19-8.64947 27.2667   1
  19   9  19 4.77751 35.3815   1
 -19 -19 -11 405.573 38.3827   2
  19 -11  19 409.767 29.0802   1
 -19 -19  11 341.131 40.2221   1
 -11 -19  19 434.110 35.6107   1
 -19 -19  13 399.147 41.0970   1
 -19 -13  19 404.807 41.1861   1
 -19 -19 -13 391.293 40.4550   2
  13 -19  19 463.970 18.6367   2
 -13 -19  19 445.504 37.5809   1
  19 -13  19 426.975 27.5863   1
 -15 -19  19 433.563 39.3114   1
 -19 -15  19 424.357 43.3154   1
  15 -19  19 355.501 15.8959   1
  19 -15  19 456.263 27.0439   1
 -19 -19  15 399.195 41.7142   1
 -19 -19  17-35.8437 42.4316   1
 -17 -19  19 31.3050 37.2069   1
  19 -17  19-18.8879 23.7612   1
 -19 -17  19-80.1186 41.6717   1
  19  19  19 57.2505 39.3469   1
   0 -20   0 10659.8 187.207   2
 -20   0   0 10703.2 188.222   1
   2 -20   0 518.778 26.1992   2
   0 -20  -2 504.197 27.5317   2
  -2 -20   0 513.820 27.2606   2
   0 -20   2 517.954 26.6438   2
 -20   0  -2 563.258 27.8294   1
   0  20   2 513.479 26.8840   2
 -20  -2   0 553.465 28.6110   1
   2  20   0 493.570 22.3131   1
   0  20  -2 536.427 20.5928   1
  20   2   0 580.684 29.2651   1
 -20   2   0 545.800 27.7230   1
 -20   0   2 509.846 28.1270   1
  20   0   2 574.771 28.9229   1
 -20  -2   2 9548.47 172.318   1
   2 -20   2 9616.90 169.404   2
  -2 -20  -2 9591.53 171.086   2
  -2  20   2 9658.49 169.876   2
  -2 -20   2 9744.69 171.180   2
  20  -2   2 9720.35 172.001   1
 -20   2  -2 9822.76 170.658   1
   2  20  -2 9574.26 166.577   1
 -20   2   2 9487.05 170.971   1
  20   2   2 9803.81 172.946   1
 -20  -2  -2 9717.14 172.007   1
 -20  -4   0 3827.98 78.0074   1
   0  20   4 3861.25 76.5739   2
  -4 -20   0 3907.60 77.6954   2
   0 -20   4 3876.74 75.7531   2
  -4  20   0 3787.69 74.3131   2
   4  20   0 3776.87 73.2143   1
 -20   4   0 3717.96 75.9675   1
   0  20  -4 3866.75 70.1023   1
 -20   0  -4 3930.27 77.0811   1
  20   4   0 3765.69 78.7515   1
  20   0   4 3910.39 78.3236   1
 -20   0   4 3951.73 78.2709   1
   0 -20  -4 3896.70 76.8167   2
  20   4   2 267.773 26.2836   1
 -20   2   4 281.571 25.3923   1
 -20  -2   4 236.512 25.4036   1
 -20   4   2 271.895 23.5702   1
  20  -2   4 268.358 25.1671   1
  20   4  -2 265.639 27.1716   1
   4 -20   2 190.662 21.4309   2
  -2 -20  -4 229.607 24.4128   2
   2  20  -4 257.133 17.1360   1
   4  20  -2 247.069 19.0534   1
 -20  -2  -4 261.670 24.6759   1
 -20  -4  -2 256.048 26.0391   1
  20   2   4 304.337 26.0811   1
 -20  -4   2 266.424 26.6850   1
   2 -20   4 219.351 21.1791   2
  -4 -20  -2 240.117 24.8133   2
  -2  20   4 245.814 23.8501   2
  -4  20   2 240.050 22.4034   2
   2  20   4 212.605 24.1734   2
  -2 -20   4 238.449 23.4840   2
  -4 -20   2 283.154 24.9581   2
   4  20   2 215.623 21.0126   1
  -2  20  -4 224.869 14.4511   1
 -20   4  -2 272.250 22.9372   1
 -20   2  -4 233.110 23.4840   1
 -20  -4  -4 83.3042 24.4014   1
  -4  20  -4 104.311 12.4775   1
  -4  20   4 117.278 22.4288   2
   4 -20   4 121.445 20.3742   2
  -4 -20  -4 126.677 24.4472   2
 -20   4   4 109.188 23.7307   1
  20  -4   4 133.147 23.2564   1
  20   4   4 95.2653 24.7094   1
 -20  -4   4 71.2476 24.8252   1
   4  20  -4 115.429 17.8446   1
 -20   4  -4 72.7571 20.7115   1
 -20  -6   0 791.515 34.0087   1
  -6  20   0 723.153 27.2394   2
   0  20   6 712.120 31.1546   2
  -6 -20   0 648.947 32.1455   2
   0 -20   6 688.556 28.9557   2
   0  20  -6 725.368 21.3652   1
   6  20   0 706.866 28.4348   1
 -20   0  -6 717.177 30.4405   1
 -20   0   6 768.803 32.9269   1
  20   6   0 785.900 34.4035   1
 -20   6   0 777.848 29.3466   1
  20   0   6 755.452 31.5795   1
 -20  -2   6 3321.23 72.1269   1
 -20   6   2 3449.50 69.0931   1
  20   6  -2 3327.24 72.6577   1
 -20   2   6 3538.72 71.7847   1
   6  20  -2 3456.67 67.3350   1
 -20  -6  -2 3465.87 72.3496   1
 -20   2  -6 3358.96 69.1465   1
  20   6   2 3334.13 72.5783   1
  20  -2   6 3456.30 70.8061   1
  -6  20   2 3326.61 67.4817   2
  -2  20   6 3310.13 69.9967   2
  -6 -20  -2 3385.04 71.4076   2
   2  20   6 3327.23 70.5524   2
   2 -20   6 3407.61 68.0400   2
  -6  20  -2 3411.47 66.3526   2
  -6 -20   2 3464.14 71.7099   2
   6  20   2 3308.32 68.1984   1
 -20  -2  -6 3319.26 70.5709   1
   2  20  -6 3455.20 63.5614   1
  20   2   6 3336.45 71.5014   1
 -20   6  -2 3339.68 68.5324   1
 -20  -6   2 3317.88 72.2455   1
  -2  20  -6 3471.25 61.0798   1
  -4 -20  -6 88.1280 24.6963   2
   6 -20   4 71.0374 19.5772   2
 -20  -6  -4 86.5315 26.2706   1
 -20   4  -6 52.5257 21.9567   1
   4  20  -6 58.4108 17.4385   1
 -20  -6   4 50.4079 26.1088   1
  20   6   4 58.0246 25.0016   1
  -6 -20  -4 30.3647 25.6751   2
  -4  20   6 121.278 24.3699   2
  -6  20   4 82.2442 21.7686   2
   4 -20   6 76.2872 20.2165   2
   4  20   6 74.2310 25.5296   2
  20  -4   6 91.8853 23.2334   1
 -20  -4   6 50.1004 26.2984   1
 -20  -4  -6 58.2857 25.3903   1
  -4  20  -6 46.7242 10.9699   1
 -20   6  -4 29.9385 19.7992   1
   6  20  -4 50.1553 19.6158   1
  20   4   6 80.5171 25.6826   1
  20   6   6 2593.35 59.7030   1
 -20  -6  -6 2566.11 59.2389   1
  -6 -20   6 2496.92 54.3536   1
  -6  20  -6 2601.10 45.4407   1
   6  20  -6 2636.33 53.1964   1
 -20  -6   6 2600.06 60.6909   1
 -20   6  -6 2537.16 54.7865   1
  20  -6   6 2505.66 56.5977   1
  -6  20   6 2564.33 56.8748   2
   6 -20   6 2569.77 52.6235   2
  -6 -20  -6 2524.96 58.8981   2
   0  20   8 21156.0 361.533   2
  -8  20   0 21568.6 358.112   2
 -20   8   0 20912.7 359.315   1
  20   8   0 20826.1 363.363   1
   0  20  -8 21330.7 353.640   1
  -8 -20   0 21054.3 362.898   2
 -20   0  -8 21113.3 360.755   1
  20   0   8 20804.5 361.352   1
   8  20   0 21193.9 359.655   1
 -20  -8   0 21260.0 363.486   1
 -20   8   2 4525.31 87.8573   1
 -20  -2   8 4689.85 91.7823   1
  -2  20   8 4599.10 89.2354   2
  -8  20   2 4475.49 86.3745   2
 -20  -8  -2 4555.20 91.5617   1
   8  20  -2 4582.39 86.5881   1
  20   2   8 4509.67 90.1674   1
 -20  -8   2 4562.49 92.0154   1
  -8 -20  -2 4450.72 90.7673   2
   2  20   8 4500.46 89.7263   2
  -8  20  -2 4445.28 84.6807   2
   2 -20   8 4533.15 86.5812   2
  20  -2   8 4545.65 89.1122   1
 -20   2  -8 4498.35 87.7019   1
 -20  -2  -8 4642.32 89.7779   1
   8  20   2 4519.39 87.9300   1
   2  20  -8 4572.96 81.8702   1
  20   8  -2 4645.72 92.1335   1
  -2  20  -8 4625.99 79.0687   1
  20   8   2 4373.76 91.6984   1
 -20   8  -2 4464.51 86.3486   1
  -4  20   8 415.792 28.4235   2
  -8  20   4 438.715 26.4522   2
  20  -4   8 518.442 26.7109   1
  20   4   8 461.510 29.5328   1
   4 -20   8 410.648 23.7113   2
   4  20   8 393.048 29.3085   2
  -8 -20  -4 445.155 30.0022   2
   8  20  -4 438.352 25.4706   1
 -20  -8   4 400.538 30.4844   1
 -20   8  -4 441.959 23.5545   1
  20   8   4 461.795 30.1067   1
  -4 -20   8 432.420 22.3714   1
   8  20   4 401.448 27.1944   1
 -20  -4  -8 512.776 30.4696   1
  -8 -20   4 459.213 25.7942   1
 -20  -8  -4 406.173 30.4384   1
 -20   4  -8 499.699 25.2000   1
   4  20  -8 455.272 21.0786   1
 -20  -4   8 470.052 30.7570   1
  20   8  -4 497.318 31.1273   1
  -8 -20  -6 401.561 29.8953   2
   6 -20   8 401.652 21.9920   2
  20   6   8 427.286 30.7506   1
  20   8   6 436.200 30.3588   1
   6  20   8 442.504 30.1897   2
 -20  -6  -8 459.753 29.7796   1
 -20  -8  -6 477.956 30.9008   1
  -8 -20   6 402.805 26.2960   1
 -20   6  -8 417.623 23.7345   1
  -6 -20   8 439.394 24.7398   1
   8  20  -6 431.818 24.7910   1
 -20  -8   6 402.892 31.3681   1
 -20   8  -6 452.741 23.7297   1
  -6 -20  -8 392.291 30.0173   2
  -6  20   8 434.413 28.2750   2
   8 -20   6 428.976 21.6438   2
   6  20  -8 433.514 22.6819   1
  20  -6   8 411.970 26.6194   1
 -20  -6   8 412.982 31.6660   1
  20  -8   8 1349.78 38.4434   1
   8  20  -8 1375.43 36.6109   1
 -20   8  -8 1411.28 36.6781   1
  -8 -20   8 1383.13 39.1154   1
  20   8   8 1340.54 43.4742   1
   8 -20   8 1384.40 34.1189   2
  -8 -20  -8 1254.21 42.3324   2
 -20  -8   8 1324.50 44.4765   1
 -10  20   0 4031.71 74.7513   2
  20   0  10 3737.79 79.2777   1
 -20   0 -10 3584.29 71.5852   2
   0 -20  10 4017.73 70.5303   1
  20  10   0 3958.46 81.4062   1
 -20 -10   0 3806.38 82.0925   1
  10  20   0 3872.09 77.7478   1
   0  20  10 4008.23 80.1771   2
 -20  10   0 3750.89 75.9298   1
  20  10  -2 460.408 32.5961   1
  -2  20  10 466.849 30.9548   2
 -10  20   2 455.286 25.9409   2
 -20  10  -2 420.137 25.1485   1
   2  20  10 485.968 31.9180   2
 -10 -20  -2 420.644 32.1841   2
 -20  -2 -10 395.019 22.6362   2
 -20   2 -10 405.722 19.2168   2
 -20   2 -10 429.904 27.0550   1
  10  20   2 421.195 28.3948   1
  -2 -20  10 459.979 21.1513   1
 -20 -10  -2 403.344 31.5733   1
 -20 -10   2 369.457 32.3943   1
  10  20  -2 405.399 27.7704   1
  20   2  10 433.229 29.1919   1
  20  -2  10 480.164 29.0855   1
  20  10   2 474.582 32.2395   1
 -10  20  -2 453.933 22.8748   2
  -4  20  10 1079.52 39.1622   2
  20   4  10 1217.39 40.9129   1
 -20 -10   4 1262.77 42.8621   1
   4  20  10 1175.95 40.1643   2
 -10 -20  -4 1152.23 40.4482   2
 -20  -4 -10 1209.10 33.3519   2
 -10  20  -4 1136.79 31.7205   2
 -20   4 -10 1254.18 35.7797   1
 -10 -20   4 1116.36 38.5776   1
 -20 -10  -4 1198.59 42.1726   1
  10  20   4 1151.93 38.2076   1
  -4 -20  10 1157.45 32.8841   1
  20  -4  10 1287.40 37.5306   1
 -20  10  -4 1194.72 34.0300   1
  20  10   4 1153.60 41.5459   1
  10  20  -4 1187.43 35.5294   1
  20  10  -4 1255.35 41.9655   1
 -20  -4  10 1239.56 42.2293   1
 -20  10  -6 213.510 21.9378   1
  20   6  10 234.547 30.9142   1
  20  10   6 252.977 31.5859   1
 -10 -20  -6 243.878 30.1095   2
   6 -20  10 243.228 22.0338   2
   6  20  10 248.006 31.0179   2
 -20  -6 -10 210.154 24.8213   2
  10  20   6 223.542 28.1385   1
 -20 -10  -6 272.571 32.2085   1
 -20   6 -10 219.046 24.1735   1
 -10 -20   6 298.685 27.4631   1
  10  20  -6 261.086 25.1231   1
  20  -6  10 252.639 26.0817   1
 -20 -10   6 220.618 32.3939   1
  -6 -20  10 254.135 23.6716   1
  10   6  20 248.336 26.3115   2
 -20  -6  10 220.407 31.4092   1
  -8 -20 -10 4442.79 93.0633   2
   8  10  20 4600.06 90.9078   2
  10   8  20 4565.25 90.2815   2
  -8 -20  10 4559.81 89.7551   1
  20  10   8 4739.35 94.9185   1
  20   8  10 4543.08 94.4218   1
 -10 -20   8 4636.25 91.4316   1
  20  -8  10 4779.17 89.3249   1
 -20 -10   8 4692.03 95.6439   1
 -20 -10  -8 4472.21 90.5362   2
 -20  -8 -10 4546.86 89.0652   2
   8  20  10 4400.35 92.9280   2
 -20   8 -10 4490.03 86.7849   1
 -20  10  -8 4705.70 86.2975   1
  10  20  -8 4756.31 88.9007   1
 -20  -8  10 4612.17 95.5823   1
 -10 -20  -8 4428.50 93.2864   2
   8 -20  10 4555.70 84.6540   2
  20 -10  10 7638.72 134.719   1
 -20  10 -10 7150.27 132.208   1
 -20 -10  10 7272.24 141.306   1
 -10 -20  10 7560.42 137.873   1
  20  10  10 7043.05 140.911   1
 -20 -10 -10 7221.60 136.025   2
 -10 -20 -10 7804.43 140.416   2
  10  10  20 7174.58 137.674   2
  10 -20  10 7726.88 129.806   2
   0  20  12 8292.74 151.337   2
 -12  20   0 8191.18 145.137   2
 -20 -12   0 8156.76 153.278   1
  20   0  12 8307.48 149.999   1
  20  12   0 8296.73 152.412   1
 -20  12   0 8063.69 146.011   1
 -20   0 -12 7830.31 142.388   2
   0 -20  12 8438.50 141.613   1
  12  20   0 8275.49 149.238   1
  -2  20  12 697.012 35.4786   2
 -12  20   2 651.023 28.8853   2
  12   2  20 714.307 27.8826   2
  20   2  12 739.532 34.3012   1
  12  20   2 717.101 34.1533   1
  -2 -20  12 697.070 25.4168   1
 -20 -12   2 785.700 37.0478   1
 -12  20  -2 693.954 26.3078   2
   2  20  12 699.056 35.8574   2
 -20  -2 -12 667.337 25.8315   2
 -20   2 -12 663.833 22.1353   2
  20  -2  12 708.939 32.5674   1
 -12 -20  -2 675.920 35.8889   2
   2 -20  12 682.935 19.5438   1
 -12 -20   2 684.046 33.7866   1
 -20 -12  -2 796.948 37.8432   1
 -20  12  -2 778.730 28.1006   1
  20  12  -2 781.527 37.0701   1
  20  12   2 710.366 36.6115   1
  12  20  -2 678.730 32.8019   1
  12   4  20 6589.76 113.815   2
  -4 -20  12 6145.17 112.337   1
  20   4  12 6237.35 118.681   1
  12  20  -4 6184.41 115.979   1
 -20   4 -12 6221.96 107.291   2
   4  20  12 6054.44 118.635   2
 -20  -4 -12 6286.58 112.600   2
 -12  20  -4 6176.04 110.459   2
 -12 -20  -4 6036.30 119.449   2
 -20  12  -4 6022.18 111.888   1
 -12 -20   4 6286.34 118.236   1
 -20 -12  -4 6233.11 120.544   1
  12  20   4 6227.00 117.888   1
  20  12  -4 6239.60 119.806   1
 -20 -12   4 6145.49 120.517   1
  20  12   4 6037.26 119.786   1
  20  -4  12 6414.56 116.273   1
  12   6  20 2912.14 61.8447   2
 -20   6 -12 2816.16 50.8599   2
  20   6  12 2786.05 66.9878   1
  12  20  -6 2920.59 63.7383   1
  20  12   6 2800.52 67.3328   1
 -20  12  -6 2790.37 57.6937   1
  -6 -20  12 2864.94 60.8051   1
 -20  -6 -12 2785.36 60.0028   2
   6  20  12 2881.91 66.1963   2
 -12 -20  -6 2957.86 67.7126   2
  20  -6  12 2893.80 62.0275   1
 -20 -12   6 2802.39 68.4847   1
 -20 -12  -6 2776.69 67.9180   1
  12  20   6 2867.41 65.5057   1
 -12 -20   6 2860.71 65.5395   1
 -12  20  -6 2760.43 50.2917   1
 -20  -6  12 3021.39 68.7522   1
  20  12  -6 2893.35 67.6116   1
 -20  -8  12 417.389 37.1073   1
  12  20  -8 394.352 30.5455   1
   8  12  20 466.534 35.6150   2
  12   8  20 417.288 31.0892   2
 -12 -20   8 479.931 34.4831   1
 -20  12  -8 405.717 24.5231   1
  20  12   8 537.255 38.1531   1
 -12 -20  -8 427.231 36.8223   2
   8  20  12 400.226 35.7285   2
   8 -20  12 458.783 24.3599   2
 -20  -8 -12 426.890 29.4400   2
 -20 -12  -8 432.650 33.5667   2
  12  20   8 397.782 35.4112   1
  20   8  12 419.776 36.4544   1
  20  -8  12 480.965 28.7087   1
 -20 -12   8 425.937 37.5106   1
  -8 -20  12 445.632 30.5498   1
 -20 -10  12 34.0486 31.6318   1
  20 -10  12 17.9704 24.3137   1
 -10 -20 -12 44.0454 31.4878   2
  20  10  12 52.0333 32.3476   1
  20  12  10-37.3995 34.3776   1
  12  10  20 35.1040 28.2565   2
  10 -20  12-1.69020 18.8904   2
  10  12  20 19.1709 29.5687   2
 -12 -20 -10 27.0085 32.7945   2
 -20 -10 -12 41.9603 26.3363   2
 -20 -12 -10-12.6117 30.0904   2
  10  20  12 12.5630 32.3548   2
  12  20  10-26.3521 32.2947   1
 -20  12 -10-32.2525 21.5598   1
 -10 -20  12 34.6012 27.6083   1
 -20 -12  10 56.4770 34.3900   1
 -12 -20  10 26.3392 30.6387   1
 -20 -12 -12 827.224 35.8766   2
  12  12  20 796.923 38.2150   2
 -12 -20 -12 841.868 40.0069   2
 -20 -12  12 883.352 41.3785   1
  20  12  12 815.234 40.4843   1
  20 -12  12 904.453 31.5373   1
 -12 -20  12 793.551 37.7326   1
 -20 -14   0 703.241 40.5856   1
  20  14   0 735.601 39.2808   1
  20   0  14 818.514 37.5652   1
  14   0  20 801.244 28.6319   2
   0  20  14 731.920 40.4506   2
 -20   0 -14 817.576 26.1839   2
 -14  20   0 742.875 29.7561   2
   0 -20  14 794.826 25.2627   1
  14  20   0 786.290 37.4969   1
 -20   2 -14 233.178 18.0688   2
  14  -2  20 243.843 20.7725   2
 -20  -2 -14 272.464 22.1097   2
 -14  20  -2 290.380 23.0687   2
   2 -20  14 300.230 16.2750   1
 -20 -14   2 188.843 34.0320   1
  20  -2  14 234.913 29.0657   1
  20   2  14 265.137 31.6474   1
   2  20  14 261.378 33.4301   2
  14   2  20 220.421 23.7050   2
  14  20   2 169.648 31.6463   1
  -2 -20  14 286.221 21.6229   1
  20  14   2 216.683 33.4517   1
  14  20  -2 182.525 30.1323   1
 -14 -20   2 312.833 33.3175   1
 -20 -14  -2 225.776 33.9194   1
 -20  14  -2 228.751 23.2941   1
  20  14  -2 223.255 32.8742   1
  14  -4  20 2801.35 53.3154   2
 -20  -4 -14 2644.92 56.9808   2
 -20 -14   4 2744.63 66.8453   1
  14  20   4 2641.69 63.5013   1
  20  -4  14 2901.28 61.4846   1
 -20  14  -4 2661.97 55.9710   1
  14  20  -4 2736.72 63.1370   1
  14   4  20 2742.40 58.5838   2
 -14  20  -4 2712.60 54.3146   2
   4  20  14 2679.17 65.5784   2
  20  14   4 2830.33 66.6245   1
 -14 -20  -4 2643.05 65.9070   2
 -20 -14  -4 2716.02 67.1795   1
 -14 -20   4 2819.95 65.2989   1
  20   4  14 2799.07 64.9108   1
  -4 -20  14 2703.75 57.3307   1
  20  14  -4 2822.05 65.8587   1
  14  -6  20 3510.16 66.3753   2
   6  14  20 3815.48 79.6188   2
 -20  -6 -14 3482.72 73.1009   2
  20  14  -6 3840.13 81.3499   1
  14   6  20 3646.13 74.4601   2
   6  20  14 3593.29 80.2883   2
 -14 -20  -6 3605.66 80.7435   2
 -14  20  -6 3592.80 67.8720   2
  -6 -20  14 3741.63 74.3577   1
 -14 -20   6 3758.16 80.1033   1
  20   6  14 3716.08 80.3201   1
  14  20   6 3629.06 80.3250   1
 -14  20  -6 3475.12 64.2733   1
  14  20  -6 3702.86 78.1932   1
 -20  14  -6 3742.02 70.2483   1
  20  14   6 3678.31 81.4624   1
  20  -6  14 3566.80 75.3191   1
 -20 -14   6 3874.41 82.7045   1
  14   8  20 351.978 31.5334   2
 -14 -20  -8 317.509 36.9475   2
   8  20  14 344.521 36.5903   2
 -20 -14  -8 347.530 34.7205   2
   8 -20  14 390.599 23.6140   2
  14  20   8 385.190 37.1001   1
  20   8  14 340.633 38.0619   1
 -14  20  -8 297.919 12.9119   1
 -20  -8  14 407.752 39.1610   1
  14  20  -8 358.306 33.3331   1
  20  14   8 364.938 38.3095   1
 -20  14  -8 383.247 23.5934   1
 -14 -20   8 331.306 35.1505   1
 -20  -8 -14 355.743 30.5137   2
   8  14  20 371.625 36.7759   2
  -8 -20  14 353.213 31.9522   1
 -20 -14   8 400.208 38.1270   1
  20  -8  14 389.547 29.4801   1
 -20 -10  14 1379.17 49.3621   1
  20  14  10 1345.28 48.3450   1
  10  14  20 1310.23 45.4763   2
 -14 -20 -10 1346.10 47.2968   2
 -20 -10 -14 1282.71 41.5097   2
  10 -20  14 1398.61 33.5179   2
  14  10  20 1374.03 43.2793   2
 -20 -14 -10 1266.17 44.2704   2
  10  20  14 1402.66 47.0186   2
 -20  14 -10 1332.89 34.6420   1
  14  20  10 1506.04 49.1503   1
  20  10  14 1294.79 48.2537   1
 -10 -20  14 1390.77 44.1995   1
 -20 -14  10 1323.78 48.6852   1
  20 -10  14 1372.04 39.5388   1
 -14 -20  10 1283.98 47.1105   1
 -20 -12  14 1926.79 56.2722   1
 -14 -20 -12 1901.15 55.3285   2
  12 -20  14 1871.14 39.2425   2
 -20 -14  12 1899.01 57.8050   1
  20 -12  14 1971.21 46.5177   1
 -20 -14 -12 1859.14 52.7355   2
  12  14  20 1925.86 53.8701   2
 -20 -12 -14 1883.26 50.6376   2
  14  12  20 2076.99 53.1063   2
  12  20  14 1907.51 55.5814   2
  14 -12  20 1905.89 43.9625   1
  14  20  12 1901.09 55.6320   1
 -14 -20  12 1957.36 55.4266   1
 -12 -20  14 2089.80 54.1422   1
  20  14  12 1728.94 56.0613   1
  20  12  14 1970.39 56.5264   1
  14  14  20 59.0375 32.7051   2
 -14 -20  14 108.074 32.4484   1
 -20 -14  14 108.652 36.0008   1
  14 -14  20 50.7362 19.4993   1
 -14 -20 -14 64.4855 34.1855   2
  20 -14  14 60.1706 21.7615   1
 -20 -14 -14 63.9674 31.5680   2
   0 -20  16 10184.5 176.074   1
  16  20   0 10189.3 185.037   1
 -16 -20   0 10456.4 186.916   1
  20   0  16 10402.8 183.592   1
 -20 -16   0 9930.17 187.800   1
  20  16   0 10244.7 186.437   1
   0  20  16 10069.3 185.732   2
  16   0  20 10212.2 176.956   2
 -16  20  -2-14.5530 21.4408   2
   2  20  16-5.76465 33.9483   2
  16  20   2-42.1171 34.9079   1
  16  -2  20-22.4848 20.1743   2
  16   2  20-37.1262 24.0700   2
   2 -20  16-7.08723 16.8481   1
  20  16   2-3.96296 33.3789   1
 -20 -16  -2 7.33125 35.6474   1
  20   2  16 27.9367 30.4333   1
 -16 -20   2 44.1025 33.5831   1
 -20  16  -2-17.7616 22.9624   1
  -2 -20  16 20.3344 21.9743   1
  16  20  -2-25.3708 33.0455   1
 -20 -16   2-33.1902 37.7405   1
  20  -2  16-37.3128 29.7206   1
  20  16  -2-33.3717 35.1575   1
 -20  16  -4 65.9897 20.9983   1
  20  16  -4 53.1497 33.2386   1
 -20 -16   4 111.043 34.2697   1
  20  -4  16 53.1810 27.6200   1
  16  20  -4 47.1461 30.3801   1
  -4 -20  16 85.4157 23.6120   1
 -16  20  -4 63.1788 19.4243   2
   4  20  16 11.1281 33.0014   2
  16  -4  20 54.8080 17.0566   2
  16   4  20 32.8426 24.8322   2
 -16 -20  -4 58.0102 33.6895   2
 -20 -16  -4 91.8678 33.7058   1
 -16 -20   4 78.7043 32.1018   1
  20   4  16 21.6196 31.5556   1
  20  16   4 84.6124 33.7698   1
   4 -20  16 61.7914 13.1439   1
  16  20   4 53.8747 32.7921   1
  16  20  -6 19.1805 32.3245   1
  20  16  -6 60.0898 34.0531   1
   6  16  20 15.2876 33.6301   2
 -20  -6 -16 37.9563 26.5429   2
  16  20   6 48.3309 33.0318   1
 -16 -20   6 12.8711 35.1950   1
 -16  20  -6 19.7258 15.5122   1
  -6 -20  16 44.0628 26.8946   1
   6  20  16 34.1082 33.9241   2
  16  -6  20 13.2817 16.5193   2
 -16 -20  -6 68.2821 35.0160   2
 -16  20  -6 30.7710 18.4447   2
  16   6  20 11.4629 27.9166   2
 -20 -16  -6 17.7762 33.7424   2
  20   6  16-2.75419 36.3592   1
 -20  16  -6 36.1723 20.1356   1
  20  -6  16 53.6591 27.8368   1
  20  16   6 24.2308 34.5606   1
 -20 -16   6 56.3846 34.4992   1
  16  20  -8 475.376 36.0626   1
 -20  16  -8 395.599 15.9338   2
 -20  -8 -16 393.277 31.6480   2
 -16  20  -8 501.226 17.0782   1
  20  16   8 375.900 39.5800   1
 -20  16  -8 329.563 23.4997   1
 -16 -20   8 449.811 38.8411   1
  -8 -20  16 436.701 33.2394   1
   8  16  20 343.223 38.0649   2
 -16 -20  -8 450.632 39.4994   2
   8  20  16 482.067 40.6312   2
  16  -8  20 413.337 16.7818   2
  16   8  20 370.951 33.4078   2
 -20 -16  -8 375.869 35.9686   2
  16  -8  20 507.586 29.7497   1
  20   8  16 390.127 39.2983   1
  16  20   8 414.542 40.5409   1
 -20 -16   8 321.646 40.0909   1
  20  -8  16 403.110 31.0360   1
 -20 -10  16 628.684 43.0195   1
 -20 -10 -16 516.317 35.2018   2
  20  16  10 537.338 42.7841   1
 -10 -20  16 556.975 36.4798   1
 -16 -20 -10 559.079 40.5385   2
  10  16  20 500.211 40.0000   2
  10  20  16 571.411 41.0224   2
 -20 -16 -10 536.586 39.9786   2
  16  10  20 517.735 36.0695   2
  10 -20  16 553.895 24.3963   2
  16 -10  20 555.621 29.6348   1
 -20  16 -10 542.880 24.5379   1
  20  10  16 453.170 42.0777   1
  16  20  10 575.919 41.4742   1
 -20 -16  10 713.361 42.5096   1
 -16 -20  10 529.537 40.0855   1
  20 -10  16 565.454 31.2246   1
 -16 -20 -12-19.2378 36.0082   2
  12 -20  16-0.12318 16.8079   2
  12  16  20-7.72653 34.6044   2
 -20 -16 -12 33.0094 31.9183   2
  12  20  16-30.7253 36.4155   2
  16  12  20-67.0582 31.6883   2
 -16 -20  12-13.5552 34.7178   1
  12 -16  20 15.3213 16.8386   1
 -12 -20  16-2.69898 31.7534   1
  20 -12  16 7.94791 24.1049   1
 -20 -16  12 31.2749 37.0855   1
 -12 -16  20-3.04708 32.9916   1
 -20 -12  16-22.7542 36.1751   1
  16 -12  20 6.35374 23.1269   1
 -20 -12 -16-12.7860 30.7081   2
 -20 -14  16 2430.06 67.3501   1
  14  16  20 2477.43 64.1178   2
  16  14  20 2397.22 62.8547   2
 -16 -20  14 2547.37 65.9728   1
  16 -14  20 2429.94 52.1596   1
  14 -16  20 2499.15 49.5964   1
 -20 -14 -16 2407.22 61.8812   2
 -20 -16 -14 2425.90 63.1081   2
 -16 -20 -14 2431.09 65.1194   2
 -14 -16  20 2556.17 64.0419   1
  20 -14  16 2520.98 54.3697   1
 -20 -16  14 2516.45 67.1339   1
 -14 -20  16 2422.96 64.5906   1
  16  16  20 862.802 43.1483   2
 -16 -20  16 840.949 43.9982   1
 -20 -16  16 905.591 45.6349   1
  16 -16  20 951.213 28.3207   1
 -16 -16  20 969.653 44.9327   1
  20 -16  16 918.990 30.8395   1
 -20 -16 -16 897.259 42.6577   2
 -18 -20   0 8699.72 161.601   1
 -20 -18   0 8706.50 161.617   1
  18   0  20 8709.62 157.434   1
  20  18   0 8582.37 160.241   1
  18  20   0 8358.95 159.116   1
  20   0  18 8912.82 158.456   1
   0 -20  18 8383.66 149.422   1
  18   0  20 8403.18 150.182   2
  -2 -20  18-21.3126 22.2681   1
   2 -20  18-10.5955 17.2871   1
 -20  18  -2-0.42101 21.7575   1
  18   2  20-11.7230 23.1249   2
  18  -2  20-31.3453 30.7103   1
 -20 -18  -2 3.60372 35.7308   1
 -18 -20   2-8.82359 34.6817   1
  20  -2  18-9.64951 29.9919   1
  20   2  18 31.1716 30.7515   1
 -20 -18   2 19.7123 33.9057   1
  20  18  -2-37.0317 34.0744   1
  18  20  -2-28.2963 31.7804   1
  18  20   2-14.6531 33.2436   1
  20  18   2-40.5275 33.9431   1
   2  20  18-8.97069 33.1119   2
   4  18  20 317.225 34.5898   2
 -18  20  -4 355.454 21.1809   2
   4  20  18 370.446 36.2012   2
  20  -4  18 323.299 30.9607   1
 -20 -18   4 272.862 35.9038   1
   4 -20  18 354.421 17.2107   1
  -4 -20  18 368.133 26.7725   1
 -20  18  -4 277.153 21.8871   1
  20  18  -4 269.652 35.1361   1
  18  20  -4 318.354 34.5810   1
  18  20   4 280.594 34.6819   1
 -18 -20  -4 386.756 36.9289   2
  18   4  20 316.563 27.2340   2
  18  -4  20 307.578 31.0891   1
  20   4  18 295.947 34.6476   1
 -18 -20   4 365.186 36.6260   1
  20  18   4 233.423 34.6667   1
 -18  20  -4 307.412 19.8538   1
  -6 -20  18 26.6893 25.2298   1
  18  20  -6 32.0789 32.9558   1
  20  18  -6-15.3425 33.7750   1
   6  18  20 27.4637 34.0682   2
 -20  18  -6 39.7901 16.4354   2
  20  -6  18 25.9177 28.0878   1
  18  20   6-0.41449 35.7457   1
 -18 -20   6 43.1340 33.5246   1
 -18  20  -6 11.9423 16.6508   1
   6 -20  18 28.6297 11.8924   1
   6  20  18 14.1983 35.4011   2
 -18  20  -6 15.4327 17.9709   2
 -20 -18  -6 6.60727 34.0967   2
  18   6  20 31.9967 26.9784   2
 -18 -20  -6-11.0079 34.3522   2
  20   6  18 26.5533 33.1283   1
  18  -6  20 5.76462 28.3376   1
 -20  18  -6 27.5062 19.0207   1
  20  18   6 43.8729 34.3774   1
 -20 -18   6 44.1185 35.6517   1
   8  18  20-76.1093 36.6848   2
 -20  18  -8-6.92521 15.0916   2
 -18 -20  -8-43.7934 36.2755   2
 -20 -18  -8-17.1343 36.8312   2
  18   8  20-47.5499 31.7984   2
  20   8  18-56.6275 38.8012   1
  18  -8  20 44.7709 27.6156   1
 -20 -18   8 2.30579 37.5334   1
 -18  20  -8-26.5256 16.8320   1
 -18 -20   8-8.18713 37.1022   1
  20  18  -8-39.5126 35.8329   1
  -8 -18  20-34.4025 29.9635   1
  18  20  -8-94.5128 38.3260   1
  20  -8  18-39.9822 28.2153   1
  -8 -20  18 30.2287 29.5400   1
 -10 -18  20 56.2357 31.6193   1
  20 -10  18 36.2719 26.5292   1
 -18 -20  10-62.6003 38.6624   1
  10  18  20-60.3812 37.5432   2
 -20 -18 -10-82.8966 38.8864   2
 -18 -20 -10-15.4660 36.6069   2
  18  10  20 43.9892 32.5373   2
 -18  20 -10-27.6292 15.0600   1
  18 -10  20 5.51284 25.7369   1
 -20 -18  10-35.3772 37.4351   1
 -10 -20  18 19.7829 31.8732   1
 -20 -12  18 2262.80 66.1779   1
  18 -12  20 2365.36 52.9475   1
 -12 -20  18 2420.26 61.7240   1
 -20 -18 -12 2215.36 63.7322   2
 -18 -20 -12 2294.81 64.0306   2
  12 -20  18 2415.33 46.2551   2
  18  12  20 2437.97 60.9981   2
 -12 -18  20 2226.43 60.8991   1
  12 -18  20 2188.74 44.2152   1
  20 -12  18 2319.22 53.9944   1
 -18 -20  12 2354.79 65.5848   1
 -20 -18  12 2417.96 68.1120   1
 -20 -18 -14 2180.00 64.0131   2
  14 -20  18 2256.66 43.0252   2
  18 -14  20 2387.49 51.3756   1
 -14 -20  18 2352.79 63.5989   1
  18  14  20 2323.97 61.9299   2
  14 -18  20 2230.91 42.4032   2
  14 -18  20 2264.62 45.0164   1
 -18 -14  20 2295.96 65.6872   1
 -20 -18  14 2332.92 67.6729   1
  20 -14  18 2346.98 52.8900   1
 -18 -20  14 2400.62 66.7694   1
 -20 -14  18 2143.64 66.0399   1
 -14 -18  20 2299.13 63.6665   1
  18 -16  20 173.319 23.5528   1
  16 -18  20 177.729 19.7667   1
 -18 -16  20 141.515 41.5140   1
 -18 -20  16 186.068 41.8290   1
  20 -16  18 237.951 26.4576   1
 -16 -20  18 157.733 40.1699   1
 -20 -18  16 152.609 41.6788   1
 -16 -18  20 136.649 41.0801   1
  18 -18  20 1016.02 31.0157   1
 -18 -20  18 935.740 51.8559   1
  18  20  18 1074.92 51.8059   1
  20  18  18 922.227 53.6629   1
 -18 -18  20 889.719 51.2840   1
 -20 -20   0 15609.0 272.598   1
  20   0  20 15978.1 268.409   1
  20  20   0 15382.8 270.141   1
  20  20   2 2434.26 64.4069   1
 -20 -20  -2 2342.85 65.7717   1
  20   2  20 2499.93 62.5890   1
 -20 -20   2 2430.87 66.2279   1
  -2 -20  20 2328.29 53.5383   1
   2 -20  20 2324.19 49.7552   1
  20  20  -2 2466.21 63.8083   1
  20   4  20-21.4715 34.3416   1
  20  -4  20-66.9778 30.4323   1
 -20  20  -4 15.9654 19.1176   2
 -20 -20   4 50.3840 35.3223   1
  -4 -20  20 8.27188 25.6766   1
  20  20  -4 25.2802 33.4837   1
 -20  20  -4 9.44771 19.3975   1
 -20 -20  -6 664.220 41.5529   2
  20   6  20 682.171 40.8178   1
  20  -6  20 671.665 34.9419   1
 -20  20  -6 692.448 23.5469   2
 -20 -20   6 690.970 43.1159   1
  -6 -20  20 589.909 32.9965   1
  20  20  -6 631.513 40.1370   1
 -20  20  -6 676.548 24.6659   1
  20  20  -8 93.7964 37.8742   1
  -8 -20  20 250.911 31.2618   1
 -20  20  -8 70.5412 20.4529   1
 -20 -20   8 191.928 40.9042   1
 -20  20  -8 152.715 16.9790   2
 -20 -20  -8 152.495 38.2943   2
  20  -8  20 286.206 31.6338   1
 -20 -20  10 873.586 46.7302   1
 -20  20 -10 891.906 26.1552   1
 -10 -20  20 871.999 40.7487   1
 -12 -20  20 829.391 43.8670   1
 -20 -20  12 765.974 49.7415   1
  20 -12  20 865.254 34.7463   1
  20 -14  20 1862.50 47.4756   1
  14 -20  20 1861.66 37.0568   2
 -20 -20  14 1790.60 62.6083   1
 -14 -20  20 1819.27 58.3235   1
  20 -16  20 500.889 29.2905   1
  20  20  16 537.305 44.6543   1
  20  16  20 475.516 45.1710   1
 -16 -20  20 530.304 43.3593   1
  20  20  18 1365.70 58.0586   1
 -18 -20  20 1454.34 57.8783   1
  20 -18  20 1508.22 39.7764   1
  20  20  20 2851.99 78.3174   1
   1 -21   1 763.440 30.1534   2
  -1 -21  -1 725.680 30.1182   2
  -1 -21   1 760.220 30.3729   2
 -21  -1  -1 760.424 31.5178   1
 -21  -1   1 774.120 31.9117   1
 -21   1  -1 760.339 31.2052   1
   1  21  -1 787.563 24.4188   1
 -21   1   1 765.203 31.0508   1
  21  -1   1 728.973 32.2244   1
  21   1   1 753.951 32.7407   1
   1 -21  -1 809.865 30.7218   2
  21   1   3 3047.75 67.4652   1
 -21   1   3 3004.02 66.2810   1
  21  -1   3 3056.77 67.0174   1
  21   3   1 3134.08 68.3080   1
  21   3  -1 3164.98 68.4629   1
   3 -21   1 3123.19 63.4939   2
  -1 -21  -3 3137.45 66.1234   2
 -21  -1  -3 3081.60 65.9156   1
 -21  -1   3 3028.40 66.6454   1
 -21   3   1 3087.85 65.3297   1
  -3 -21  -1 3019.91 66.0301   2
   1 -21   3 3100.22 64.2246   2
  -1 -21   3 3177.88 65.6696   2
  -3 -21   1 3099.40 65.9985   2
  -3  21   1 3161.80 63.8122   2
  -1  21   3 3190.06 65.1775   2
   1  21   3 3168.10 65.4800   2
  -1  21  -3 3052.03 58.1314   1
   3  21   1 3093.83 62.0049   1
   1  21  -3 3129.02 59.4884   1
   3  21  -1 3047.45 60.7970   1
 -21  -3   1 3150.59 67.2772   1
 -21   3  -1 3081.48 64.7476   1
 -21   1  -3 3044.71 65.6258   1
 -21  -3  -1 3076.03 66.5447   1
   3  21  -3-11.1356 17.3728   1
 -21  -3   3-12.0249 24.8134   1
  21  -3   3 18.1245 22.5150   1
  -3 -21  -3-5.65382 23.8753   2
   3 -21   3-11.9132 20.9887   2
  -3  21   3 4.89404 21.5407   2
  -3 -21   3-7.37979 22.9888   2
 -21   3  -3-5.10015 22.6167   1
 -21  -3  -3-1.63941 23.7890   1
  21   3   3-2.76170 25.1061   1
 -21   3   3-5.62597 23.3553   1
 -21   1  -5 1081.38 35.2104   1
 -21  -1  -5 1045.19 36.7261   1
  -1  21  -5 1097.43 26.3698   1
  21   1   5 1137.10 37.8588   1
 -21   5  -1 1068.82 34.7026   1
 -21  -5   1 1136.18 38.4845   1
 -21  -5  -1 1057.00 38.1619   1
   1  21  -5 1105.84 27.7856   1
  -5  21   1 1070.16 33.5849   2
   1  21   5 1067.88 36.2000   2
   1 -21   5 1082.96 34.3095   2
  -5 -21  -1 1070.49 37.3866   2
  -1  21   5 1078.41 35.8108   2
  -5  21  -1 1074.61 32.3085   2
  -1 -21   5 1109.77 36.1020   2
  -5 -21   1 1114.34 37.4782   2
   5  21   1 1042.47 32.8680   1
   5  21  -1 1105.74 32.6019   1
  21   5   1 1134.99 39.2762   1
 -21   1   5 1029.95 36.8758   1
 -21  -1   5 1074.82 37.8160   1
  21  -1   5 1056.53 36.3323   1
 -21   5   1 1101.57 35.1727   1
  21   5  -1 1090.10 38.3725   1
 -21  -3   5 134.969 26.6008   1
 -21   3   5 128.344 25.4441   1
 -21   5   3 102.038 24.9588   1
  21  -3   5 109.238 25.3015   1
   5 -21   3 130.929 21.1440   2
  -3 -21  -5 117.959 24.8923   2
 -21  -3  -5 146.350 26.0663   1
 -21  -5  -3 170.994 26.9149   1
  -5 -21  -3 132.118 25.8090   2
   3 -21   5 145.068 21.4757   2
  -5  21   3 109.194 22.9091   2
  -3  21   5 105.909 23.9645   2
   3  21   5 135.578 25.0880   2
   5  21   3 104.829 21.7783   1
  -5 -21   3 116.629 26.5661   2
  -3  21  -5 142.589 13.4011   1
 -21   3  -5 140.847 22.9382   1
   5  21  -3 99.4585 19.5660   1
  21   3   5 118.818 26.5492   1
  21   5   3 136.567 27.0790   1
 -21  -5   3 130.088 26.8337   1
   3  21  -5 114.759 17.3812   1
 -21   5  -3 152.003 23.3160   1
  -5  21   5 6776.40 126.502   2
 -21   5  -5 6867.45 125.693   1
  21   5   5 7012.56 129.342   1
   5  21  -5 6903.94 123.059   1
  -5  21  -5 6959.82 117.821   1
 -21  -5  -5 6997.73 129.144   1
 -21  -5   5 6984.22 129.756   1
  21  -5   5 6904.39 127.556   1
 -21   5   5 7027.32 127.800   1
   5 -21   5 6794.01 124.193   2
  -5 -21  -5 6804.09 128.551   2
   7  21  -1 12098.3 210.824   1
 -21  -7  -1 12427.7 216.035   1
 -21   7  -1 11973.8 211.112   1
  21  -1   7 12225.0 213.999   1
  21   7   1 11951.6 215.620   1
  -1  21  -7 12184.3 204.959   1
   1  21  -7 12432.7 206.214   1
 -21   1   7 12060.9 214.771   1
 -21  -1   7 12105.5 214.879   1
  -7  21   1 11998.5 210.284   2
  -1  21   7 11870.1 213.219   2
  -7  21  -1 12048.5 209.875   2
  -7 -21  -1 12103.2 214.644   2
   1  21   7 12101.8 213.418   2
   1 -21   7 12137.0 211.728   2
  -7 -21   1 12007.1 214.867   2
  21   1   7 12319.1 214.572   1
 -21   1  -7 12247.6 212.808   1
   7  21   1 12095.0 211.073   1
 -21  -1  -7 12240.9 213.357   1
 -21   7   1 11897.0 212.158   1
  21   7  -1 12150.0 215.929   1
 -21  -7   1 12238.8 215.780   1
 -21  -3   7 55.8935 28.4378   1
  21  -3   7 72.9960 24.4637   1
 -21   7   3 67.5250 24.1475   1
  21   7  -3 15.1353 27.7697   1
 -21  -7  -3 74.7788 28.1290   1
 -21   3  -7 25.9369 23.1260   1
   3  21  -7 50.9451 17.1097   1
  -3  21  -7 27.0811 12.0398   1
  21   7   3 57.4201 27.8060   1
  -3  21   7 63.2234 25.9107   2
  -7  21   3 23.2055 22.8776   2
  -7 -21  -3 47.6930 27.2901   2
   3  21   7 30.7585 27.5954   2
   3 -21   7 41.3579 21.7853   2
   7  21   3 14.7141 23.7861   1
 -21  -3  -7 50.0749 26.1210   1
 -21  -7   3 51.9453 26.7952   1
  21   3   7 52.4375 26.1247   1
 -21   7  -3 47.3274 21.6820   1
   7  21  -3 3.86067 21.7353   1
  -5 -21  -7 191.633 28.5120   2
  -7  21   5 172.442 24.5790   2
  -5  21   7 183.308 25.2234   2
   7 -21   5 184.110 21.3204   2
 -21   5  -7 204.247 23.5802   1
   5  21  -7 201.934 19.7218   1
 -21  -7   5 217.990 29.7743   1
   7  21  -5 200.212 21.5912   1
   5 -21   7 188.896 21.2479   2
  -7 -21  -5 169.936 27.8517   2
 -21   7  -5 222.467 22.5146   1
   5  21   7 132.130 27.7668   2
  -5 -21   7 167.936 20.8277   1
 -21  -5  -7 205.006 27.8262   1
 -21  -7  -5 251.394 29.2700   1
  21  -5   7 202.177 24.7927   1
 -21  -5   7 192.022 28.8312   1
  -5  21  -7 187.111 10.4970   1
  21   7   5 206.108 28.7953   1
  21   5   7 217.891 28.6150   1
 -21  -7  -7 272.596 29.8315   1
  -7 -21   7 263.445 24.3354   1
   7  21  -7 261.522 22.2547   1
 -21   7  -7 284.067 23.6924   1
  -7  21   7 281.994 27.2343   2
   7 -21   7 280.838 21.1358   2
  -7 -21  -7 277.203 30.8552   2
  21  -7   7 242.580 24.9727   1
  21   7   7 252.915 30.3065   1
 -21   9  -1 34.5532 22.7445   1
  21   9   1 51.6164 30.6789   1
  21   9  -1 39.4663 31.3963   1
 -21   9   1 25.7171 24.1991   1
   1  21  -9 16.5463 16.2790   1
 -21  -1   9 16.6690 30.6542   1
  -1  21   9 43.3956 28.2968   2
  -9  21   1 82.3683 23.4834   2
   1  21   9 3.90806 30.0900   2
  -9  21  -1 55.5846 22.3323   2
  -9 -21  -1 55.3030 30.3655   2
 -21  -1  -9 37.1487 27.5125   1
 -21   1  -9 19.0305 27.7162   1
   9  21  -1 66.5422 25.7440   1
 -21  -9   1 25.2208 32.5528   1
  21  -1   9 15.9546 28.0474   1
  21   1   9 50.7141 27.7671   1
   9  21   1 49.0089 25.2698   1
 -21  -9  -1 106.619 30.1210   1
  21   3   9 4638.20 94.0962   1
   9  21  -3 4783.46 90.4014   1
 -21  -9   3 4964.17 97.0932   1
   3  21   9 4554.59 93.7429   2
  -9 -21  -3 4711.75 95.2202   2
   3 -21   9 4638.25 89.5928   2
  -9  21  -3 4627.10 87.7359   2
  -3 -21   9 4616.93 87.1212   1
 -21   3  -9 4699.36 91.0569   1
 -21  -3  -9 4695.70 93.8361   1
   9  21   3 4671.26 91.5272   1
 -21  -9  -3 4715.79 95.9138   1
  -3  21   9 4618.74 93.4053   2
  -9  21   3 4561.99 90.1149   2
  21   9  -3 4903.25 96.2634   1
   3  21  -9 4913.26 85.8205   1
 -21  -3   9 4896.04 96.0126   1
 -21   9  -3 4829.32 89.6197   1
  21   9   3 4812.55 96.1717   1
  21  -3   9 4650.56 92.6160   1
   5  21  -9 2491.26 48.3605   1
  -9  21   5 2224.90 52.6831   2
  -5  21   9 2261.71 54.8222   2
  21  -5   9 2216.09 53.8362   1
   5  21   9 2276.65 56.1801   2
   5 -21   9 2182.71 49.3133   2
   9  21  -5 2302.29 51.2069   1
  21   9   5 2310.43 57.9156   1
 -21  -9   5 2254.20 57.6391   1
  -9 -21   5 2260.26 53.5803   1
 -21   5  -9 2249.24 51.2122   1
   9  21   5 2271.68 54.3016   1
 -21  -9  -5 2335.45 58.3689   1
  -5 -21   9 2263.72 49.8681   1
 -21  -5   9 2235.56 58.2941   1
  21   5   9 2258.62 56.8903   1
 -21   9  -5 2326.52 50.5043   1
  -7 -21  -9 2403.94 62.1478   2
 -21   9  -7 2645.12 55.7983   1
 -21  -9   7 2584.75 64.1949   1
   7 -21   9 2360.80 53.9000   2
  -9 -21  -7 2473.90 62.1377   2
  21   7   9 2697.55 63.1380   1
  21   9   7 2545.70 63.5953   1
 -21  -7  -9 2627.65 57.4668   2
   7  21   9 2491.81 61.7465   2
 -21  -9  -7 2662.87 63.9977   1
  -9 -21   7 2572.99 59.0328   1
  -7 -21   9 2630.43 57.5872   1
 -21   7  -9 2740.34 56.3433   1
 -21  -7   9 2588.11 64.9378   1
  21  -7   9 2784.50 59.3884   1
   9  21  -7 2557.63 57.3006   1
   7  21  -9 2684.23 55.1631   1
   9  21  -9 27001.1 439.789   1
  21  -9   9 25740.7 440.684   1
 -21   9  -9 25811.1 438.606   1
 -21  -9   9 25589.1 445.884   1
  -9 -21   9 26042.1 441.818   1
  21   9   9 26216.8 445.240   1
   9 -21   9 26313.3 436.690   2
  -9 -21  -9 26154.4 444.868   2
   9   9  21 25764.8 442.039   2
 -21  -9  -9 25433.7 440.740   2
 -21  11   1 3637.88 73.0632   1
 -11  21   1 3449.97 71.8792   2
  -1  21  11 3502.96 78.0506   2
 -21 -11   1 3739.22 80.4852   1
  11  21   1 3609.00 76.0365   1
  21  11   1 3713.48 79.7993   1
   1  21  11 3601.90 77.0277   2
 -11  21  -1 3602.08 70.8747   2
 -21   1 -11 3587.53 67.6543   2
 -21  -1 -11 3592.80 69.1564   2
 -11 -21  -1 3561.42 79.6037   2
  -1 -21  11 3650.61 67.9989   1
 -21 -11  -1 3616.07 80.0718   1
 -21  11  -1 3712.52 72.3548   1
  21  11  -1 3670.04 79.6453   1
  21  -1  11 3734.97 76.6441   1
  11  21  -1 3480.57 74.8442   1
  21   1  11 3511.22 77.0722   1
 -21  -3  11 3290.82 73.7277   1
 -11  21   3 3254.00 66.6067   2
  -3  21  11 3202.85 71.2548   2
  21   3  11 3275.56 71.8632   1
 -21  11  -3 3114.97 65.3466   1
   3  21  11 3227.42 71.6557   2
 -11 -21  -3 3111.18 72.7993   2
 -21  -3 -11 3118.47 64.1345   2
 -11  21  -3 3255.06 63.8747   2
 -21   3 -11 3119.24 59.8259   2
  21  -3  11 3207.60 69.1554   1
  11  21  -3 3313.70 68.8762   1
  21  11   3 3218.61 73.1152   1
 -11 -21   3 3247.15 70.1623   1
  -3 -21  11 3261.43 63.7776   1
  11  21   3 3287.39 70.1737   1
 -21 -11  -3 3378.25 74.0050   1
 -21 -11   3 3288.58 74.0761   1
  21  11  -3 3246.20 73.8839   1
  11   5  21 2173.56 52.5235   2
  21   5  11 2293.42 57.4785   1
  -5 -21  11 2224.76 51.0864   1
  11  21  -5 2386.01 53.9151   1
 -21 -11   5 2255.56 59.9836   1
  21  11   5 2140.49 58.9695   1
 -21   5 -11 2201.24 43.2193   2
   5  21  11 2325.43 57.3447   2
 -11 -21  -5 2372.56 58.6187   2
 -21  -5 -11 2167.30 50.5532   2
   5 -21  11 2379.98 50.5850   2
 -11 -21   5 2324.31 55.6066   1
 -21 -11  -5 2291.08 59.3549   1
  11  21   5 2309.11 56.9409   1
 -21  -5  11 2298.08 59.8304   1
  21  11  -5 2326.77 58.7188   1
 -21  11  -5 2221.35 50.0362   1
  21  -5  11 2324.00 54.5193   1
  11   7  21 2520.70 58.4887   2
  21   7  11 2512.69 63.9382   1
 -21  11  -7 2488.19 54.5648   1
  -7 -21  11 2608.98 57.9101   1
  21  -7  11 2617.74 58.5426   1
 -11 -21  -7 2449.21 63.3388   2
   7 -21  11 2624.91 53.9524   2
 -21  -7 -11 2534.18 56.6180   2
   7  21  11 2572.67 63.0045   2
 -21   7 -11 2562.89 46.3860   2
 -21 -11   7 2537.06 65.5481   1
 -21   7 -11 2626.36 56.0794   1
  11  21   7 2417.57 61.8179   1
 -11 -21   7 2488.93 60.9755   1
 -21  -7  11 2551.07 64.3164   1
  11  21  -7 2604.01 58.7075   1
  21  11   7 2531.93 64.1632   1
  -9 -21 -11 3637.97 81.2142   2
  11   9  21 3358.90 76.1711   2
 -11 -21  -9 3537.00 80.6158   2
   9  11  21 3600.47 77.9652   2
  21  11   9 3648.63 81.2105   1
  -9 -21  11 3692.42 76.6985   1
 -11 -21   9 3710.05 78.0016   1
  21   9  11 3600.11 80.7125   1
 -21 -11   9 3524.28 82.9670   1
   9 -21  11 3408.69 69.0369   2
 -21  -9 -11 3450.58 74.7373   2
 -21 -11  -9 3615.29 77.2092   2
   9  21  11 3549.51 80.7723   2
  11  21   9 3602.69 81.0729   1
 -21   9 -11 3444.38 71.6052   1
 -21  11  -9 3508.29 70.7333   1
  11  21  -9 3700.71 75.4346   1
  21  -9  11 3585.53 74.5400   1
 -21  -9  11 3442.92 81.4926   1
 -21 -11 -11 295.093 30.5680   2
  11  11  21 352.783 32.2571   2
 -11 -21 -11 454.052 35.4843   2
  21  11  11 296.827 36.1152   1
 -21 -11  11 391.521 35.9313   1
 -21  11 -11 342.253 24.7404   1
 -11 -21  11 269.391 32.3904   1
  21 -11  11 367.101 27.1537   1
 -21   1 -13 3715.92 70.5645   2
 -21  -1 -13 3695.95 71.9702   2
   1  21  13 3641.55 81.7399   2
  -1  21  13 3611.82 81.6308   2
  13   1  21 3823.17 74.2165   2
  13  -1  21 3650.50 72.6697   2
 -13  21   1 3627.65 74.7620   2
 -13  21  -1 3731.84 73.6563   2
 -21 -13   1 4037.76 84.9602   1
  -1 -21  13 3676.02 71.3548   1
  13  21   1 3850.77 80.3726   1
  21  -1  13 3839.68 80.9140   1
  21   1  13 3802.09 81.0148   1
  21  13  -1 3915.35 83.8215   1
  21  13   1 4036.14 83.8410   1
 -21 -13  -1 3946.27 84.8665   1
   1 -21  13 3588.89 68.6646   1
 -21  13  -1 3966.02 75.5034   1
  13  21  -1 3793.28 79.7606   1
  13   3  21 356.968 27.1329   2
 -21   3 -13 383.047 19.0418   2
  -3  21  13 421.556 35.6524   2
  21   3  13 385.364 34.1829   1
 -21 -13   3 515.559 37.6411   1
  13  21   3 451.784 32.9450   1
  -3 -21  13 448.508 24.9829   1
 -21  13  -3 492.340 26.2122   1
 -13  21  -3 466.948 24.4094   2
 -21  -3 -13 388.357 25.0010   2
   3  21  13 499.126 35.4108   2
  21  -3  13 459.925 31.2186   1
 -13 -21  -3 497.135 35.7957   2
 -13 -21   3 430.166 34.8643   1
 -21 -13  -3 464.922 37.2528   1
  13  21  -3 401.148 32.4801   1
  21  13   3 363.365 36.0042   1
  21  13  -3 443.789 35.6403   1
  21  13  -5 39.1349 31.9844   1
 -21   5 -13 90.3289 13.4556   2
  13  21   5-14.9633 31.9265   1
  21   5  13 75.3349 30.2088   1
  13  21  -5 45.3337 27.5191   1
  13   5  21 37.3198 24.9168   2
   5  21  13 11.1299 31.2022   2
 -21  -5 -13 5.44857 24.0882   2
 -13 -21  -5 30.8869 31.3021   2
 -13  21  -5 11.4474 20.1123   2
 -21 -13  -5 56.6705 32.8266   1
 -13 -21   5 54.7449 29.8359   1
  21  -5  13 30.0227 26.8721   1
 -21  13  -5 54.1900 21.7973   1
  21  13   5 90.2146 32.3480   1
  -5 -21  13 57.0639 22.6494   1
 -21 -13   5 65.3054 34.4146   1
  13  21  -7 6362.13 114.735   1
 -21  -7  13 6002.13 119.498   1
   7  13  21 5841.85 116.033   2
 -21  13  -7 5898.49 108.803   1
 -21  -7 -13 5658.60 111.531   2
  13   7  21 5975.43 113.386   2
 -13 -21  -7 6037.34 118.507   2
   7  21  13 6071.45 117.774   2
   7 -21  13 6240.24 109.134   2
  13  21   7 6064.84 116.986   1
 -13 -21   7 6146.26 117.384   1
  21   7  13 5735.16 118.214   1
 -13  21  -7 5989.15 101.490   1
 -21 -13   7 5901.01 119.120   1
  21  -7  13 6105.62 113.405   1
  21  13   7 5799.29 118.483   1
  -7 -21  13 6065.27 113.106   1
 -21  -9  13 1540.97 52.1632   1
  13  21  -9 1572.44 46.8558   1
   9  13  21 1666.75 49.6945   2
 -13 -21   9 1507.11 49.2227   1
  21  13   9 1647.90 52.0016   1
  21  -9  13 1578.31 43.4718   1
 -13 -21  -9 1510.34 50.9168   2
  13   9  21 1495.09 46.7542   2
 -21  -9 -13 1490.74 44.5719   2
   9 -21  13 1512.97 37.4035   2
   9  21  13 1459.14 49.5180   2
 -21 -13  -9 1531.43 48.4335   2
  13  21   9 1537.87 50.8461   1
 -21  13  -9 1641.72 39.6546   1
  21   9  13 1460.24 51.5350   1
 -21 -13   9 1595.12 52.6945   1
  -9 -21  13 1422.80 45.8169   1
 -21 -11  13 188.284 36.4054   1
  21 -11  13 206.441 27.1501   1
 -13 -21 -11 126.295 35.5429   2
  11  13  21 202.607 33.7944   2
 -21 -11 -13 153.801 31.1036   2
 -21 -13 -11 202.495 30.3570   2
  13  11  21 177.354 32.2357   2
  11  21  13 171.113 35.6201   2
  13  21  11 83.2854 35.8383   1
 -21  13 -11 168.444 22.8136   1
 -21 -13  11 167.249 36.3386   1
 -11 -21  13 178.446 31.9329   1
  21  11  13 181.638 36.4200   1
  21  13  11 212.176 36.5991   1
 -13 -21  11 174.065 33.3647   1
  11 -21  13 151.748 19.9569   2
  13  13  21 948.852 40.4988   2
 -21 -13 -13 916.160 40.6879   2
  21 -13  13 952.831 33.8413   1
 -21 -13  13 966.033 44.0737   1
 -13 -21 -13 961.442 42.8307   2
 -13 -21  13 1033.50 41.9111   1
  15   1  21 9969.79 170.440   2
  15  -1  21 9840.58 169.081   2
  -1 -21  15 9482.64 168.832   1
  15  21   1 9864.96 176.865   1
  21  15   1 10152.0 179.887   1
  15  21  -1 9670.98 176.495   1
 -15 -21   1 9707.57 178.983   1
 -21 -15   1 9951.54 180.587   1
 -21 -15  -1 9938.56 180.783   1
  21  15  -1 9995.94 178.948   1
  21   1  15 9892.48 177.362   1
  21  -1  15 9739.20 176.591   1
   1 -21  15 9623.61 166.921   1
 -21  15  -1 9884.67 171.335   1
   1  21  15 9627.74 178.518   2
 -15  21  -1 9289.59 169.806   2
  -1  21  15 9519.42 178.096   2
 -21  -1 -15 9727.32 168.860   2
 -21  -3 -15 30.2888 21.9494   2
 -21 -15   3 57.3859 34.8044   1
  21   3  15 43.5228 32.5175   1
  15  21  -3 123.755 30.4267   1
  15  -3  21 39.8473 19.7644   2
   3  21  15-1.93631 33.3042   2
 -15  21  -3 47.8585 21.1860   2
  15   3  21 44.1633 24.1588   2
  21  -3  15 44.9900 29.2263   1
  15  21   3 38.1152 32.0843   1
 -15 -21  -3 36.1682 34.0024   2
 -21 -15  -3 91.1576 33.8130   1
   3 -21  15 60.9143 13.4485   1
 -15 -21   3 60.2900 32.0170   1
  21  15  -3 52.3494 33.4940   1
 -21  15  -3 46.2196 22.6865   1
  21  15   3 53.6805 33.5194   1
  -3 -21  15 77.0750 22.3345   1
  15  -5  21 796.629 25.0046   2
 -21  -5 -15 822.637 31.2039   2
  15  21   5 781.253 40.3386   1
  15   5  21 742.843 32.6928   2
   5  21  15 830.761 41.3165   2
 -15 -21  -5 730.850 40.0000   2
 -15  21  -5 825.791 27.0014   2
 -21  15  -5 840.716 28.7909   1
  -5 -21  15 800.660 31.9377   1
 -21 -15  -5 834.686 42.2008   1
 -15 -21   5 813.313 39.6329   1
  21   5  15 807.075 40.1089   1
  15  21  -5 801.838 37.3007   1
 -15  21  -5 853.960 22.7046   1
  21  15  -5 873.888 41.4151   1
  21  -5  15 838.118 34.8703   1
  21  15   5 845.373 40.7665   1
 -21 -15   5 849.530 41.7307   1
 -21  -7  15 20248.2 349.211   1
  21  15  -7 20355.2 348.193   1
  15   7  21 20225.1 342.838   2
   7  21  15 19630.9 347.245   2
 -15 -21  -7 19477.0 347.812   2
 -21 -15  -7 19674.5 346.219   2
  -7 -21  15 20008.1 343.006   1
 -15  21  -7 19995.9 333.810   1
  15  21   7 20068.6 346.970   1
  21   7  15 20507.4 347.557   1
 -15 -21   7 19674.1 347.430   1
   7  15  21 20036.5 346.758   2
  15  -7  21 20290.0 335.324   2
 -21  -7 -15 19640.0 341.806   2
  15  21  -7 20717.5 345.378   1
 -21 -15   7 20646.0 349.396   1
  21  -7  15 19976.5 343.260   1
  21  15   7 20292.0 348.580   1
 -21  15  -7 19651.4 338.633   1
 -21  15  -9 244.933 10.9133   2
  15  -9  21 253.197 15.4695   2
  21  15   9 168.110 35.8335   1
 -21  15  -9 157.168 22.4021   1
 -21  -9 -15 256.075 31.1256   2
   9  15  21 228.730 36.5144   2
  15   9  21 204.507 31.5522   2
 -15 -21  -9 197.621 37.3110   2
   9  21  15 307.659 36.2818   2
   9 -21  15 235.965 22.4588   2
 -21 -15  -9 148.278 34.2551   2
  15  21  -9 168.796 32.4915   1
 -21  -9  15 279.966 37.3331   1
  15  21   9 218.526 35.9286   1
  21   9  15 202.584 36.4408   1
 -15 -21   9 243.514 36.5447   1
  -9 -21  15 240.858 31.1675   1
  21  -9  15 286.229 28.8210   1
 -21 -15   9 188.788 36.7920   1
  11  15  21 2157.98 58.1458   2
  11 -21  15 2108.84 44.2865   2
 -11 -21  15 2168.97 56.6112   1
 -21 -15  11 2089.95 62.3491   1
  15  21  11 1995.96 60.5694   1
 -21  15 -11 2140.93 46.3242   1
  15 -11  21 2119.60 48.7044   1
 -21 -11 -15 2041.45 54.2578   2
 -15 -21 -11 1920.22 60.4381   2
  21 -11  15 2123.60 51.7276   1
  15  11  21 2064.52 56.2130   2
 -21 -15 -11 2136.57 57.1840   2
 -15 -21  11 2148.59 59.2107   1
 -21 -11  15 1982.93 61.0442   1
  15  13  21-69.8661 33.9139   2
  13  15  21-1.92214 32.3799   2
 -13 -21  15-10.9229 33.2390   1
 -15 -21  13-41.7427 34.1310   1
  15 -13  21-47.4680 21.8743   1
  13 -15  21-13.8438 19.2686   1
 -21 -13  15-24.8600 36.5542   1
  21 -13  15 26.0486 25.1992   1
 -21 -15  13-53.6619 36.9004   1
 -15 -21 -13-45.9392 36.7419   2
 -21 -13 -15-62.8038 32.1714   2
 -21 -15 -13-44.6357 33.0640   2
 -15 -21  15 4147.78 89.2279   1
 -21 -15 -15 4008.04 86.2422   2
 -21 -15  15 3845.48 90.7266   1
  15 -15  21 3999.15 75.5423   1
  21 -15  15 4046.42 78.6894   1
  15  15  21 3916.85 87.4740   2
  17   1  21 103.793 24.2318   2
  17  -1  21 110.340 22.9253   2
  17  21   1 106.879 33.9419   1
  17  21  -1 77.1576 33.3959   1
   1 -21  17 87.3867 19.6966   1
 -17 -21   1 133.974 37.9057   1
 -21 -17  -1 125.018 38.3370   1
  21   1  17 116.272 32.6051   1
 -21 -17   1 129.156 36.5514   1
  21  17   1 97.8158 35.6447   1
  21  17  -1 113.559 34.3059   1
  -1 -21  17 64.8236 22.4646   1
  21  -1  17 99.0930 31.5728   1
 -17  21  -1 88.6190 23.7004   2
   1  21  17 64.8581 35.7414   2
 -21  17  -1 117.282 24.6002   1
  17  21   3 435.974 35.5139   1
   3 -21  17 409.826 19.1210   1
  17   3  21 316.890 27.7704   2
  17  -3  21 381.310 22.7061   2
  21  17   3 436.763 38.0346   1
  -3 -21  17 410.846 26.8549   1
 -21 -17  -3 415.339 37.9645   1
 -17 -21  -3 384.721 38.2230   2
 -17 -21   3 446.006 38.2739   1
 -21 -17   3 387.849 39.3184   1
  21   3  17 392.930 36.5714   1
  17  21  -3 435.806 35.3306   1
  21  -3  17 390.363 33.2501   1
  21  17  -3 532.087 38.2248   1
 -21  17  -3 407.136 25.0378   1
 -17  21  -3 410.736 24.6817   2
   3  21  17 375.214 37.7031   2
   5  17  21 137.653 35.4425   2
  21  -5  17 119.468 29.5690   1
 -21  17  -5 138.195 21.0364   1
  -5 -21  17 100.697 26.2932   1
   5  21  17 93.9331 34.1315   2
 -17  21  -5 134.961 20.4928   2
  17  -5  21 105.889 17.7090   2
  17   5  21 61.0426 27.7003   2
 -17 -21  -5 136.405 34.9329   2
 -17  21  -5 148.285 16.6493   1
  21  17  -5 152.445 34.0767   1
  21   5  17 73.2922 35.0328   1
 -17 -21   5 166.021 35.0116   1
  17  21   5 94.6703 33.5938   1
 -21 -17   5 148.491 36.7553   1
  21  17   5 150.623 36.3197   1
  17  21  -5 78.5240 31.2268   1
  21  17  -7 936.329 43.6658   1
 -21  -7 -17 852.667 35.1981   2
 -21  17  -7 957.023 23.5812   2
   7  17  21 1012.58 44.7240   2
  17  21   7 964.101 45.0349   1
  21  -7  17 866.261 36.3769   1
 -17 -21   7 918.540 44.4113   1
  -7 -21  17 748.834 36.4564   1
 -21  17  -7 917.930 29.2455   1
 -21 -17   7 889.789 44.7706   1
  17  -7  21 853.652 24.1040   2
  17   7  21 802.986 36.9787   2
 -17 -21  -7 843.141 44.0899   2
 -21 -17  -7 887.516 43.0093   2
 -17  21  -7 880.956 26.7299   2
  17  -7  21 803.730 35.9497   1
  21   7  17 883.298 44.3474   1
 -17  21  -7 873.870 23.5807   1
  17  21  -7 947.452 41.2962   1
  17  21  -9 106.966 36.2408   1
 -21  -9  17 123.983 39.4051   1
 -21  -9 -17-67.4113 35.0587   2
 -21  17  -9 37.1341 21.4447   1
   9  17  21 96.5256 38.1523   2
 -17 -21  -9 116.646 38.9907   2
 -21 -17  -9 63.4474 35.4069   2
 -21  17  -9 85.8852 12.1908   2
  17   9  21-73.1127 37.3503   2
  17  -9  21-31.6081 30.3548   1
 -17  21  -9 77.7536 13.7545   1
  -9 -21  17-46.1527 34.8714   1
 -21 -17   9 64.4802 39.3880   1
 -17 -21   9 112.783 38.7865   1
  21  -9  17 71.6930 29.2911   1
 -21 -11  17 1546.04 56.4691   1
 -11 -17  21 1456.82 50.0910   1
 -21 -11 -17 1443.66 48.8125   2
 -11 -21  17 1406.12 50.9657   1
 -17 -21 -11 1622.37 55.1568   2
  11  17  21 1603.67 53.9292   2
 -21 -17 -11 1486.55 52.9093   2
  11 -21  17 1607.78 36.5626   2
  17  11  21 1373.96 50.0613   2
 -21  17 -11 1596.10 37.5011   1
  17 -11  21 1506.98 42.3335   1
 -21 -17  11 1608.78 56.6009   1
  21 -11  17 1495.25 44.1227   1
 -17 -21  11 1660.28 54.4365   1
  13 -21  17-1.75630 17.0351   2
 -21 -13 -17 56.4526 33.6906   2
  17 -13  21 64.1021 24.4629   1
 -21 -17  13 12.2441 38.7506   1
 -13 -21  17-23.0899 35.8520   1
  21 -13  17 36.3952 25.9049   1
  17  13  21 7.42659 35.7055   2
 -17 -21  13 15.8756 37.3360   1
  13 -17  21 44.2425 17.7343   1
 -21 -17 -13 8.46904 34.8358   2
 -13 -17  21 32.6272 33.9358   1
 -21 -13  17 0.48040 39.2480   1
  21 -15  17 14.0404 25.0954   1
  17  15  21-80.8024 38.2612   2
 -15 -17  21-45.3910 37.0677   1
 -17 -15  21-79.3837 40.6583   1
 -15 -21  17-7.55104 36.9973   1
 -21 -17  15 7.46862 38.5063   1
 -17 -21  15-88.6723 39.9525   1
  15 -17  21-9.23629 19.4523   1
  17 -15  21-49.7174 23.4234   1
 -21 -15 -17-15.0834 37.3527   2
 -21 -17 -15-72.1679 36.8124   2
  17 -17  21 336.991 24.4182   1
 -17 -21  17 207.607 42.2463   1
 -17 -17  21 288.350 41.4350   1
 -21 -17 -17 270.317 40.1469   2
 -19 -21   1 67.8999 36.9697   1
 -19 -21  -1 80.8404 37.1508   1
  19  -1  21 49.2849 32.1755   1
  19   1  21 55.8131 34.1653   1
 -21 -19  -1 58.5527 37.0972   1
 -21 -19   1 43.2418 37.6840   1
  21   1  19 35.8413 33.1028   1
  21  -1  19 31.3271 31.7754   1
  19  21   1 79.2499 34.0551   1
   1 -21  19 77.0939 20.4782   1
  -1 -21  19 63.7668 22.8333   1
  19  21  -1 33.1674 34.2680   1
  21  19  -1 53.1156 36.7011   1
   3 -21  19 51.5798 16.9670   1
  -3 -21  19 40.2075 24.0035   1
  21  19  -3 74.7420 35.7858   1
  19  21   3 0.41921 35.0774   1
  19  -3  21 9.42823 30.2519   1
  19   3  21 49.8946 24.8589   2
 -21 -19  -3 59.5810 36.4495   1
  19   3  21 89.6498 34.0404   1
 -21 -19   3 80.7284 36.9812   1
  21   3  19 59.9633 34.2106   1
  21  -3  19 54.8217 31.1851   1
 -19 -21   3 23.1068 35.6323   1
  19  21  -3 2.83063 33.4735   1
 -21  19  -3 69.7743 22.3319   1
 -19  21  -3 37.9587 21.1464   2
  19  21  -5 199.690 36.2791   1
 -19  21  -5 227.257 20.2701   1
  -5 -21  19 189.216 27.7677   1
 -19 -21  -5 187.835 37.6543   2
  19   5  21 131.782 28.0537   2
  19  -5  21 124.949 31.2000   1
  21   5  19 109.551 35.2909   1
 -21 -19   5 189.405 37.9701   1
 -19 -21   5 223.983 38.1357   1
  21  -5  19 211.159 31.5468   1
   5 -21  19 169.548 15.5947   1
 -21  19  -5 203.193 21.7773   1
 -19  21  -5 222.256 21.2618   2
  21  19  -5 133.656 35.6637   1
  -7 -19  21 8.79781 30.1003   1
  19  21  -7 60.5419 34.7508   1
  21  19  -7-33.6089 36.2063   1
 -21 -19   7 2.44850 38.8260   1
 -19  21  -7 26.5645 18.9287   2
 -21 -19  -7 52.3787 35.5130   2
  19   7  21-60.5818 32.5212   2
  19  -7  21-15.1215 29.3735   1
  21   7  19-45.9849 38.5098   1
 -21  19  -7 59.4914 16.7158   2
 -19 -21   7 54.9357 38.5575   1
  21  -7  19-23.0328 30.9689   1
  -7 -21  19-5.15291 29.6548   1
 -21  19  -7 35.6928 20.9192   1
 -19  21  -7 28.9769 18.0233   1
 -21 -19  -9-73.1393 39.2745   2
 -19  21  -9-23.0301 16.7474   1
  19  -9  21-34.6379 30.0341   1
  -9 -19  21-59.2056 33.4924   1
  19  21  -9-16.8766 38.0127   1
  19   9  21-67.5110 34.8219   2
  -9 -21  19-1.06222 33.1894   1
 -19 -21   9-10.1106 38.9868   1
 -21 -19   9-10.2846 39.3281   1
  21  -9  19 5.84886 28.9382   1
 -21 -19  11 168.211 40.1480   1
  11 -19  21 203.540 16.0160   1
 -21  19 -11 209.191 19.9961   1
  19 -11  21 168.872 28.2175   1
 -11 -19  21 128.852 34.9154   1
  21 -11  19 225.642 29.6446   1
 -19 -21  11 196.792 41.3896   1
 -11 -21  19 126.101 35.1316   1
  21 -13  19 1873.62 48.1468   1
 -21 -19  13 1867.45 62.7256   1
 -13 -19  21 1833.05 57.6531   1
 -13 -21  19 1775.20 57.1648   1
 -19 -21  13 1872.83 62.4063   1
  13 -19  21 1644.01 36.3633   1
  19 -13  21 1844.63 47.3243   1
  13 -21  19 1779.95 38.2851   2
  19 -15  21 537.992 30.1250   1
 -15 -21  19 533.863 44.4469   1
  21 -15  19 545.651 31.7296   1
  15 -19  21 470.152 21.0303   1
 -19 -21  15 522.004 47.3890   1
 -15 -19  21 474.513 44.1609   1
  19  21  17 319.764 43.9261   1
  21  19  17 404.761 46.5735   1
  21  17  19 345.437 47.7096   1
 -17 -21  19 459.346 47.3197   1
  17 -19  21 390.492 23.1140   1
  19 -17  21 404.169 28.9800   1
 -19 -21  17 495.504 49.3435   1
  21 -17  19 412.343 30.2038   1
 -17 -19  21 353.229 46.2624   1
  19 -19  21 88.7179 22.1038   1
  19  21  19 161.818 42.7074   1
  21  19  19 171.819 42.8415   1
   1 -21  21 567.782 27.1471   1
  -1 -21  21 562.828 29.8512   1
 -21 -21   1 598.371 46.6400   1
  21  -1  21 608.307 41.4818   1
  21   1  21 610.108 42.5121   1
 -21 -21   3 2716.56 73.6972   1
  21  -3  21 2900.34 68.0573   1
  21   3  21 2839.84 71.0347   1
   3 -21  21 2714.51 55.7426   1
 -21  21  -3 2796.35 58.0871   1
  -3 -21  21 2783.43 61.4275   1
  -5 -21  21 4576.42 89.5847   1
  21   5  21 4754.53 98.1422   1
 -21 -21   5 4529.88 99.8895   1
  21  -5  21 4857.69 93.4954   1
 -21  21  -5 4497.65 83.5444   1
 -21  21  -5 4389.99 82.4663   2
   5 -21  21 4251.37 80.4704   1
  21  -7  21 392.982 35.8438   1
  -7 -21  21 379.269 34.4697   1
 -21  21  -7 350.168 23.0722   1
 -21  21  -7 406.791 20.9445   2
 -21 -21   7 339.250 43.7358   1
  -9 -21  21 139.512 33.0916   1
  21  -9  21 163.464 32.0037   1
 -21  21  -9 83.8628 19.0979   1
 -21 -21   9 144.185 41.1439   1
 -11 -21  21 1529.78 51.6435   1
  21 -11  21 1572.62 45.6755   1
  13 -21  21 6399.39 112.048   2
  21 -13  21 6628.11 120.261   1
 -13 -21  21 6434.60 127.514   1
  21  21  15 1673.52 58.1346   1
  21  15  21 1603.60 57.0510   1
 -15 -21  21 1641.90 56.1165   1
  21 -15  21 1686.64 44.0376   1
  21  17  21 111.697 42.9652   1
  21  21  17 67.9782 40.9772   1
 -17 -21  21 58.6402 42.2757   1
  21 -17  21 74.6847 27.0645   1
  21  21  19 9.52957 43.0066   1
  21  19  21-3.57778 43.5911   1
  21 -19  21 21.8760 24.0943   1
  21  21  21 4784.13 110.944   1
 -22   0   0 3494.84 74.2612   1
   0 -22   0 3617.85 73.2047   2
 -22   0  -2 325.206 27.6394   1
 -22   2   0 340.503 27.6038   1
 -22  -2   0 343.434 28.7564   1
   0  22  -2 291.463 19.9036   1
   2  22   0 292.887 22.0946   1
   0 -22  -2 298.718 26.5237   2
   2 -22   0 331.337 26.7843   2
 -22   0   2 348.886 28.6565   1
  22   2   0 304.777 29.0643   1
  22   0   2 344.835 29.6213   1
   0 -22   2 298.400 26.3202   2
  -2 -22   0 333.348 27.9331   2
  -2 -22  -2 1727.63 45.9028   2
   2 -22   2 1789.12 43.6418   2
 -22   2  -2 1758.67 45.2184   1
 -22  -2  -2 1724.06 46.4174   1
  -2 -22   2 1735.13 45.0760   2
  -2  22   2 1714.74 44.3366   2
 -22  -2   2 1672.30 47.0767   1
  22   2   2 1760.22 47.8546   1
   2  22  -2 1786.36 39.6453   1
  22  -2   2 1683.50 47.5312   1
 -22   2   2 1721.02 45.8623   1
 -22   0  -4 494.243 29.6223   1
   0  22  -4 471.801 20.5489   1
 -22   4   0 469.248 29.1407   1
 -22  -4   0 497.853 31.3491   1
  -4 -22   0 463.877 30.6242   2
   0 -22   4 463.143 28.7546   2
   0  22   4 513.854 29.8657   2
  -4  22   0 513.415 27.3857   2
   4  22   0 441.035 24.5816   1
  22   0   4 534.145 31.1747   1
 -22   0   4 489.574 31.0986   1
  22   4   0 502.716 32.3181   1
  22   2   4 73.7890 26.0782   1
 -22   2   4 56.0839 26.0382   1
 -22   4   2 37.4303 23.6499   1
 -22  -2   4 66.3095 26.3069   1
  22   4   2 73.0693 26.9502   1
  22  -2   4 70.0434 25.1654   1
   4 -22   2 67.0609 21.8417   2
  -2 -22  -4 55.5375 25.7132   2
   4  22  -2 60.7136 19.3849   1
 -22  -2  -4 56.8713 26.1131   1
  -4 -22  -2 40.9143 24.1786   2
   2 -22   4 53.3068 22.0058   2
  -2 -22   4 61.6011 24.9757   2
  -4  22   2 66.3807 23.1079   2
  -2  22   4 45.2412 24.2374   2
  -4 -22   2 46.2213 24.8918   2
   2  22   4 66.1070 25.5639   2
   4  22   2 50.1156 21.0736   1
  -2  22  -4 83.8862 15.1028   1
 -22   4  -2 72.4971 23.8740   1
 -22  -4   2 65.9033 26.4694   1
   2  22  -4 54.9610 17.0208   1
 -22  -4  -2 63.8743 26.6669   1
 -22   2  -4 65.1790 23.6219   1
  -4 -22  -4 103.008 26.0235   2
   4 -22   4 102.700 22.4768   2
  -4  22   4 142.489 25.1894   2
  -4 -22   4 100.329 25.6016   2
  -4  22  -4 156.169 14.4560   1
 -22   4   4 152.880 25.4724   1
  22  -4   4 184.847 27.2938   1
 -22  -4   4 169.785 28.9255   1
  22   4   4 123.723 27.7574   1
 -22   4  -4 153.696 24.2492   1
   4  22  -4 141.868 19.7998   1
 -22  -4  -4 175.318 26.5842   1
  -6  22   0 5218.14 98.5212   2
  -6 -22   0 5311.68 103.565   2
   0  22   6 5356.20 101.958   2
   0 -22   6 5369.58 100.760   2
 -22   0   6 5250.40 103.628   1
  22   6   0 5101.27 104.456   1
   6  22   0 5312.67 98.4264   1
 -22   0  -6 5311.13 101.522   1
  22   0   6 5302.56 102.767   1
 -22   6   0 4854.86 99.6274   1
 -22  -6   0 5002.65 103.490   1
   0  22  -6 5352.02 93.2622   1
 -22   6   2 391.522 28.1574   1
 -22  -2   6 327.544 31.5745   1
  22  -2   6 375.220 29.5358   1
  22   6  -2 374.898 32.3487   1
 -22   2   6 387.389 30.7989   1
 -22  -6  -2 314.179 32.2234   1
 -22   2  -6 291.689 27.2704   1
  22   6   2 334.457 31.9475   1
  22   2   6 339.527 30.7182   1
  -2  22   6 386.707 29.2333   2
  -6  22   2 399.486 26.8017   2
  -6 -22  -2 366.716 30.9844   2
   2 -22   6 332.050 26.5434   2
  -6 -22   2 393.305 31.6505   2
   2  22   6 369.928 30.5066   2
  -2 -22   6 410.926 28.8965   2
   6  22   2 323.422 26.7913   1
 -22  -2  -6 323.687 29.4477   1
 -22   6  -2 324.015 26.5202   1
   2  22  -6 294.466 20.2604   1
  -2  22  -6 340.228 17.0888   1
   6  22  -2 303.645 24.9529   1
 -22  -6   2 336.186 32.1978   1
 -22   4   6 639.743 33.5706   1
 -22   6   4 636.553 32.3416   1
  -4 -22  -6 639.831 33.2904   2
   6 -22   4 652.589 27.7029   2
 -22   4  -6 655.491 29.9905   1
  -4  22  -6 650.748 18.5340   1
  22   6   4 586.189 34.9543   1
 -22  -4   6 606.641 34.6576   1
  -6  22   4 618.663 30.7081   2
  -6 -22  -4 668.679 34.8290   2
   4 -22   6 663.424 28.3930   2
  -4  22   6 619.221 31.7017   2
  22  -4   6 646.961 31.9625   1
   4  22   6 675.162 33.8894   2
   6  22   4 670.837 30.1509   1
 -22  -6  -4 595.233 34.9824   1
 -22  -4  -6 643.663 33.4093   1
 -22   6  -4 576.683 29.0119   1
   6  22  -4 614.504 27.4164   1
 -22  -6   4 614.352 35.1532   1
   4  22  -6 630.997 25.4125   1
  22   4   6 655.085 34.6049   1
  22   6   6 1028.05 39.7324   1
 -22  -6  -6 993.189 39.2652   1
  -6  22  -6 1110.58 22.8217   1
 -22  -6   6 954.221 40.0545   1
   6  22  -6 1093.73 32.1153   1
 -22   6  -6 970.241 34.4073   1
  22  -6   6 997.724 37.1183   1
  -6 -22  -6 1097.42 40.1217   2
  -6  22   6 1074.16 36.5826   2
   6 -22   6 1120.69 32.7596   2
   0  22   8 82.9302 31.2168   2
  -8  22   0 58.9874 25.7503   2
  -8 -22   0 110.352 33.2272   2
  22   8   0 167.182 34.8063   1
   0  22  -8 115.970 17.1584   1
 -22   8   0 97.1945 27.4898   1
 -22   0  -8 116.590 29.3972   1
 -22   0   8 150.783 33.0500   1
  22   0   8 145.769 31.0063   1
   8  22   0 98.7792 27.7359   1
 -22  -8   0 98.1618 35.1066   1
   2  22  -8 862.656 25.9494   1
 -22  -2   8 888.293 39.5665   1
  -2  22  -8 839.269 21.7029   1
  22   8  -2 775.633 39.2153   1
 -22   8   2 695.304 33.2669   1
 -22  -8  -2 827.608 39.1220   1
  22  -2   8 858.446 35.7175   1
 -22   8  -2 754.538 32.0732   1
  22   8   2 772.647 38.5649   1
  -2  22   8 894.021 37.0917   2
  -8  22   2 778.060 32.8754   2
  -8 -22  -2 814.013 38.3758   2
   2  22   8 771.777 37.3259   2
   2 -22   8 875.727 33.3408   2
  -8  22  -2 832.359 30.5721   2
 -22  -2  -8 841.258 37.1053   1
  -8 -22   2 888.875 38.4470   2
 -22   2  -8 861.816 34.9284   1
   8  22   2 812.667 33.3670   1
  22   2   8 857.192 36.5578   1
   8  22  -2 828.973 32.2697   1
 -22  -8   2 802.892 39.4116   1
  22   8  -4 841.989 39.7938   1
  -4  22   8 792.928 35.9388   2
  -8  22   4 848.665 34.2234   2
  22  -4   8 780.799 35.1902   1
  -8 -22  -4 774.500 37.0557   2
   4 -22   8 764.593 31.2150   2
   4  22   8 778.949 37.7958   2
   8  22   4 788.024 34.9394   1
  -4 -22   8 812.527 28.9832   1
 -22  -4  -8 795.098 37.1203   1
 -22  -8  -4 892.784 39.4585   1
 -22   4  -8 720.462 33.1954   1
 -22  -8   4 868.268 40.0368   1
  22   8   4 923.406 38.1014   1
  22   4   8 833.805 38.2629   1
   8  22  -4 718.111 31.3787   1
 -22   8  -4 881.843 32.0483   1
   4  22  -8 819.128 27.4063   1
  -4  22  -8 787.976 19.2667   1
 -22  -4   8 760.743 38.7814   1
  -8  22   6 766.898 34.4576   2
  -6  22   8 744.536 34.8031   2
  -6 -22  -8 731.656 36.0092   2
 -22   8  -6 790.703 30.2859   1
   6 -22   8 769.333 29.5070   2
  -8 -22  -6 709.864 37.3251   2
  22   6   8 839.793 37.6561   1
   6  22   8 763.442 36.6291   2
  -6 -22   8 806.604 31.0646   1
  -8  22  -6 793.151 18.1216   1
  -8 -22   6 767.465 32.4299   1
 -22  -8  -6 879.314 38.2365   1
   8  22   6 751.655 33.5171   1
 -22  -6  -8 870.970 37.3663   1
 -22   6  -8 804.196 31.4370   1
   8  22  -6 819.098 30.5777   1
  22  -6   8 853.506 34.2365   1
 -22  -6   8 768.341 38.4204   1
   6  22  -8 771.978 28.2812   1
 -22  -8   6 763.845 38.6985   1
  22   8   6 811.855 37.8978   1
  22   8   8 4793.24 96.6956   1
   8 -22   8 4780.75 87.8073   2
  -8 -22  -8 4630.10 95.8302   2
  -8  22   8 4432.82 93.2361   2
 -22  -8  -8 4669.02 95.9539   1
  -8 -22   8 4576.77 91.4399   1
 -22   8  -8 4660.37 90.0071   1
   8  22  -8 4839.83 89.6214   1
  22  -8   8 4831.70 92.2682   1
 -22  -8   8 4548.00 97.5210   1
 -10  22   0 4442.82 84.6080   2
   0  22  10 4505.96 90.6018   2
  22  10   0 4377.97 92.2144   1
 -22  10   0 4344.89 85.9969   1
 -10 -22   0 4431.78 92.4347   2
 -22   0 -10 4171.82 88.5942   1
  10  22   0 4539.88 87.9994   1
 -22 -10   0 4271.43 92.1172   1
  22   0  10 4443.44 89.8287   1
 -10  22   2 1910.72 46.6973   2
  -2  22  10 1797.27 51.6776   2
  22  10   2 2000.96 54.2143   1
 -22  10  -2 1923.18 46.6235   1
 -22  10   2 1944.85 48.1584   1
 -22  -2  10 2053.90 54.8899   1
   2  22  10 1861.93 51.6044   2
 -10 -22  -2 1891.64 53.1837   2
 -10  22  -2 1978.09 45.1175   2
  22  -2  10 1856.53 50.1519   1
  -2 -22  10 1811.83 42.0752   1
 -22   2 -10 1760.19 48.7512   1
 -22  -2 -10 1866.04 50.4292   1
  10  22   2 1785.53 49.5635   1
 -22 -10  -2 1891.88 55.3084   1
 -22 -10   2 1855.59 54.2670   1
  22   2  10 1895.77 51.7076   1
  10  22  -2 1854.47 48.8549   1
  22  10  -2 1982.15 54.6716   1
  22   4  10 330.852 32.8095   1
 -22 -10   4 287.974 35.7262   1
 -10 -22  -4 415.948 34.3103   2
   4  22  10 357.153 33.9186   2
 -22  -4 -10 243.370 24.5883   2
   4 -22  10 368.128 26.5308   2
 -22   4 -10 258.064 27.7778   1
  -4 -22  10 379.352 24.0641   1
 -10 -22   4 397.823 30.5922   1
  10  22   4 367.901 31.0851   1
 -22 -10  -4 326.710 34.7586   1
  -4  22  10 375.638 32.7794   2
 -10  22   4 379.009 28.6514   2
  22  10   4 293.544 33.8007   1
  22  -4  10 370.665 30.1982   1
  10  22  -4 361.720 28.0634   1
 -22  10  -4 310.898 26.0336   1
 -22  -4  10 346.113 35.1419   1
  22  10  -4 335.235 34.8219   1
 -10  22   6 26.8572 26.8297   2
  -6  22  10 7.94863 29.0102   2
  10  22  -6 16.7414 24.8352   1
 -22  10  -6 23.8794 21.8706   1
  22   6  10 6.51841 30.4090   1
 -10 -22  -6 43.8492 30.7033   2
   6 -22  10 25.0485 22.4366   2
 -22  -6 -10-21.4818 24.7461   2
   6  22  10 31.7498 31.4594   2
 -22 -10  -6 48.5247 31.0489   1
 -22   6 -10-17.5420 25.8566   1
  10  22   6 10.9176 30.1759   1
 -10 -22   6 4.37070 28.0551   1
  -6 -22  10 1.33912 23.9533   1
 -22 -10   6 30.4761 32.2873   1
  22  10   6 11.4809 29.7224   1
 -22  -6  10 46.9605 32.1464   1
  22  -6  10 0.31950 27.3553   1
  10   8  22 240.265 31.2931   2
  -8 -22 -10 186.207 34.9452   2
  -8 -22  10 222.600 28.3268   1
 -22  10  -8 277.314 25.0797   1
 -22 -10   8 244.290 35.5276   1
   8 -22  10 193.904 23.6800   2
 -10 -22  -8 231.361 35.3808   2
  22  10   8 222.527 34.3058   1
  22   8  10 183.484 34.9061   1
   8  22  10 134.896 34.3184   2
 -22  -8 -10 227.014 28.0309   2
  10  22   8 214.398 32.3679   1
 -22   8 -10 108.146 26.4830   1
 -10 -22   8 272.687 30.6001   1
  10  22  -8 190.030 27.4788   1
  22  -8  10 244.413 29.0206   1
 -22  -8  10 230.176 36.5492   1
 -22  10 -10 1296.93 38.6208   1
 -22 -10  10 1445.70 49.6615   1
  10 -22  10 1481.78 35.5634   2
  10  10  22 1123.16 45.1426   2
 -10 -22 -10 1420.44 49.1712   2
 -10 -22  10 1197.52 45.1467   1
  22  10  10 1250.47 50.3419   1
  22 -10  10 1423.35 41.9971   1
 -22 -10 -10 1194.81 43.8965   2
 -22 -12   0 26.0167 38.6134   1
 -12  22   0 164.288 26.1610   2
   0  22  12 225.387 34.4013   2
 -22   0 -12 142.738 21.5331   2
  22  12   0 45.8838 37.9486   1
   0 -22  12 167.569 19.4953   1
 -22  12   0 58.6490 27.8678   1
  12  22   0-1.61661 34.2316   1
  22   0  12 143.391 32.9320   1
   2  22  12 12131.4 220.796   2
 -12  22  -2 12355.6 214.228   2
 -22   2 -12 12247.3 210.870   2
 -22  -2 -12 12051.0 213.356   2
 -12 -22  -2 12333.1 222.319   2
  -2  22  12 12336.9 220.658   2
 -12  22   2 12638.1 215.931   2
 -22 -12   2 12532.3 222.777   1
  12  22   2 12637.7 219.472   1
 -22  12  -2 12352.0 215.267   1
  22  12   2 12692.8 222.369   1
  -2 -22  12 12441.3 212.712   1
 -22 -12  -2 12228.5 222.405   1
  12  22  -2 12746.2 218.688   1
  22  -2  12 12445.6 219.460   1
  22   2  12 12523.8 220.391   1
  22  12  -2 12749.5 222.783   1
 -12  22   4 4901.78 98.5709   2
  12   4  22 5100.38 97.6587   2
  -4  22  12 5245.90 103.054   2
  22   4  12 5201.84 103.466   1
 -22 -12   4 5101.87 105.597   1
   4  22  12 5301.17 103.755   2
 -22  -4 -12 5084.93 96.0253   2
 -22   4 -12 4985.85 90.5090   2
 -12 -22  -4 4958.93 103.961   2
 -12  22  -4 5077.29 94.2910   2
 -22 -12  -4 5301.84 105.461   1
 -12 -22   4 5193.51 102.710   1
  12  22   4 5195.29 101.665   1
  -4 -22  12 5134.72 95.9816   1
 -22  12  -4 5122.40 96.2760   1
  22  12   4 4999.01 104.168   1
  22  -4  12 5271.72 100.727   1
  12  22  -4 5397.40 100.395   1
  22  12  -4 5412.26 105.257   1
 -22  -4  12 5155.04 105.333   1
 -22  -6  12 1985.61 56.8504   1
  12   6  22 2083.83 50.0378   2
  -6 -22  12 1957.84 48.4783   1
  22   6  12 2175.70 55.8411   1
  12  22  -6 2111.81 51.4252   1
 -22   6 -12 2001.67 38.7126   2
 -12 -22  -6 1958.55 55.9275   2
   6  22  12 2038.37 55.5604   2
 -22  -6 -12 1915.67 48.4046   2
   6 -22  12 2009.08 46.7408   2
 -22 -12  -6 1972.72 56.8498   1
 -12 -22   6 2094.27 53.3125   1
  12  22   6 1855.03 54.2932   1
  22  -6  12 2001.87 51.0231   1
 -22 -12   6 1980.22 56.7165   1
 -22  12  -6 1998.31 46.7283   1
  22  12   6 2071.50 56.7746   1
 -22  -8  12 396.260 37.6720   1
  12  22  -8 344.718 31.5805   1
   8  12  22 257.137 34.5817   2
 -22   8 -12 304.836 13.0506   2
 -22  12  -8 289.729 25.7473   1
  22   8  12 288.184 36.8425   1
  -8 -22  12 387.719 31.1849   1
  22  -8  12 393.950 30.9969   1
 -12 -22  -8 379.195 37.2661   2
  12   8  22 291.858 31.4865   2
   8 -22  12 414.591 24.8760   2
 -22  -8 -12 291.928 29.2603   2
   8  22  12 442.220 36.9296   2
  12  22   8 390.624 36.1506   1
 -22 -12  -8 255.619 33.3479   2
 -12 -22   8 377.232 34.8658   1
  22  12   8 291.038 36.5331   1
 -22 -12   8 336.494 39.2924   1
  10  22  12 8797.40 160.988   2
  22 -10  12 8790.09 156.327   1
 -22 -10  12 8620.91 163.374   1
 -22 -12  10 8630.16 163.416   1
 -22 -12 -10 8589.73 158.652   2
 -22 -10 -12 8278.60 156.944   2
  22  12  10 8690.40 162.575   1
 -10 -22  12 8777.77 158.609   1
  22  10  12 8486.63 162.031   1
 -12 -22  10 8624.51 159.623   1
  10  12  22 8862.76 159.513   2
  12  10  22 8495.69 157.904   2
 -10 -22 -12 8724.08 161.679   2
  10 -22  12 8739.71 150.754   2
 -12 -22 -10 8578.05 161.699   2
 -22  12 -10 8657.71 152.663   1
  12  22  10 8533.19 161.061   1
 -22 -12 -12 4770.29 96.3108   2
  12  12  22 4811.16 97.5581   2
 -12 -22 -12 4716.59 99.3856   2
 -22 -12  12 4792.30 102.194   1
  22 -12  12 4912.77 93.1388   1
 -12 -22  12 4647.45 97.9695   1
   0  22  14 9278.05 171.539   2
  14   0  22 9163.34 162.756   2
 -22   0 -14 9122.33 161.215   2
 -14  22   0 9347.19 164.097   2
  22   0  14 9294.57 170.058   1
  22  14   0 9254.36 172.066   1
 -22 -14   0 9350.54 173.612   1
   0 -22  14 9355.19 160.436   1
 -22  14   0 9494.68 165.419   1
  14  22   0 9409.33 169.836   1
  14   2  22-65.2212 26.3184   2
   2  22  14-22.8662 35.5005   2
 -14  22  -2-50.5117 24.2933   2
  22  -2  14-46.9058 30.8732   1
 -14 -22  -2-41.9629 35.7935   2
 -14 -22   2-56.6957 34.0731   1
   2 -22  14-5.12181 15.1904   1
 -22 -14  -2-67.6012 36.8264   1
  22  14   2-50.6495 35.7117   1
 -22 -14   2-92.7593 39.9386   1
  -2 -22  14-10.2455 21.2691   1
  22   2  14 12.8319 31.8840   1
 -22  14  -2-61.3003 25.5259   1
  22  14  -2-40.9617 35.9188   1
 -22   2 -14-16.1486 18.6212   2
 -14  22   2-7.54457 25.0444   2
  -2  22  14-50.8018 35.5343   2
  14  22   4-84.1836 32.8984   1
  22   4  14-45.0816 33.0818   1
  14  22  -4-34.7500 30.2732   1
 -22  14  -4-33.0829 23.4605   1
 -22  -4 -14-49.1638 24.2579   2
  14   4  22-58.3381 26.9527   2
 -14  22  -4 19.7216 20.8648   2
   4  22  14-5.45336 32.3567   2
 -14 -22  -4-0.41819 33.7606   2
  22  14   4-27.9463 35.0465   1
  22  -4  14-34.5316 28.7988   1
 -14 -22   4-31.7361 32.2351   1
 -22 -14  -4 32.1837 33.9321   1
 -22 -14   4-31.2793 34.8331   1
  22  14  -4-20.3560 33.0735   1
 -22  -6 -14 604.555 30.7593   2
  14   6  22 561.083 31.9978   2
   6  22  14 535.797 39.5166   2
 -14 -22  -6 584.711 39.3791   2
 -14  22  -6 635.852 18.0674   1
  14  22  -6 614.122 34.2720   1
  22  -6  14 631.152 34.1063   1
 -14 -22   6 657.049 37.2831   1
  14  22   6 595.544 37.9340   1
  22  14  -6 731.787 40.3584   1
 -22  -6  14 620.183 39.6553   1
  22   6  14 609.320 38.7361   1
 -22 -14   6 658.781 41.2592   1
  22  14   6 680.379 40.1758   1
  -6 -22  14 651.600 31.1937   1
 -22  14  -6 629.848 27.7316   1
  14  22  -8 1731.14 50.1918   1
 -22  -8  14 1787.61 56.1878   1
   8  14  22 1746.77 53.4072   2
 -22  -8 -14 1745.52 47.4144   2
  14   8  22 1665.27 48.7801   2
 -14 -22  -8 1737.92 54.7331   2
   8 -22  14 1864.24 42.8175   2
   8  22  14 1716.66 53.5212   2
 -22 -14  -8 1742.67 52.4005   2
  14  22   8 1773.29 53.2852   1
  22   8  14 1834.80 55.1100   1
 -14 -22   8 1726.14 53.8952   1
 -22  14  -8 1752.08 42.9871   1
  22  -8  14 1823.58 48.2532   1
 -22 -14   8 1840.62 56.5397   1
  -8 -22  14 1829.90 48.9385   1
  22  14   8 1562.86 54.8813   1
  22  10  14-24.5498 36.1766   1
 -14 -22  10 48.8741 33.9490   1
  10  14  22 26.2282 33.8761   2
 -22 -10 -14 14.7739 29.8409   2
 -14 -22 -10 32.4624 35.9435   2
  14  10  22 42.0238 31.0422   2
  10 -22  14 16.1435 20.7841   2
 -22 -14 -10-37.6961 34.9254   2
  14  22  10 14.9730 36.1356   1
 -22 -10  14 35.4491 36.2174   1
 -22  14 -10-42.8610 24.2245   1
  22 -10  14 8.06536 28.3542   1
 -22 -14  10 9.88336 37.8818   1
 -10 -22  14 20.2513 31.2668   1
  22 -12  14 393.259 30.0556   1
 -22 -12  14 372.075 39.4104   1
 -14 -22 -12 416.356 39.6244   2
  12 -22  14 403.111 21.8886   2
 -22 -14  12 420.518 41.7628   1
 -14 -22  12 422.193 36.7157   1
 -12 -22  14 394.762 36.1396   1
 -22 -14 -12 348.125 34.3129   2
 -22 -12 -14 361.134 32.9839   2
  14  12  22 350.076 36.6324   2
  12  14  22 331.312 37.1605   2
  14  14  22 3036.47 71.0764   2
 -22 -14  14 2840.74 75.5148   1
  22 -14  14 3008.01 64.6842   1
 -22 -14 -14 2911.03 70.2981   2
 -14 -22  14 2997.71 73.0342   1
  16   0  22 169.214 24.6014   2
  16  22   0 120.732 33.3400   1
 -22  16   0 153.415 26.1231   1
 -22 -16   0 206.074 37.9758   1
  22  16   0 116.167 36.9884   1
  22   0  16 244.459 35.1656   1
   0  22  16 180.835 35.2387   2
 -16  22   0 168.829 25.8311   2
   0 -22  16 219.248 21.3817   1
  -2  22  16 103.175 35.3004   2
 -22  -2 -16 92.7922 22.9267   2
  22   2  16 71.8259 31.9872   1
 -22 -16   2 155.627 37.9740   1
   2 -22  16 95.5074 16.7928   1
  22  16   2 97.3935 34.6882   1
  16  22  -2 144.348 32.8109   1
  16  -2  22 98.6166 21.7265   2
   2  22  16 98.2490 35.5751   2
 -16  22  -2 97.5575 22.9742   2
  16   2  22 130.477 25.1003   2
  -2 -22  16 84.3939 22.0761   1
 -16 -22   2 71.9317 34.6076   1
 -16 -22  -2 92.8300 36.3155   2
 -22 -16  -2 83.4298 37.0291   1
 -22  16  -2 120.933 24.3209   1
  22  16  -2 123.369 35.4771   1
  22  -2  16 116.913 32.3656   1
  16  22   2 132.768 34.0359   1
 -22  -4 -16 4691.54 86.6732   2
  16  22   4 4422.93 94.1293   1
  22  -4  16 4701.13 92.3020   1
 -22 -16   4 4411.10 97.4253   1
 -22  16  -4 4466.84 85.2990   1
  16  22  -4 4507.98 93.2542   1
   4  22  16 4340.61 94.6075   2
  16   4  22 4810.66 87.9001   2
  16  -4  22 4682.02 82.4068   2
 -16  22  -4 4396.57 83.7402   2
  22  16  -4 4705.73 96.6996   1
 -16 -22  -4 4433.25 96.0130   2
 -16 -22   4 4411.09 95.4296   1
 -22 -16  -4 4511.73 97.1534   1
   4 -22  16 4292.36 77.4878   1
  22   4  16 4792.45 95.3225   1
  22  16   4 4441.64 95.4733   1
  -4 -22  16 4495.23 86.7773   1
 -22  -6 -16 2445.53 56.2505   2
  16  -6  22 2398.96 47.9841   2
   6  16  22 2342.47 63.4071   2
  16  22   6 2493.96 65.1327   1
 -16  22  -6 2332.58 46.0767   1
 -22 -16   6 2371.54 66.7772   1
  22  -6  16 2458.47 59.4449   1
 -16 -22  -6 2495.41 65.6745   2
  16   6  22 2343.78 57.6150   2
 -16  22  -6 2459.62 50.2037   2
  -6 -22  16 2487.32 57.0985   1
 -22  16  -6 2294.79 52.0518   1
 -16 -22   6 2522.37 64.6741   1
  22   6  16 2445.72 64.5534   1
  16  22  -6 2494.55 62.0572   1
  22  16  -6 2475.34 65.1763   1
  16   8  22 735.271 37.3771   2
 -16 -22  -8 686.752 43.6382   2
 -22 -16  -8 817.060 41.9344   2
  -8 -22  16 813.468 36.9815   1
 -22  -8  16 750.190 45.4998   1
  16  22  -8 823.868 40.1316   1
  16  22   8 728.755 43.7291   1
  22   8  16 774.559 44.0315   1
 -16 -22   8 811.703 42.2949   1
 -22  16  -8 850.459 29.4829   1
 -16  22  -8 784.448 19.9460   1
  16  -8  22 752.126 22.9985   2
 -22  -8 -16 751.882 36.1010   2
   8  16  22 846.783 42.6003   2
 -22 -16   8 893.049 44.6383   1
  22  -8  16 718.096 35.8199   1
  10  16  22 834.784 44.3421   2
  10 -22  16 925.995 29.6203   2
 -22 -16 -10 802.738 43.9536   2
  16  10  22 892.768 41.6407   2
  22 -10  16 930.526 36.8052   1
 -10 -22  16 983.137 41.3237   1
 -22 -16  10 946.363 47.3920   1
  16 -10  22 859.007 34.5230   1
 -22  16 -10 746.695 30.2251   1
 -16 -22  10 870.883 47.0596   1
 -22 -10  16 825.815 46.6995   1
 -22 -10 -16 812.305 38.4460   2
  16 -10  22 834.287 21.6957   2
  16  12  22 1685.46 49.9668   2
 -12 -22  16 1531.29 50.7945   1
 -22 -16  12 1388.04 54.2076   1
  16 -12  22 1694.74 40.7378   1
  12  16  22 1480.35 51.5169   2
 -22 -16 -12 1443.49 49.5735   2
  22 -12  16 1654.43 43.7295   1
 -16 -22  12 1515.95 51.9221   1
  12 -22  16 1470.15 35.0235   2
 -22 -12 -16 1486.68 47.6491   2
  16  14  22-78.0049 36.9986   2
  14 -16  22-44.0453 21.3077   1
  22 -14  16-8.30702 27.6578   1
 -16 -22  14-44.8846 39.4881   1
 -14 -22  16-3.45782 37.2453   1
 -22 -16 -14-41.7424 36.1860   2
 -22 -14 -16-3.37667 35.0865   2
  16 -14  22-25.4500 24.0468   1
 -16 -22  16-19.4391 37.8670   1
  16 -16  22 31.9288 22.3606   1
 -22 -16 -16 2.41551 36.0054   2
 -16 -16  22 35.2022 37.9325   1
  22 -16  16 19.7900 25.7975   1
  22   0  18 9192.11 166.683   1
  18   0  22 9271.95 158.465   2
 -18 -22   0 9075.51 170.079   1
 -22 -18   0 9050.35 170.517   1
  18  22   0 9081.21 167.448   1
   0 -22  18 8671.87 157.154   1
   2 -22  18 9183.55 159.135   1
  18  22   2 9392.74 171.272   1
  18  -2  22 9308.12 160.844   2
  18   2  22 9344.55 163.508   2
  18  22  -2 9471.13 171.596   1
  -2 -22  18 8784.36 162.684   1
 -18 -22   2 9498.67 174.068   1
 -22 -18  -2 9168.28 174.356   1
  22   2  18 9513.69 171.445   1
 -22 -18   2 9158.50 173.628   1
  22  -2  18 9484.53 169.850   1
 -18  22  -2 9091.67 162.131   2
 -22  18  -2 9277.26 162.967   1
 -18  22  -4 59.5619 21.2568   2
  18  22   4 15.0961 35.2180   1
   4 -22  18 47.6980 14.4768   1
  18   4  22 46.7558 27.3369   2
  18  -4  22 32.1929 19.1849   2
  18  -4  22 18.0471 30.9516   1
 -18 -22   4 55.4599 35.6666   1
  22   4  18-20.9555 35.9683   1
 -22 -18   4 19.7792 37.0582   1
  22  -4  18 1.78173 31.9225   1
  -4 -22  18 29.3315 25.5032   1
  18  22  -4 24.9441 34.1172   1
 -22  18  -4 77.2624 22.6807   1
 -18  22  -4 78.0606 18.7792   1
 -22 -18   6 44.1330 40.1131   1
  22  -6  18 50.7916 32.7256   1
  18  -6  22 70.2869 17.9455   2
 -18  22  -6 39.3313 21.3335   2
  18   6  22 0.29191 30.5746   2
 -22 -18  -6 31.1541 37.9890   2
  18  -6  22 81.4242 30.8002   1
  22   6  18 33.5252 37.3437   1
 -18 -22   6 59.2511 39.4271   1
  -6 -22  18 62.0022 29.2616   1
 -18  22  -6 24.9725 17.9528   1
 -22  18  -6-1.39290 23.2040   1
  18  22  -6 29.2188 35.9030   1
 -22  18  -8 356.978 16.3455   2
  18  22  -8 380.708 36.7662   1
  18   8  22 382.172 35.0088   2
 -22 -18  -8 330.591 39.3340   2
  18  -8  22 391.498 32.3762   1
  -8 -22  18 290.307 33.1317   1
 -22 -18   8 331.642 40.7955   1
  22  -8  18 355.856 32.7489   1
 -18 -22   8 336.646 40.5382   1
 -18  22  -8 365.566 17.9023   1
 -22  18  -8 352.876 24.2029   1
 -22 -18 -10-31.4291 39.0478   2
  18  10  22-37.5070 35.4333   2
  10 -22  18 17.6426 22.3757   2
 -22 -18  10 28.6578 40.6782   1
  22 -10  18-7.11808 30.5065   1
 -22  18 -10 43.0233 21.2814   1
  18 -10  22-1.10328 29.2846   1
 -10 -18  22-12.3503 34.3034   1
 -10 -22  18 16.1032 33.4397   1
 -18 -22  10 69.3915 40.2038   1
 -22 -10 -18-0.65317 32.5047   2
 -22 -12 -18 669.524 39.3061   2
  12 -22  18 728.170 25.2114   2
 -22 -18 -12 649.933 42.4532   2
 -18 -22  12 779.746 46.8484   1
  18  12  22 652.666 40.6598   2
  12 -18  22 643.056 23.4533   1
  18 -12  22 717.542 32.1327   1
 -12 -18  22 628.364 41.3612   1
 -12 -22  18 664.587 41.5005   1
  22 -12  18 683.583 34.2850   1
  18  14  22 167.993 40.0083   2
 -14 -18  22 206.586 40.5544   1
  22 -14  18 206.863 30.0477   1
 -14 -22  18 164.371 40.1421   1
  14 -18  22 168.768 20.0469   1
  18 -14  22 148.587 28.2101   1
 -18 -22  14 202.049 43.1936   1
  14 -22  18 109.959 17.6799   2
 -22 -14 -18 185.215 38.0284   2
  16 -18  22 418.118 24.0146   1
 -16 -22  18 418.859 44.8750   1
 -18 -22  16 372.310 44.8639   1
  18  22  16 443.221 44.0513   1
  22  16  18 399.341 43.4813   1
  22  18  16 281.662 42.1246   1
  18 -16  22 391.677 27.6373   1
 -22 -16 -18 322.496 42.2831   2
 -16 -18  22 443.518 44.0162   1
  22 -16  18 340.853 30.6043   1
  18 -18  22 82.7355 23.7457   1
  22  18  18 37.7613 43.4237   1
 -18 -22  18 64.5251 43.3206   1
  18  22  18 173.842 41.4460   1
  22   0  20 1898.79 55.4661   1
   0 -22  20 1703.48 42.1841   1
 -20 -22   0 1695.02 59.1456   1
  20   0  22 1945.59 55.9718   1
  22   2  20 2569.95 65.6482   1
  22  -2  20 2529.03 63.2259   1
  20  -2  22 2423.38 63.3422   1
 -20 -22   2 2420.06 68.2495   1
  20   2  22 2482.88 64.7340   1
 -22  20  -2 2433.06 54.0253   1
  -2 -22  20 2386.28 54.3069   1
   2 -22  20 2340.58 49.8981   1
 -20  22  -4 923.416 29.8132   1
  20  -4  22 971.106 41.9435   1
  22   4  20 1024.43 46.4050   1
  20   4  22 945.237 47.0778   1
 -20 -22   4 947.602 47.8879   1
  22  -4  20 996.751 43.0591   1
   4 -22  20 961.641 26.4970   1
 -22  20  -4 891.865 31.6250   1
  -4 -22  20 930.795 35.5718   1
  -4 -20  22 945.700 36.3778   1
 -20  22  -4 910.034 31.4018   2
 -22  20  -6 1471.15 34.6246   2
 -20  22  -6 1429.97 34.9877   1
  20  -6  22 1520.71 47.2225   1
 -20 -22   6 1498.60 55.8334   1
  22  -6  20 1557.15 48.2527   1
  -6 -22  20 1571.67 44.7958   1
 -20  22  -6 1459.72 35.7010   2
  -6 -20  22 1511.81 45.3599   1
  -8 -22  20 205.431 33.3209   1
 -20 -22   8 158.514 41.2909   1
  20  -8  22 161.129 31.9788   1
  22  -8  20 221.552 34.1750   1
 -22  20  -8 140.578 22.7391   1
 -20  22  -8 144.254 19.2688   1
  -8 -20  22 185.969 33.0397   1
 -22  20  -8 171.116 16.7841   2
 -20  22 -10 1781.18 36.9698   1
 -22  20 -10 1722.03 40.0484   1
  20 -10  22 1879.27 49.8264   1
 -10 -22  20 1875.83 53.0773   1
 -10 -20  22 1757.47 54.0894   1
  22 -10  20 1786.04 49.8588   1
 -20 -22  10 1737.48 60.2333   1
 -12 -20  22-3.31432 37.8205   1
 -20 -22  12-10.3001 41.9613   1
 -12 -22  20-66.5842 38.1505   1
  20 -12  22-7.62155 29.0781   1
  12 -20  22 8.97008 14.9748   1
  22 -12  20-16.5910 31.7240   1
  22  14  20-81.8303 43.5041   1
  20  22  14-35.8177 42.2356   1
  22  20  14-63.9241 40.8078   1
  14 -20  22-9.98212 16.4680   1
  22 -14  20-17.2736 30.7243   1
 -14 -22  20-19.6173 40.0032   1
  20 -14  22-14.7971 28.6167   1
 -14 -20  22-56.8716 41.1530   1
 -16 -20  22 511.399 46.3668   1
  22  20  16 582.893 49.3211   1
  22  16  20 589.042 48.2073   1
  20  22  16 585.505 45.8592   1
  20 -16  22 641.435 31.6453   1
  22 -16  20 627.811 33.4470   1
 -16 -22  20 539.970 47.4189   1
  16 -20  22 495.302 21.7982   1
  20  22  18 69.2669 43.6157   1
  22  18  20 99.9175 42.7310   1
  22 -18  20 115.949 26.3729   1
  18 -20  22 141.799 19.8717   1
  20 -18  22 132.950 25.5612   1
  22  20  18 142.731 41.9882   1
  20  20  22 410.733 47.2419   1
  22  20  20 393.355 48.9856   1
  20  22  20 266.351 46.6955   1
  20 -20  22 319.909 23.4189   1
  22   0  22 504.579 39.6234   1
   0 -22  22 508.743 27.8799   1
  22  -2  22 411.176 39.4031   1
  -2 -22  22 458.546 30.2983   1
   2 -22  22 511.017 25.3502   1
  22   2  22 415.527 40.9369   1
 -22  22  -2 440.181 28.7799   1
 -22  22  -4 3765.30 73.1168   2
   4 -22  22 3633.60 70.8180   1
 -22  22  -4 3872.29 73.7883   1
  -4 -22  22 3663.32 78.4547   1
  22  -6  22 2908.23 69.5944   1
 -22  22  -6 3018.39 57.5353   2
 -22  22  -6 2702.55 58.9389   1
   6 -22  22 2784.89 54.3743   1
  -6 -22  22 2867.90 67.3923   1
  -8 -22  22 7702.00 137.283   1
 -22  22  -8 7478.69 124.739   2
  22  -8  22 7924.65 136.535   1
 -22  22  -8 7696.90 126.699   1
 -10 -22  22 54.8015 36.7842   1
  22  22  10 80.1380 41.5908   1
  22 -10  22 65.9689 33.0177   1
 -22  22 -10 87.5515 20.2684   1
  22 -12  22 49.3781 30.8914   1
  22  22  12 9.83658 38.5402   1
  22  12  22 43.7401 40.9877   1
 -12 -22  22 82.1550 37.4746   1
 -14 -22  22 39.5276 39.4977   1
  14 -22  22-27.4908 18.1921   2
  14  22  22-10.0953 40.7859   2
  22  14  22 65.9610 42.1851   1
  22  22  14-45.0310 42.1599   1
  22 -14  22 13.2403 29.6996   1
  16  22  22 966.623 49.5714   2
  22  22  16 918.547 50.0924   1
  22  16  22 984.773 51.6684   1
  22 -16  22 966.552 37.7695   1
 -16 -22  22 975.882 50.6220   1
  22  22  18 729.229 50.3952   1
  22  18  22 754.583 52.4628   1
  22 -18  22 781.353 33.7028   1
  22  22  20 120.496 45.7978   1
  22  20  22 43.1164 46.3427   1
  20  22  22 116.185 44.5145   1
  22  22  22 4351.39 105.576   1
  -1 -23   1 403.322 29.4631   2
 -23  -1  -1 406.104 30.7080   1
 -23  -1   1 387.877 31.3836   1
 -23   1  -1 428.465 29.4562   1
   1  23  -1 409.393 22.9709   1
 -23   1   1 431.599 30.6948   1
  23   1   1 373.817 31.8124   1
  -1 -23  -1 403.862 30.0156   2
   1 -23   1 398.357 28.5437   2
   1 -23  -1 414.311 28.7589   2
 -23   1   3 106.048 27.3566   1
  23   3  -1 115.542 29.1793   1
  23   1   3 184.920 29.3902   1
  23   3   1 124.661 30.2298   1
  23  -1   3 99.4544 28.8238   1
   3 -23   1 107.764 25.3146   2
  -1 -23  -3 127.694 27.8580   2
   1  23  -3 133.355 19.3025   1
 -23   3   1 96.0090 26.2954   1
 -23  -1   3 120.928 28.3527   1
 -23   3  -1 102.952 25.8656   1
  -3 -23  -1 108.373 27.4922   2
   1 -23   3 96.4024 25.2608   2
  -1 -23   3 113.665 27.5670   2
  -3 -23   1 132.477 28.1927   2
  -3  23   1 109.623 26.6880   2
  -1  23   3 130.920 27.5230   2
   3  23   1 120.221 22.1942   1
  -1  23  -3 111.747 17.5247   1
   3  23  -1 84.1852 20.5905   1
 -23  -3   1 117.766 28.5554   1
 -23  -1  -3 147.308 28.0460   1
 -23   1  -3 124.102 27.1084   1
 -23  -3  -1 126.591 28.7186   1
   3  23  -3 28.8554 19.4185   1
 -23  -3   3 46.4975 27.9870   1
  23  -3   3 34.3989 26.6432   1
   3 -23   3 52.1904 22.1449   2
  -3 -23  -3 90.7970 27.9484   2
  23   3   3 74.6071 28.9403   1
 -23   3   3 49.6693 25.9825   1
  -3 -23   3 64.1644 26.4219   2
  -3  23   3 43.4416 25.1876   2
  -3  23  -3 59.5963 15.6143   1
 -23   3  -3 50.0897 23.6214   1
 -23  -3  -3 35.6119 27.4751   1
  23   5  -1 3334.20 75.5685   1
  -1  23  -5 3438.08 63.1276   1
 -23  -1  -5 3446.89 72.9688   1
 -23   1  -5 3389.82 72.4706   1
 -23   5   1 3338.73 71.7746   1
  23   1   5 3484.47 75.2188   1
 -23  -5  -1 3272.11 74.4255   1
   1  23  -5 3385.64 64.2800   1
 -23  -5   1 3332.58 74.4646   1
  -5 -23  -1 3179.97 73.4982   2
  -5  23   1 3353.92 70.0075   2
  -1  23   5 3339.34 72.0407   2
  -5 -23   1 3234.51 72.8160   2
   1 -23   5 3226.30 70.4441   2
  -1 -23   5 3339.08 72.1131   2
   1  23   5 3322.24 72.6095   2
   5  23   1 3386.23 68.6616   1
   5  23  -1 3410.54 68.2105   1
 -23   5  -1 3322.13 71.4235   1
  23  -1   5 3407.52 74.0980   1
  23   5   1 3390.00 75.7025   1
 -23   1   5 3498.98 74.2766   1
 -23  -1   5 3379.95 74.6165   1
 -23  -3   5 154.742 29.4146   1
  23   5   3 131.609 30.1672   1
 -23   3   5 121.252 29.3518   1
  23  -3   5 160.485 28.1797   1
 -23   5   3 149.532 26.8263   1
  -3 -23  -5 202.463 28.7640   2
   5 -23   3 147.086 24.5323   2
 -23  -5  -3 116.487 30.2128   1
 -23  -3  -5 114.724 28.1511   1
  -5 -23  -3 170.191 29.7405   2
   3 -23   5 169.923 25.4549   2
  -5  23   3 130.042 25.8877   2
  -3  23   5 147.331 27.8795   2
  -5 -23   3 136.404 29.1363   2
  -3 -23   5 128.942 28.1933   2
   5  23   3 167.569 24.2323   1
   3  23   5 146.776 28.6300   2
  -3  23  -5 185.749 15.7238   1
   5  23  -3 150.546 22.4054   1
 -23   3  -5 164.461 26.4889   1
  23   3   5 145.936 29.3547   1
 -23  -5   3 153.185 29.8887   1
 -23   5  -3 140.515 25.7302   1
   3  23  -5 136.935 19.5150   1
  -5  23   5 2113.21 54.5756   2
   5 -23   5 2195.09 51.3591   2
  -5 -23  -5 2116.73 56.7907   2
   5  23  -5 2320.39 49.8986   1
  -5  23  -5 2224.19 43.0982   1
 -23  -5  -5 2296.37 58.0202   1
  23  -5   5 2379.99 56.7102   1
 -23   5   5 2320.87 56.4394   1
 -23  -5   5 2335.37 58.7427   1
  23   5   5 2256.98 58.5245   1
 -23   5  -5 2385.46 53.2269   1
  -1  23   7 27.2380 29.9069   2
  -7  23   1-16.6932 26.3788   2
  -7 -23  -1-29.8391 31.6183   2
   1 -23   7 8.65547 27.1455   2
  -1 -23   7 31.9737 29.5213   2
   1  23   7 7.14484 31.3889   2
  -7  23  -1 10.8940 25.5691   2
  -7 -23   1 14.9922 31.8504   2
  23  -1   7 21.1641 28.7035   1
 -23   7   1 29.4035 28.3899   1
  23   7   1 29.4406 32.9886   1
 -23   1  -7 36.1696 27.9955   1
 -23  -1  -7 16.8087 29.5360   1
   7  23   1 26.0889 26.0806   1
  23   7  -1 32.6861 33.8223   1
 -23  -1   7 55.7029 30.7859   1
 -23   1   7 17.1744 31.4097   1
  -1  23  -7 20.5296 16.4914   1
  23   1   7 23.9065 29.7042   1
   1  23  -7 25.7651 18.8084   1
 -23   7  -1 20.4587 26.6639   1
   7  23  -1-12.0111 26.1240   1
 -23  -7  -1 19.6262 33.1019   1
 -23  -7   1 26.3218 32.9946   1
 -23  -3   7 1516.27 49.4876   1
  23  -3   7 1492.61 46.4042   1
 -23   3   7 1675.87 48.8221   1
  23   7  -3 1608.94 51.4475   1
 -23   7   3 1599.25 46.1053   1
   3  23  -7 1656.61 37.9612   1
  23   7   3 1612.20 49.8356   1
  -7 -23  -3 1441.40 47.8524   2
  -3  23   7 1613.86 46.4991   2
  -7  23   3 1577.32 43.6191   2
   3 -23   7 1503.33 43.5989   2
   3  23   7 1489.02 48.4837   2
  -7 -23   3 1568.53 49.4059   2
   7  23   3 1495.39 44.8711   1
 -23  -3  -7 1551.94 48.3633   1
 -23   3  -7 1522.79 43.9026   1
 -23  -7  -3 1643.04 49.9095   1
 -23  -7   3 1584.83 50.4786   1
  -3  23  -7 1612.23 32.9986   1
  23   3   7 1667.44 49.3567   1
 -23   7  -3 1583.72 44.0396   1
   7  23  -3 1647.50 42.1970   1
 -23   7   5 4005.58 83.3034   1
   7 -23   5 4046.99 78.8004   2
  -5  23   7 4039.47 83.7368   2
  -5 -23  -7 3989.18 85.2546   2
  -7  23   5 3868.01 81.4461   2
 -23   5  -7 3866.00 80.8750   1
   5  23  -7 4077.70 77.1406   1
 -23  -5   7 3851.86 86.4065   1
   5 -23   7 3911.75 79.3733   2
  -7 -23  -5 3934.76 85.1919   2
  -5  23  -7 4075.52 70.2796   1
 -23   7  -5 4162.15 80.4402   1
   5  23   7 4005.83 84.9931   2
   7  23   5 4017.02 82.2307   1
 -23  -5  -7 3960.74 85.3952   1
 -23  -7  -5 3994.71 86.3711   1
  23  -5   7 4027.59 84.0648   1
  23   5   7 3966.07 85.9817   1
  23   7   5 4038.37 86.0794   1
 -23  -7   5 4101.55 86.9348   1
   7  23  -5 4178.21 79.3241   1
  23   7   7 1259.87 45.2244   1
  -7 -23   7 1377.56 39.1855   1
 -23  -7  -7 1235.84 45.1013   1
   7  23  -7 1358.50 36.9944   1
 -23  -7   7 1159.71 46.0301   1
  23  -7   7 1299.84 40.9895   1
 -23   7  -7 1264.25 38.4536   1
  -7  23   7 1296.90 41.7279   2
   7 -23   7 1420.83 37.3299   2
  -7 -23  -7 1346.16 44.7902   2
  -7  23  -7 1255.80 25.0113   1
   9  23   1 9525.61 172.010   1
   9  23  -1 9718.56 171.638   1
 -23  -9  -1 9605.47 176.886   1
 -23  -9   1 9761.25 176.830   1
  -9  23   1 9474.79 169.904   2
  -1  23   9 9279.02 173.857   2
  -9  23  -1 9442.71 169.501   2
  -9 -23  -1 9441.27 175.811   2
   1  23   9 9451.00 174.460   2
   1 -23   9 9569.21 171.980   2
  -9 -23   1 9189.55 175.555   2
 -23   1  -9 9520.65 173.191   1
 -23  -1  -9 9738.83 173.856   1
  23   9   1 9584.56 176.639   1
 -23   9  -1 9469.56 170.939   1
  -1  23  -9 9736.97 163.458   1
 -23   1   9 9687.85 176.057   1
 -23  -1   9 9694.70 176.607   1
  23   1   9 9622.29 174.774   1
  23  -1   9 9755.82 174.706   1
  23   9  -1 9803.14 177.387   1
   1  23  -9 9701.93 164.881   1
 -23   9   1 9760.74 171.627   1
   3  23  -9 3176.54 61.9763   1
 -23  -3   9 3110.14 74.0638   1
  23  -3   9 3105.68 71.0801   1
  23   9   3 3146.08 73.8262   1
  23   9  -3 3292.56 75.2179   1
 -23   9   3 3066.60 69.4615   1
  -3  23   9 3183.10 71.4041   2
  -9  23   3 3203.00 68.3367   2
  -9 -23  -3 3229.38 73.8849   2
   3  23   9 3276.32 72.4385   2
   3 -23   9 3277.90 67.5602   2
  -9  23  -3 3226.25 65.1406   2
 -23  -3  -9 3009.69 72.0987   1
 -23   3  -9 2993.72 67.8685   1
   9  23   3 3192.67 69.2104   1
 -23  -9  -3 3150.37 74.2181   1
  23   3   9 3003.11 72.0665   1
 -23   9  -3 3225.50 67.0272   1
 -23  -9   3 3103.59 73.8560   1
   9  23  -3 3278.01 68.0293   1
 -23  -5   9 780.839 40.9581   1
   5  23  -9 813.166 29.2470   1
  -9  23   5 830.551 36.4022   2
  -5  23   9 819.111 38.4657   2
  23  -5   9 757.525 36.2340   1
  -9 -23  -5 786.751 39.8447   2
   5 -23   9 770.925 32.4298   2
   5  23   9 837.250 39.4312   2
   9  23   5 774.228 37.3728   1
 -23  -9  -5 876.410 40.5524   1
  -5 -23   9 793.321 31.3991   1
 -23  -5  -9 838.661 39.8565   1
 -23   5  -9 749.019 32.9374   1
  23   5   9 827.531 39.7711   1
 -23   9  -5 799.916 32.4188   1
   9  23  -5 857.169 33.6425   1
  23   9   5 825.529 40.8420   1
 -23  -9   5 743.883 41.2400   1
  -9 -23  -7 83.8678 31.8733   2
   7 -23   9 134.403 24.5876   2
  -7  23   9 214.115 30.6192   2
  -9  23   7 221.055 29.3585   2
  -7 -23  -9 147.561 32.4987   2
 -23   9  -7 149.404 25.1425   1
  23   9   7 166.320 32.9592   1
  23   7   9 146.150 32.9105   1
   9  23   7 140.803 31.1169   1
 -23  -9  -7 176.818 33.3100   1
  -9 -23   7 190.503 28.3617   1
   7  23   9 165.597 33.3708   2
 -23   7  -9 83.6904 25.8537   1
  -7 -23   9 182.665 26.1125   1
 -23  -7   9 118.666 33.3391   1
  23  -7   9 132.759 28.5606   1
   9  23  -7 165.148 26.1123   1
 -23  -9   7 112.715 34.8449   1
   7  23  -9 125.774 24.3420   1
   9  23  -9-28.8612 26.0835   1
  23  -9   9 47.0958 28.4747   1
 -23  -9  -9 33.2458 27.8056   2
 -23   9  -9 42.5945 24.9837   1
  -9 -23   9 51.1343 28.4811   1
 -23  -9   9 32.0937 34.9808   1
  -9 -23  -9 59.1311 33.8115   2
   9 -23   9 43.1290 22.3631   2
  23   9   9 69.0187 33.0617   1
 -23 -11   1 1022.21 45.4457   1
  11  23   1 931.434 40.2016   1
  23  11   1 975.632 45.2094   1
 -11  23   1 1027.75 36.1081   2
  -1  23  11 976.307 42.9195   2
   1  23  11 945.719 42.7925   2
 -11  23  -1 978.406 34.2550   2
 -23  -1 -11 913.885 31.6660   2
 -11 -23  -1 990.379 45.0480   2
 -23   1 -11 969.713 29.8868   2
  23  -1  11 1047.73 40.5255   1
 -23 -11  -1 1047.44 45.8936   1
  23   1  11 1036.18 41.9052   1
  11  23  -1 977.492 39.0002   1
 -23  11  -1 1008.61 36.2866   1
 -23  11   1 972.492 37.3750   1
  23  11  -1 969.353 44.0138   1
  -3  23  11 1307.02 45.7181   2
 -11  23   3 1317.23 40.7807   2
 -23  11  -3 1263.51 39.4752   1
  23  11   3 1344.38 48.4525   1
 -11 -23  -3 1335.26 47.6567   2
   3  23  11 1350.22 46.3092   2
 -23  -3 -11 1372.60 37.2821   2
 -23   3 -11 1397.73 32.3542   2
 -11  23  -3 1301.70 37.4073   2
 -23   3 -11 1439.51 42.1856   1
  -3 -23  11 1391.15 36.2317   1
  11  23   3 1275.05 44.3478   1
 -23 -11  -3 1382.80 48.0793   1
  23   3  11 1446.09 46.4232   1
 -23 -11   3 1325.46 48.2202   1
  23  -3  11 1399.65 44.1998   1
  11  23  -3 1305.13 42.0061   1
 -23  -3  11 1426.20 48.8092   1
  23  11  -3 1384.86 48.8000   1
 -11  23   5 16.7113 26.6188   2
  -5  23  11 19.0689 31.1709   2
  11  23  -5-32.1434 27.8904   1
  23  -5  11 30.1180 28.1480   1
  23   5  11-3.95861 30.6583   1
 -11 -23  -5 6.10393 33.1639   2
 -23  -5 -11 1.26336 23.6959   2
 -23   5 -11 6.70821 15.4530   2
   5 -23  11 3.33771 23.4512   2
   5  23  11 9.12175 32.1713   2
 -23   5 -11-16.2816 26.2144   1
 -11 -23   5 21.0975 28.5427   1
  11  23   5-25.9202 30.1292   1
  -5 -23  11 0.25758 23.2161   1
 -23 -11  -5 26.7502 33.8225   1
 -23  11  -5-11.1780 24.4233   1
 -23 -11   5 10.0819 33.0844   1
  23  11   5-19.5767 33.2057   1
  23  11  -5-32.6488 33.9543   1
 -23  -5  11 2.58491 34.7407   1
  11  23  -7 1087.34 38.7610   1
 -23  -7  11 1024.04 44.7245   1
  11   7  23 1028.98 37.9465   2
 -23  11  -7 1131.58 34.8899   1
  23  -7  11 1024.96 38.9804   1
 -11 -23  -7 1165.69 44.1962   2
   7 -23  11 1180.07 34.2724   2
 -23   7 -11 999.501 24.5200   2
 -23  -7 -11 957.849 36.0723   2
   7  23  11 1091.39 42.5958   2
 -23   7 -11 1049.94 36.1131   1
 -11 -23   7 1134.78 40.4241   1
  11  23   7 1169.04 41.7947   1
 -23 -11  -7 1058.43 44.0997   1
  -7 -23  11 1156.68 37.4104   1
 -23 -11   7 1058.79 45.8831   1
  23  11   7 1101.91 44.2301   1
  23   7  11 1075.27 43.9002   1
 -11 -23  -9 636.842 41.3456   2
  -9 -23 -11 629.128 42.0056   2
   9  11  23 842.258 40.3058   2
   9 -23  11 654.485 30.0008   2
  11   9  23 819.165 39.5508   2
  23   9  11 876.056 43.5388   1
  -9 -23  11 830.465 36.5286   1
 -23 -11   9 802.153 45.2379   1
  23  11   9 904.675 42.5831   1
 -23  -9 -11 795.675 36.8301   2
 -23   9 -11 849.918 19.1167   2
   9  23  11 638.630 40.1390   2
 -23 -11  -9 803.047 38.2556   2
  11  23   9 590.359 40.6533   1
 -23   9 -11 819.366 33.1681   1
 -11 -23   9 764.909 37.9623   1
 -23  11  -9 744.477 31.9132   1
  23  -9  11 802.295 37.6251   1
 -23  -9  11 823.739 44.5821   1
  11  23  -9 785.235 35.5136   1
  23 -11  11 3797.66 78.0757   1
 -23  11 -11 3789.98 75.1360   1
 -23 -11  11 3702.06 86.2112   1
 -11 -23  11 3832.26 81.2815   1
  23  11  11 3561.03 84.5617   1
  11  11  23 3789.60 81.5219   2
 -11 -23 -11 3931.53 84.3525   2
 -23 -11 -11 3631.97 79.3724   2
 -23  13   1 298.898 28.8874   1
  13   1  23 349.711 26.6420   2
 -13  23   1 320.956 27.1096   2
 -23 -13   1 351.178 37.9153   1
  23  13   1 298.120 36.2873   1
 -23   1 -13 323.909 21.6149   2
 -23  -1 -13 324.531 23.5102   2
   1  23  13 318.751 35.5524   2
 -13  23  -1 315.502 26.0165   2
  -1  23  13 307.789 34.5205   2
  13  23   1 248.126 33.4233   1
  23   1  13 333.891 33.6303   1
 -13 -23  -1 349.518 38.5383   2
  -1 -23  13 345.888 22.0081   1
 -23 -13  -1 325.866 38.8135   1
 -23  13  -1 276.663 27.5014   1
  23  13  -1 270.612 36.4749   1
  13  23  -1 303.300 31.9768   1
  23  -1  13 303.155 32.3793   1
  -3  23  13 452.027 36.8647   2
 -13  23   3 479.972 29.5308   2
  13   3  23 398.464 28.3772   2
  13  23   3 493.522 35.2048   1
  23   3  13 377.276 35.0584   1
 -23 -13   3 417.233 39.0999   1
 -23  13  -3 463.906 27.6060   1
   3  23  13 431.633 36.3607   2
 -23   3 -13 419.952 20.5298   2
 -23  -3 -13 422.828 26.5690   2
 -13 -23  -3 499.217 37.0520   2
 -13  23  -3 508.834 26.2926   2
  13  23  -3 446.474 34.0026   1
  23  13   3 374.441 36.7446   1
 -13 -23   3 442.947 34.6591   1
 -23 -13  -3 488.359 38.4641   1
  -3 -23  13 472.449 25.8346   1
  23  -3  13 414.796 32.5905   1
  23  13  -3 470.414 37.3705   1
 -23   5 -13 545.010 19.4057   2
  -5  23  13 565.761 37.0111   2
  13   5  23 532.728 31.0005   2
  23   5  13 592.740 38.1358   1
  -5 -23  13 584.141 29.5128   1
  13  23  -5 511.116 33.3872   1
 -23 -13   5 602.774 40.0021   1
 -23  -5 -13 520.515 28.5309   2
   5  23  13 594.985 38.7364   2
 -13 -23  -5 607.228 38.9103   2
 -13  23  -5 588.181 26.1708   2
 -23 -13  -5 575.439 40.3031   1
 -13 -23   5 563.730 37.8172   1
  13  23   5 577.036 36.0220   1
  23  13   5 532.887 38.5302   1
  23  -5  13 570.848 33.6214   1
 -23  13  -5 543.273 28.2998   1
  23  13  -5 559.684 39.0049   1
 -23  -5  13 544.976 39.4259   1
  23  13   7 358.397 36.3868   1
   7 -23  13 340.616 25.5051   2
 -13 -23  -7 268.422 36.3572   2
 -23  -7 -13 346.433 28.5017   2
   7  23  13 238.139 34.9111   2
 -23 -13   7 327.031 37.8691   1
 -13 -23   7 322.582 33.1149   1
  13  23   7 353.420 34.5438   1
  23  -7  13 380.925 31.5653   1
 -23  13  -7 390.952 25.7889   1
  23   7  13 421.956 36.1278   1
  -7 -23  13 328.323 28.8632   1
  13   7  23 321.807 31.2812   2
 -23   7 -13 301.963 14.1563   2
  13  23  -7 358.765 32.0058   1
 -23  -7  13 394.284 36.9943   1
   9  13  23 342.774 36.0937   2
  13   9  23 423.920 33.5169   2
  23   9  13 414.064 39.0123   1
  -9 -23  13 416.757 32.7451   1
  23  -9  13 394.184 31.5239   1
   9 -23  13 398.140 25.3721   2
 -23  -9 -13 421.892 31.7762   2
 -13 -23  -9 436.900 37.9467   2
 -23  -9  13 482.386 40.5054   1
 -23 -13  -9 385.310 34.8790   2
  13  23   9 412.283 38.4785   1
 -23  13  -9 418.568 27.0003   1
 -13 -23   9 387.078 37.1456   1
  13  23  -9 372.721 33.2605   1
 -23 -13   9 452.246 39.5611   1
 -23 -11  13 1099.94 48.3024   1
  23 -11  13 1102.54 40.7786   1
  13  23  11 1099.37 47.3095   1
 -23  13 -11 1139.89 35.3155   1
 -23 -13  11 1127.96 49.0053   1
 -13 -23  11 1124.33 44.6327   1
 -11 -23  13 1065.60 43.7867   1
  11 -23  13 1065.62 31.8362   2
  11  13  23 1100.10 45.4563   2
 -23 -11 -13 1088.86 41.9260   2
  13  11  23 1135.17 44.1316   2
 -23 -13 -11 1096.38 42.9228   2
  23 -13  13 1266.43 40.3715   1
 -23 -13 -13 1162.18 45.3813   2
  13  13  23 1264.43 47.5962   2
 -13 -23  13 1206.57 47.5314   1
  15  -1  23 324.046 24.6149   2
 -15  23   1 309.911 26.8356   2
 -15  23  -1 355.658 26.5048   2
  15   1  23 385.474 26.2909   2
 -23  -1 -15 353.093 23.4810   2
 -23   1 -15 336.425 21.4158   2
  -1  23  15 276.226 37.3299   2
  -1 -23  15 331.310 22.4628   1
 -23 -15   1 289.872 37.9023   1
  23  -1  15 316.015 34.0788   1
  23  15  -1 315.599 36.6480   1
  23  15   1 264.786 35.2528   1
   1  23  15 304.492 36.9295   2
  23   1  15 281.163 34.5192   1
  15  23   1 393.610 34.5280   1
  15  23  -1 318.519 34.0648   1
 -15 -23  -1 293.611 37.4742   2
   1 -23  15 327.188 19.3333   1
 -23 -15  -1 354.527 39.6759   1
 -23  15   1 334.806 28.8949   1
 -23  15  -1 383.091 27.4884   1
  15  -3  23 3725.37 72.5355   2
 -23  -3 -15 3846.52 75.0642   2
  -3  23  15 3736.17 84.1022   2
  23   3  15 3824.91 83.8081   1
  15  23   3 3822.36 83.5279   1
  -3 -23  15 3820.70 75.0018   1
 -23 -15   3 3606.20 86.5777   1
  15   3  23 3818.38 76.9791   2
 -15  23  -3 3876.94 74.3544   2
  23  -3  15 3745.52 81.4445   1
 -15 -23  -3 3788.15 86.1720   2
 -23 -15  -3 3857.17 86.9185   1
 -15 -23   3 3925.39 85.4441   1
 -23  15  -3 3765.74 75.5504   1
  15  23  -3 3848.15 82.2168   1
  23  15  -3 3961.54 85.5207   1
  23  15  -5 1106.33 46.5785   1
  15  -5  23 987.847 29.6073   2
 -23  -5 -15 960.998 36.3241   2
  23   5  15 994.851 45.9898   1
 -23 -15   5 1087.65 48.9050   1
  15  23   5 1013.32 45.0704   1
  15  23  -5 1017.21 41.4389   1
  15   5  23 960.223 37.5941   2
 -15 -23  -5 1033.55 45.7154   2
 -15  23  -5 1061.56 32.1358   2
 -23 -15  -5 993.251 47.8676   1
 -15 -23   5 1088.66 46.8543   1
 -23  15  -5 1002.58 33.9740   1
  23  -5  15 1058.30 41.0289   1
  -5 -23  15 1050.23 36.1105   1
   7  15  23 299.293 37.9979   2
  23   7  15 371.890 39.1320   1
 -23  -7  15 389.089 39.4874   1
 -23  -7 -15 420.739 30.7909   2
  15   7  23 380.311 31.7745   2
 -15 -23  -7 327.709 39.9554   2
   7 -23  15 449.152 27.5949   2
 -23 -15   7 365.398 40.8694   1
  23  -7  15 467.205 32.7663   1
 -15  23  -7 390.208 14.9631   1
 -15 -23   7 408.368 38.7796   1
  15  23   7 397.570 38.3988   1
  15  23  -7 389.463 34.2958   1
 -23  15  -7 348.887 26.0468   1
  -7 -23  15 460.837 32.0111   1
 -23  -9 -15 3408.96 75.4342   2
  15   9  23 3539.14 77.0515   2
   9 -23  15 3468.62 69.7299   2
 -23 -15  -9 3439.64 79.3318   2
  15  23  -9 3584.35 78.2419   1
 -23  15  -9 3436.13 69.7322   1
   9  15  23 3425.29 81.2366   2
 -15 -23   9 3541.55 81.5003   1
  23  -9  15 3589.06 76.0929   1
 -23 -15   9 3407.28 83.5864   1
  -9 -23  15 3543.61 76.6461   1
 -23 -15 -11-72.0771 37.2503   2
  15  11  23-44.3647 35.3471   2
  11 -23  15-48.6635 22.8163   2
 -23 -11 -15-50.1300 33.9056   2
 -11 -23  15 26.6369 34.4178   1
 -15 -23  11-30.0700 36.5794   1
  23 -11  15-34.7271 29.6521   1
  15  13  23 562.820 40.2872   2
 -13 -23  15 530.336 40.9726   1
 -15 -23  13 542.899 41.5401   1
 -23 -13 -15 499.233 38.2335   2
 -23 -15 -13 471.321 38.2231   2
  13  15  23 495.343 40.3898   2
  23 -13  15 551.146 32.9097   1
  15 -15  23 4013.40 79.8560   1
  15  15  23 4161.77 92.1712   2
 -23 -15 -15 3902.87 90.0619   2
 -15 -23  15 4203.39 94.1813   1
  17  23   1 389.917 39.1730   1
  -1 -23  17 437.523 26.1659   1
  17  23  -1 477.458 38.2949   1
 -17  23   1 469.866 29.6816   2
 -17  23  -1 401.818 28.9890   2
  23   1  17 467.638 38.6223   1
   1 -23  17 368.243 22.3347   1
  23  -1  17 429.449 38.6902   1
 -23 -17  -1 401.760 41.7410   1
 -23 -17   1 437.830 43.3656   1
  17   1  23 426.939 29.2152   2
  17  -1  23 422.466 26.8211   2
 -23  17  -1 452.384 29.6836   1
  17   3  23 1983.61 49.3416   2
 -23 -17   3 1925.97 60.7344   1
  23  -3  17 1910.94 55.4664   1
 -23  17  -3 1993.71 47.6180   1
  17  23  -3 2001.57 56.5492   1
 -17 -23   3 1959.95 60.1062   1
   3 -23  17 1915.97 38.8270   1
  23   3  17 2003.74 57.7815   1
  17  -3  23 1814.89 43.1467   2
 -17  23  -3 1991.04 45.8841   2
  17  23   3 1937.82 56.9492   1
  -3 -23  17 1965.98 47.6139   1
 -17  23  -5 35.9061 22.0212   2
 -17  23  -5 19.4517 16.8347   1
  17  23  -5-28.8934 34.5223   1
 -17 -23   5-22.2817 37.0214   1
 -23  17  -5 17.4923 24.5346   1
  17  23   5-44.9410 35.9741   1
  23  -5  17-32.2657 31.4760   1
 -23 -17   5-41.2675 37.5159   1
 -23  -5 -17-61.7966 27.6747   2
 -23  -7 -17 3956.04 80.9756   2
  17  -7  23 3964.01 71.3745   2
  17   7  23 4037.13 82.5585   2
 -23 -17  -7 3660.12 87.3384   2
  -7 -23  17 3905.83 81.7523   1
 -17  23  -7 3791.18 69.4860   1
 -17 -23   7 3789.70 88.4881   1
  17  23  -7 4048.70 86.8149   1
 -23 -17   7 3761.27 90.4649   1
 -23  17  -7 3795.50 75.7605   1
  23  -7  17 4148.17 83.6548   1
 -23  -9 -17 642.625 36.6643   2
 -17 -23   9 701.662 44.5350   1
  17  -9  23 657.897 20.7702   2
 -23  17  -9 677.972 17.8582   2
  17   9  23 710.532 39.2526   2
 -23 -17  -9 713.917 42.8513   2
   9 -23  17 666.768 28.7616   2
  17  -9  23 742.722 34.1628   1
 -17  23  -9 596.186 17.2797   1
 -23  17  -9 702.107 28.7643   1
  17  23  -9 690.034 40.3945   1
  23  -9  17 757.652 36.8363   1
  -9 -23  17 669.634 37.0509   1
  17  11  23-2.88789 33.7557   2
 -23  17 -11 42.7045 23.0911   1
  17 -11  23 24.9173 26.9491   1
 -23 -11 -17-3.07081 32.7833   2
  23 -11  17 17.0854 30.2667   1
 -11 -23  17-13.7749 34.8728   1
  17 -11  23 54.4003 12.8696   2
  11 -23  17-1.94767 22.0078   2
 -23 -17 -11 20.7404 36.1535   2
 -17 -23  11 10.9921 38.1572   1
  17  13  23 1886.26 57.6737   2
 -13 -23  17 1914.88 58.8975   1
  13 -17  23 2017.75 43.1079   1
  17 -13  23 1978.91 48.4772   1
 -17 -23  13 2091.93 61.2090   1
  23 -13  17 1986.53 51.3317   1
  13 -23  17 1907.66 42.1972   2
 -23 -13 -17 1883.49 56.6479   2
 -23 -17 -13 1854.25 59.4789   2
 -15 -23  17 1547.64 56.2108   1
 -23 -15 -17 1535.94 53.6371   2
  15 -17  23 1585.99 38.9885   1
  17 -15  23 1599.07 42.0252   1
  23 -15  17 1544.64 45.7160   1
 -17 -23  15 1547.83 57.9077   1
 -15 -17  23 1477.75 56.0923   1
  17  23  17 1052.20 51.0027   1
  23  17  17 1025.19 52.1548   1
 -17 -23  17 1003.49 49.5202   1
  17 -17  23 989.177 32.7569   1
 -17 -17  23 931.453 49.3174   1
 -23  19  -1 2.30436 26.1886   1
  19   1  23 48.2157 25.8438   2
  19  -1  23 0.62045 23.2908   2
 -19 -23   1-13.1858 40.5796   1
  23  -1  19-29.2478 35.9898   1
  23   1  19-70.9643 36.2783   1
  -1 -23  19-9.45563 23.0362   1
   1 -23  19-2.02078 20.3314   1
 -19  23  -1 1.90017 25.3555   2
 -23  19  -3 1988.64 48.2048   1
   3 -23  19 1988.92 42.1388   1
  19  -3  23 2067.46 45.1026   2
  19   3  23 2123.12 50.5266   2
 -19 -23   3 2110.09 63.1447   1
  19  -3  23 2058.19 56.0797   1
  23   3  19 2062.38 60.2725   1
  19  23  -3 2094.54 60.4902   1
  23  -3  19 2075.25 57.9978   1
 -19  23  -3 1996.65 46.9496   2
  -3 -23  19 1957.13 49.2410   1
 -19  23  -5 2641.35 54.2514   2
 -19  23  -5 2682.51 51.9054   1
  19  23  -5 2859.60 68.4427   1
  19   5  23 2786.13 60.8526   2
  19  -5  23 2576.18 51.7459   2
  19  -5  23 2810.56 64.0573   1
 -19 -23   5 2878.01 71.6392   1
  23   5  19 2746.90 69.6715   1
  23  -5  19 2691.58 65.1748   1
  -5 -23  19 2582.11 59.7752   1
 -23  19  -5 2647.11 55.7422   1
  23  -7  19 28.1518 34.1680   1
 -23  19  -7 19.1423 24.0584   1
  19  23  -7-66.8814 40.4412   1
  19   7  23-23.5684 33.7974   2
 -19  23  -7 8.72285 22.0123   2
  19  -7  23 9.12833 34.0462   1
  -7 -23  19 18.3887 32.8228   1
 -19 -23   7 34.9608 40.8584   1
 -19  23  -7 3.35923 18.1953   1
 -23  19  -7 30.5064 17.8405   2
  19   9  23 126.272 34.7958   2
  23  -9  19 193.193 32.7985   1
 -19  23  -9 198.147 16.6680   1
  19  -9  23 181.245 31.8066   1
 -19 -23   9 126.604 42.3880   1
 -23  19  -9 152.081 23.3810   1
  -9 -23  19 144.338 33.7117   1
 -23  19  -9 196.646 14.7953   2
  19  23  -9 191.285 38.5814   1
  -9 -19  23 158.067 35.9420   1
  19  11  23 4476.85 92.5882   2
 -11 -23  19 4159.26 92.9820   1
  23 -11  19 4502.17 89.7243   1
 -23  19 -11 4250.89 81.6073   1
  19 -11  23 4606.81 87.7319   1
 -19 -23  11 4219.31 98.5391   1
 -11 -19  23 4325.83 93.5848   1
  11 -23  19 4416.22 81.9383   2
  23  19  13 1007.68 50.1462   1
  13 -23  19 979.708 28.5182   2
 -13 -19  23 941.335 46.5480   1
  19  13  23 939.780 46.8098   2
  13 -19  23 988.437 27.1488   1
  19 -13  23 992.391 37.3750   1
 -19 -23  13 1011.10 50.4796   1
  23 -13  19 1025.59 39.8272   1
 -13 -23  19 967.993 47.6356   1
  15 -19  23 242.835 15.2813   2
 -19 -23  15 275.001 45.8418   1
 -23 -15 -19 218.519 39.3049   2
  23  15  19 322.811 45.1667   1
  19  23  15 199.797 43.0972   1
  23 -15  19 268.624 32.0865   1
 -15 -23  19 262.762 43.6212   1
 -15 -19  23 205.563 43.8506   1
  19 -15  23 295.115 29.1993   1
  23  19  15 270.162 42.9064   1
  15 -19  23 230.883 21.2274   1
  19 -17  23 8.07878 24.8398   1
  17 -19  23 11.4902 21.6082   1
  19  23  17 36.9421 44.0209   1
 -17 -23  19-51.6518 43.6982   1
  23 -17  19 35.9482 28.2301   1
  23  17  19-26.9148 42.9269   1
  23  19  17 46.6388 41.0354   1
  19 -19  23 161.748 23.2555   1
  19  23  19 243.819 43.7036   1
  23  19  19 169.833 42.3504   1
  21  -1  23 812.785 43.4946   1
  21   1  23 825.680 45.5775   1
  23  -1  21 795.989 43.3617   1
  23   1  21 788.021 45.2506   1
 -23  21  -1 721.796 32.8634   1
  -1 -23  21 715.026 30.8979   1
   1 -23  21 732.114 28.6509   1
 -21  23  -3 10.5375 23.9501   2
  23  -3  21 24.5896 36.5789   1
  21   3  23-41.0700 40.0823   1
  21  -3  23 20.9208 36.5051   1
  23   3  21-67.2311 40.1304   1
  -3 -23  21 1.92288 28.1355   1
   3 -23  21-12.0592 19.6260   1
 -23  21  -3 55.3689 25.8606   1
 -21  23  -3 25.8591 22.7784   1
  -3 -21  23 26.8446 29.2199   1
 -21  23  -5-8.24672 23.7260   2
   5 -23  21-48.6382 18.6159   1
  -5 -23  21-73.9362 33.8599   1
 -23  21  -5-1.03780 25.4310   1
 -23  21  -5-4.05503 22.6579   2
 -21  23  -5 23.7684 22.0641   1
 -21  23  -7 70.0616 22.1905   2
 -23  21  -7 83.7159 20.2848   2
  21  -7  23 20.8636 36.1337   1
  -7 -23  21-30.1247 35.5578   1
  23  -7  21 25.6298 38.1827   1
  -7 -21  23-20.1031 36.5258   1
 -21  23  -7 66.2028 21.4590   1
 -23  21  -7 47.9430 24.2428   1
  23  -9  21 214.085 34.6409   1
  -9 -23  21 155.909 36.5110   1
  -9 -21  23 177.574 35.8657   1
  21  -9  23 211.373 34.2898   1
 -23  21  -9 105.007 23.3479   1
 -21  23  -9 151.073 19.2784   1
 -23  21 -11 707.975 26.9107   1
  11 -21  23 631.399 20.2623   1
  21  23  11 615.161 45.0722   1
  23  21  11 670.729 46.8921   1
  21 -11  23 758.326 37.6695   1
 -11 -23  21 714.012 42.8059   1
 -11 -21  23 743.286 42.9388   1
  23 -11  21 749.425 38.4380   1
  13 -23  21 619.477 24.8821   2
  13  23  21 604.367 44.7577   2
  23 -13  21 623.954 36.2009   1
  23  13  21 609.933 46.9609   1
  21  13  23 638.406 48.2803   1
  21  23  13 669.384 48.2041   1
  23  21  13 589.997 45.7431   1
 -13 -23  21 577.525 43.0861   1
  21 -13  23 668.271 35.1606   1
 -13 -21  23 468.100 42.2475   1
  15 -21  23 68.2567 15.4768   2
  21 -15  23 78.7595 29.3864   1
  15  21  23 36.7359 41.1299   2
  15  23  21 106.740 40.7529   2
  21  15  23 93.2454 42.8057   1
  21  23  15 22.7364 40.7482   1
  23  15  21 91.0340 41.8336   1
  15 -21  23 42.1301 13.7164   1
 -15 -23  21 68.0802 40.6318   1
  23 -15  21 57.1532 30.6577   1
  23  21  15 138.800 43.3412   1
  15 -23  21 47.8283 16.4826   2
 -15 -21  23 93.9801 41.8171   1
  23  17  21 720.797 50.5354   1
  21  17  23 687.141 48.6700   1
  21  23  17 699.830 50.7635   1
  23  21  17 675.674 47.9952   1
  17  21  23 648.593 47.8227   2
  21 -17  23 679.979 32.7077   1
 -21 -23 -17 594.833 45.0840   2
  23 -17  21 667.075 34.2663   1
  17 -21  23 535.319 20.8758   1
  21  19  23 60.0857 45.7803   1
  19  23  21 39.4934 44.6040   1
  21  23  19 105.652 44.3457   1
  21 -19  23 122.888 25.7417   1
  23 -19  21 100.722 26.7502   1
  23  19  21 151.378 46.8413   1
  23  21  19 101.593 45.5387   1
  21  21  23 48.9129 45.9171   1
  21  23  21 41.0849 46.9967   1
  23  21  21 14.9575 47.1307   1
  23   1  23 111.957 40.0056   1
  23  -1  23 147.211 38.8886   1
   1  23  23 140.924 40.6334   2
  -1 -23  23 101.575 27.1348   1
   1 -23  23 121.321 24.8635   1
  23  -3  23 2939.92 71.7841   1
  -3 -23  23 2857.54 64.5776   1
 -23  23  -3 2907.90 61.2944   1
   3 -23  23 2824.07 58.0933   1
   3  23  23 2814.90 75.6894   2
 -23  23  -3 2830.55 60.3606   2
 -23  23  -5 3498.36 67.9043   1
 -23  23  -5 3229.58 66.6007   2
   5  23  23 3399.83 83.4687   2
   5 -23  23 3320.50 64.0239   1
  -5 -23  23 3388.74 74.2530   1
 -23  23  -7-46.2171 21.9548   2
 -23  23  -7-29.4979 23.2964   1
   7  23  23-68.2186 41.9859   2
  23  -7  23-1.12103 38.0231   1
  -7 -23  23-72.5680 34.7723   1
  23  23   7-5.26544 41.6976   1
 -23  23  -9 1566.65 37.9454   1
  23  23   9 1486.78 58.2836   1
  23  -9  23 1627.75 52.2829   1
  -9 -23  23 1544.09 52.5773   1
  23 -11  23 3586.99 76.9765   1
  23  23  11 3337.16 85.7960   1
 -11 -23  23 3436.43 79.6974   1
  11  23  23 3309.90 83.3759   2
  23  11  23 3428.31 85.2923   1
  23 -13  23 291.888 34.0199   1
 -13 -23  23 252.380 40.0416   1
  23  23  13 209.484 45.1608   1
  23  13  23 315.186 44.0852   1
  13 -23  23 250.158 22.7575   2
  13  23  23 166.841 40.9974   2
  15 -23  23 38.3809 16.9846   2
 -23 -23 -15 14.2784 40.6692   2
 -15 -23  23 48.1800 40.1685   1
  15  23  23 110.492 41.0915   2
  23  15  23 87.5839 43.9885   1
  23 -15  23 74.2480 31.0300   1
  23  23  15 25.6734 41.1735   1
  23  17  23 149.147 46.6784   1
  23  23  17 105.155 45.3011   1
  17  23  23 156.033 43.1318   2
  23 -17  23 122.873 31.1745   1
 -23 -23 -17 96.4683 42.3493   2
 -23 -17  23 102.154 44.8175   1
  23  23  19 80.3551 44.9147   1
 -23 -23 -19 117.133 42.9834   2
 -23 -19  23 113.803 47.6412   1
  23 -19  23 128.968 28.4945   1
  23  23  21 36.1970 50.2235   1
 -23 -23  21-53.9501 50.7886   1
  21  23  23-104.917 51.0230   1
  23  21  23 3.36909 50.0426   1
 -23 -21  23-130.960 52.0927   1
  23  23  23 677.646 56.5886   1
 -23 -23  23 848.139 60.3639   1
 -24   0   0 13998.9 247.657   1
   0 -24   0 14227.6 246.741   2
 -24   0  -2 2216.08 57.1396   1
 -24  -2   0 2231.36 58.3494   1
 -24   2   0 2220.27 56.3851   1
   2  24   0 2296.53 51.0306   1
   0  24  -2 2230.61 48.7176   1
  24   0   2 2361.38 59.5286   1
  24   2   0 2249.63 60.0191   1
 -24   0   2 2240.43 57.7233   1
   2 -24   0 2245.68 55.4852   2
   0 -24  -2 2271.21 57.6576   2
  -2 -24   0 2176.12 57.1946   2
   0 -24   2 2283.83 56.6561   2
   2 -24   2 1566.62 43.1077   2
  -2 -24  -2 1525.88 45.4272   2
 -24   2   2 1512.42 45.2290   1
 -24   2  -2 1524.45 44.3947   1
 -24  -2  -2 1448.10 45.9367   1
  -2 -24   2 1545.71 45.3639   2
  -2  24   2 1503.80 43.2088   2
  -2  24  -2 1560.75 35.6832   1
   2  24  -2 1518.28 37.6520   1
 -24  -2   2 1509.95 46.9483   1
  24   2   2 1434.76 46.9610   1
  24   4   0 1621.91 51.6333   1
   0  24  -4 1527.17 38.2866   1
 -24   0  -4 1537.29 48.1113   1
 -24   4   0 1614.41 46.4684   1
 -24   0   4 1642.26 50.2654   1
  -4 -24   0 1656.06 50.3905   2
   0 -24   4 1644.42 48.1061   2
   0  24   4 1608.78 48.5300   2
  -4  24   0 1639.92 45.8929   2
   4  24   0 1556.14 42.5429   1
  24   0   4 1642.50 50.1312   1
 -24  -4   0 1632.83 50.3447   1
  24   4   2 2206.95 59.1351   1
  24   2   4 2314.39 58.1527   1
 -24   2   4 2343.74 57.4771   1
  24  -2   4 2254.41 57.2636   1
  -2 -24  -4 2260.37 56.7647   2
   4 -24   2 2210.13 53.5898   2
   4  24  -2 2313.87 50.2436   1
   2  24  -4 2294.70 48.0495   1
 -24  -2  -4 2208.38 56.6346   1
 -24  -4  -2 2113.90 57.5151   1
 -24   4   2 2105.26 54.8300   1
 -24  -2   4 2156.77 57.4851   1
  -4 -24  -2 2189.84 56.9771   2
   2 -24   4 2205.56 53.8128   2
  -2 -24   4 2392.45 55.7653   2
  -2  24   4 2294.88 55.0001   2
  -4 -24   2 2244.22 55.8935   2
  -4  24   2 2133.24 53.5731   2
   4  24   2 2274.62 51.4448   1
  -2  24  -4 2200.26 45.4673   1
 -24   4  -2 2029.19 54.7528   1
 -24  -4   2 2066.27 57.7997   1
 -24   2  -4 2203.44 55.4596   1
  24  -4   4 1700.41 49.2991   1
  -4 -24  -4 1609.27 49.2103   2
   4 -24   4 1727.52 44.5444   2
 -24  -4  -4 1701.06 50.5967   1
  24   4   4 1722.48 50.5525   1
  -4 -24   4 1645.05 48.8204   2
  -4  24  -4 1673.95 36.1733   1
 -24   4   4 1671.72 48.5042   1
  -4  24   4 1694.99 46.1357   2
   4  24  -4 1709.62 41.3006   1
 -24   4  -4 1611.36 46.7548   1
 -24  -4   4 1758.84 51.5401   1
   0 -24   6 3407.91 73.7159   2
   0  24   6 3430.90 75.0543   2
  -6 -24   0 3402.16 76.3352   2
  -6  24   0 3470.51 72.0721   2
  24   6   0 3493.50 78.1708   1
 -24   0   6 3363.97 76.9158   1
   6  24   0 3467.95 71.2017   1
 -24   0  -6 3414.49 74.9324   1
 -24   6   0 3472.12 73.8804   1
  24   0   6 3413.98 75.9788   1
 -24  -6   0 3549.20 77.5294   1
   0  24  -6 3460.35 65.3328   1
  24   6   2 1980.63 54.3339   1
  24  -2   6 1892.45 52.8674   1
 -24   6   2 1836.68 50.6185   1
 -24  -2   6 1845.85 54.1978   1
 -24   2   6 1872.41 52.5896   1
  24   6  -2 1957.46 55.6688   1
   6  24  -2 1842.61 46.1277   1
 -24  -6  -2 1883.13 53.7433   1
 -24   2  -6 1803.38 50.7516   1
  24   2   6 1865.84 53.5517   1
  -6 -24  -2 1744.43 53.0302   2
  -2  24   6 1837.02 51.1244   2
   2 -24   6 1744.68 48.2235   2
  -6  24   2 1965.29 48.8799   2
  -2 -24   6 1834.59 51.2494   2
   2  24   6 1717.32 51.3496   2
  -6 -24   2 1877.29 52.7406   2
   6  24   2 1796.72 47.3709   1
 -24  -2  -6 1811.61 51.6299   1
 -24  -6   2 1854.11 54.7595   1
  -2  24  -6 1717.71 38.5280   1
 -24   6  -2 1831.17 48.2526   1
   2  24  -6 1774.52 41.9089   1
  24  -4   6 116.790 31.5047   1
 -24   4   6 106.679 32.3746   1
 -24   6   4 87.9584 31.1252   1
   6 -24   4-5.69849 28.0857   2
  -4 -24  -6 65.6047 33.8545   2
 -24   4  -6 75.7346 28.0698   1
 -24  -6  -4 115.724 33.4104   1
   4  24  -6 16.0325 23.5786   1
  24   6   4 110.771 33.9284   1
  24   4   6 64.0045 33.6227   1
  -6 -24  -4 102.210 32.8274   2
   4 -24   6 48.5214 27.3190   2
  -4  24   6 75.3170 30.9914   2
  -6  24   4 73.9595 29.4621   2
 -24  -6   4 86.2617 34.2460   1
 -24   6  -4 89.1589 28.5319   1
   6  24  -4 48.6707 25.1392   1
  -6 -24   4 61.0740 32.9197   2
   6  24   4 38.6926 28.9371   1
   4  24   6 89.8375 33.6201   2
 -24  -4  -6 71.0760 32.9056   1
  -4  24  -6 60.0078 16.0624   1
 -24  -4   6 82.5036 34.1223   1
  24  -6   6 19228.7 330.362   1
 -24   6   6 18334.7 330.288   1
   6  24  -6 19438.5 325.457   1
  24   6   6 18851.5 332.299   1
 -24  -6  -6 18347.6 331.298   1
  -6  24  -6 19388.2 318.991   1
 -24  -6   6 18097.2 332.351   1
 -24   6  -6 18362.9 327.493   1
   6 -24   6 20173.5 326.719   2
  -6 -24  -6 19454.0 331.848   2
  -6  24   6 19349.9 329.144   2
   0  24   8 25.2486 33.5366   2
  -8  24   0-10.2643 29.4794   2
  -8 -24   0 6.75163 36.1271   2
   0 -24   8-34.2917 33.3289   2
  24   8   0 23.9159 39.1311   1
 -24   8   0-11.4507 32.0573   1
   0  24  -8 30.6916 19.1919   1
 -24   0  -8 68.7493 32.8289   1
 -24   0   8 88.1983 34.4789   1
  24   0   8 90.1120 33.4811   1
   8  24   0 26.0430 29.8170   1
 -24  -8   0 59.3325 36.2277   1
 -24   8   2 1069.14 38.3530   1
 -24  -2   8 1058.44 44.3023   1
 -24  -8  -2 1112.51 44.5335   1
  -8  24   2 988.547 36.9943   2
  -2  24   8 1095.81 41.9709   2
  -8 -24  -2 1064.80 44.4734   2
   2  24   8 964.780 42.6059   2
   2 -24   8 964.607 37.6634   2
  -8  24  -2 1053.14 36.0472   2
  -8 -24   2 1100.11 43.7362   2
 -24  -2  -8 1062.33 41.2225   1
 -24   2  -8 985.339 40.3333   1
   8  24   2 871.326 38.0214   1
  -2  24  -8 992.092 26.0950   1
  24  -2   8 1087.84 42.2170   1
   2  24  -8 946.912 30.0861   1
  24   8   2 1050.37 44.2213   1
 -24   2   8 1091.05 43.3998   1
  24   8  -2 1062.57 45.4487   1
  24   2   8 1098.64 42.1019   1
 -24   8  -2 1056.15 37.7779   1
 -24  -8   2 1066.91 45.2835   1
   8  24  -2 973.636 36.6800   1
   4  24  -8 6942.86 120.280   1
 -24  -4   8 6563.16 130.087   1
  24  -4   8 6689.02 128.478   1
 -24   8   4 6590.07 126.565   1
  -4  24  -8 6398.56 114.312   1
  24   8   4 6624.51 130.433   1
  -8 -24  -4 6551.34 129.706   2
  -4  24   8 6940.06 127.418   2
  -8  24   4 6903.81 125.570   2
   4 -24   8 7060.17 124.084   2
   4  24   8 6899.69 128.645   2
   8  24   4 6947.87 126.273   1
 -24  -4  -8 6628.40 128.636   1
 -24  -8  -4 6542.04 129.683   1
 -24   4  -8 6693.94 124.854   1
 -24   8  -4 6442.99 123.923   1
  24   4   8 6687.26 129.279   1
 -24  -8   4 6627.39 131.031   1
   8  24  -4 6984.57 123.768   1
  24  -6   8 357.160 33.0855   1
   6  24  -8 358.418 26.7072   1
 -24  -6   8 337.566 37.4313   1
  24   6   8 298.989 35.9557   1
  24   8   6 466.985 37.3210   1
 -24  -8   6 402.394 37.4131   1
 -24  -8  -6 453.232 37.5697   1
   8  24   6 351.739 32.7065   1
  -8  24  -6 370.199 14.8971   1
 -24  -6  -8 320.700 35.8653   1
   6  24   8 327.294 35.9326   2
 -24   6  -8 318.618 30.4737   1
  -6  24  -8 338.318 12.5946   1
   8  24  -6 297.438 28.7643   1
 -24   8  -6 412.953 29.5459   1
  -6 -24  -8 359.297 37.1559   2
  -8  24   6 388.784 31.8040   2
  -6  24   8 372.104 33.7854   2
  -8 -24  -6 397.559 35.4939   2
   6 -24   8 340.598 28.4027   2
   8  24  -8 2754.41 58.9623   1
  24   8   8 2607.78 66.7347   1
 -24  -8  -8 2660.54 66.8348   1
  -8 -24   8 2775.52 62.3634   1
 -24   8  -8 2639.56 60.1273   1
  24  -8   8 2739.16 63.2007   1
 -24  -8   8 2581.83 68.1776   1
  -8  24   8 2615.09 63.4961   2
  -8 -24  -8 2568.56 66.8342   2
   8 -24   8 2717.76 57.6132   2
   0  24  10 1410.59 50.0447   2
 -10  24   0 1503.04 44.2879   2
 -10 -24   0 1341.73 53.3030   2
 -24   0 -10 1114.76 48.1842   1
 -24   0  10 1244.01 52.0476   1
  10  24   0 1263.40 46.4270   1
 -24 -10   0 1395.60 54.5451   1
  24   0  10 1388.33 50.4879   1
  24  10   0 1356.99 54.0144   1
 -24  10   0 1421.39 45.2489   1
  24  10   2 20.2585 34.7646   1
  24  10  -2-13.6645 35.6497   1
 -24  10   2 4.77747 27.8747   1
 -24  -2  10 14.8003 35.0012   1
 -24 -10  -2-21.9167 35.6147   1
  10  24   2-58.8674 30.9306   1
 -24  10  -2-15.6421 28.4514   1
  -2  24  10-18.4068 34.1875   2
 -10  24   2 20.0595 27.6761   2
   2  24  10-2.99446 32.7686   2
 -10 -24  -2-24.5348 36.2470   2
   2 -24  10-39.9460 29.3350   2
 -10 -24   2 25.5721 34.5827   2
 -24  -2 -10-34.3813 33.0506   1
 -24 -10   2-34.0896 35.0865   1
  10  24  -2-52.7591 29.0889   1
  24   2  10 19.1506 32.2795   1
 -24 -10   4 1326.01 48.3595   1
  24   4  10 1292.02 46.1671   1
   4  24  10 1299.94 46.4231   2
 -10 -24  -4 1220.71 47.0391   2
   4 -24  10 1246.05 39.9772   2
 -24  10  -4 1412.60 40.0110   1
  24  10   4 1316.92 47.7420   1
  10  24  -4 1341.28 42.1990   1
 -24   4 -10 1371.27 42.0730   1
  -4 -24  10 1316.72 37.3966   1
 -24  -4 -10 1325.44 45.7244   1
  10  24   4 1359.01 43.6746   1
 -24 -10  -4 1441.59 48.9861   1
 -10  24   4 1329.91 41.5173   2
  -4  24  10 1289.98 45.8268   2
  24  -4  10 1368.65 44.5952   1
  24  10  -4 1412.42 49.4293   1
   4  24 -10 1454.31 35.4384   1
 -24  10   4 1354.92 44.1701   1
 -24  -4  10 1409.14 49.1202   1
   6  24 -10 783.967 29.7198   1
  -6  24  10 697.417 37.4958   2
 -10  24   6 706.989 35.5406   2
  10  24  -6 769.749 33.3911   1
 -10 -24  -6 720.433 40.6226   2
   6 -24  10 758.748 31.3771   2
 -24  -6 -10 732.550 32.5781   2
   6  24  10 767.227 39.7930   2
 -10 -24   6 758.090 35.9352   1
  -6 -24  10 784.359 32.4342   1
  10  24   6 716.493 36.9423   1
 -24   6 -10 752.537 33.7712   1
 -24 -10  -6 738.244 40.9705   1
 -24  -6  10 764.950 42.1039   1
  24  -6  10 720.191 36.1293   1
  24  10   6 716.750 41.1314   1
 -24 -10   6 771.157 41.6358   1
  24   6  10 783.856 39.7300   1
 -24  10  -6 825.153 32.4690   1
 -10  24   8 302.624 33.7051   2
   8 -24  10 307.391 26.2085   2
  -8  24  10 289.392 34.2838   2
 -10 -24  -8 300.447 35.6715   2
  -8 -24 -10 322.417 36.6564   2
 -24  10  -8 280.773 28.3469   1
  24   8  10 371.642 37.0689   1
 -24  -8 -10 365.863 30.1555   2
   8  24  10 382.275 37.3034   2
 -24   8 -10 344.492 29.2735   1
 -24 -10  -8 300.091 36.9889   1
 -10 -24   8 353.075 32.8556   1
  10  24   8 326.909 34.2040   1
  -8 -24  10 343.112 30.1910   1
  10  24  -8 324.062 29.4338   1
 -24  -8  10 308.623 37.4177   1
  24  -8  10 431.341 32.6279   1
 -24 -10   8 360.938 39.2939   1
  24  10   8 321.071 38.1317   1
   8  24 -10 333.283 27.7712   1
  24  10  10 3920.52 87.8171   1
 -24 -10 -10 3874.08 81.9665   2
 -24  10 -10 3893.77 78.5683   1
 -10 -24  10 3978.76 83.5181   1
 -24 -10  10 3874.01 88.7346   1
  24 -10  10 3928.41 82.7186   1
  10  24 -10 4061.76 80.3023   1
  10  10  24 3993.14 84.2228   2
 -10 -24 -10 3791.38 86.5798   2
  10 -24  10 4013.97 76.5247   2
 -12  24   0 1418.35 40.3313   2
   0  24  12 1435.53 48.2816   2
 -24   0 -12 1312.03 35.8998   2
 -12 -24   0 1415.95 51.4241   2
  24  12   0 1355.59 49.4564   1
 -24  12   0 1310.04 41.7969   1
 -24 -12   0 1344.34 50.6132   1
  12  24   0 1341.42 45.3585   1
  24   0  12 1397.15 46.7774   1
 -24  -2  12 718.621 41.8885   1
 -24  12   2 755.842 36.1591   1
  -2  24  12 834.057 41.4072   2
 -12  24   2 747.576 34.0283   2
  12  24   2 794.635 37.9551   1
 -24 -12   2 770.007 43.3178   1
 -24  12  -2 752.134 33.0553   1
  24  12   2 825.724 42.7877   1
   2  24  12 879.060 40.8608   2
  24  -2  12 813.726 38.3498   1
  -2 -24  12 855.452 28.4791   1
 -24 -12  -2 782.849 43.9431   1
  12  24  -2 813.282 36.5093   1
  24   2  12 816.775 40.6133   1
  24  12  -2 759.287 41.6164   1
 -12  24  -2 839.068 31.8891   2
 -24  -2 -12 746.340 30.2273   2
 -12 -24  -2 779.758 41.5817   2
 -24   2 -12 761.703 26.5682   2
  24   4  12 820.374 40.6110   1
 -24 -12   4 814.151 42.8175   1
 -12 -24  -4 850.424 42.5291   2
 -24   4 -12 746.859 24.2523   2
   4  24  12 776.057 39.8841   2
 -24  -4 -12 769.642 31.3538   2
 -12  24  -4 829.660 30.3987   2
   4 -24  12 826.140 34.3598   2
  -4 -24  12 801.479 30.7230   1
 -24 -12  -4 877.115 42.8311   1
  12  24   4 759.785 38.5570   1
 -12  24   4 844.962 35.0878   2
  -4  24  12 825.509 40.4192   2
 -24  -4  12 838.449 42.4371   1
  24  12  -4 920.688 43.6987   1
  12  24  -4 908.706 37.1828   1
  24  -4  12 842.738 38.5891   1
 -24  12  -4 789.975 32.6565   1
  24  12   4 821.503 41.0370   1
  -6  24  12 960.976 42.0940   2
 -12  24   6 892.782 38.7838   2
  12   6  24 1012.52 37.8890   2
  12  24  -6 977.524 38.7160   1
  24  -6  12 1065.66 39.9458   1
 -12 -24  -6 926.054 42.8614   2
 -24   6 -12 1027.72 25.0781   2
   6 -24  12 996.163 34.6804   2
   6  24  12 981.875 42.8582   2
 -24  -6 -12 993.475 35.9754   2
  24  12   6 936.482 44.6769   1
 -24 -12  -6 965.064 46.4354   1
 -12 -24   6 1063.33 41.1339   1
  -6 -24  12 1012.31 35.4254   1
  12  24   6 911.004 41.7856   1
 -24  -6  12 984.498 46.4370   1
 -24  12  -6 1009.90 34.6436   1
 -24 -12   6 995.115 45.8366   1
  24   6  12 982.004 43.6135   1
   8 -24  12 367.895 26.2853   2
 -24   8 -12 403.640 15.1918   2
 -12 -24  -8 342.569 36.6269   2
 -24  -8 -12 333.743 30.6737   2
 -24 -12   8 353.449 38.9407   1
  12  24   8 408.793 36.4105   1
  -8 -24  12 345.785 31.3208   1
 -12 -24   8 370.128 34.6245   1
  24  -8  12 356.707 31.9715   1
  24   8  12 396.804 37.5965   1
 -24  12  -8 318.505 28.1467   1
  12  24  -8 398.098 31.6864   1
 -24  -8  12 342.687 39.0742   1
  12   8  24 350.653 32.0800   2
  10  12  24-10.9861 34.6510   2
  10 -24  12 38.8161 22.1485   2
 -10 -24  12 5.84539 30.9969   1
 -12 -24  10-32.0676 33.1201   1
 -24 -12  10-45.5020 38.0291   1
  12  10  24-41.0240 32.4873   2
 -24 -12 -10-44.5349 31.8486   2
 -24  10 -12 4.98142 25.6824   1
  12  24  10-42.2187 34.3689   1
 -24  12 -10-34.0041 25.5355   1
  24 -10  12-27.4117 29.6076   1
  12  24 -10-44.7315 30.0797   1
 -24 -10 -12-20.0366 31.9272   2
 -24 -10  12-50.7282 37.9125   1
  24 -12  12 3.27103 29.2390   1
 -24  12 -12-4.40635 26.5504   1
 -24 -12 -12-17.0300 32.4908   2
 -12 -24  12-30.4941 34.1678   1
  12  12  24 35.2531 34.6377   2
  24   0  14 2217.71 60.5232   1
  14  24   0 2159.45 57.9848   1
  14   0  24 2229.33 51.1840   2
 -14 -24   0 2262.97 63.0607   2
   0 -24  14 2319.95 46.7208   1
 -24 -14   0 2387.67 64.6825   1
 -24  14   0 2342.81 54.0734   1
 -24   0 -14 2123.48 48.6973   2
 -14  24   0 2254.83 52.7467   2
 -24   2 -14 518.392 23.7448   2
 -14  24  -2 551.999 29.3032   2
 -24  -2 -14 478.466 26.8956   2
  24   2  14 531.170 38.4402   1
  24  -2  14 576.478 36.2385   1
 -14 -24  -2 552.786 40.8154   2
 -24  14   2 589.861 32.3940   1
 -24 -14  -2 617.094 41.8451   1
  -2 -24  14 527.183 25.3882   1
 -24  14  -2 552.816 29.7583   1
  14  24   2 540.795 37.3211   1
 -24 -14   2 559.969 40.6749   1
  -2  24  14 528.862 39.4374   2
  14   2  24 487.291 30.2343   2
 -14  24   2 533.222 30.9507   2
  14  24  -2 621.174 36.4134   1
 -24  -4 -14 1000.72 35.1826   2
 -14  24  -4 922.767 33.5376   2
 -14 -24  -4 860.540 47.5149   2
 -24  14  -4 866.312 35.1335   1
  24  -4  14 984.324 41.1417   1
 -24 -14  -4 849.629 47.7249   1
 -14 -24   4 1044.48 44.7862   1
  -4 -24  14 1086.73 34.9214   1
  14  24  -4 911.456 41.3060   1
 -24 -14   4 821.486 46.2046   1
  24   4  14 1052.96 45.2755   1
  14  24   4 872.407 43.0075   1
  -4  24  14 1101.15 46.0294   2
  14   4  24 994.083 37.4191   2
 -24   4 -14 997.600 27.3619   2
 -14  24   4 1066.04 39.2907   2
 -24  -4  14 997.747 47.5819   1
  14   6  24 1807.82 48.9961   2
 -24   6 -14 1751.07 36.1018   2
  24   6  14 1756.31 56.2938   1
  -6 -24  14 1878.54 47.8549   1
  14  24  -6 1855.39 51.1712   1
 -24  -6 -14 1698.66 46.5466   2
 -24 -14   6 1764.32 58.3696   1
 -24  14  -6 1665.68 44.8907   1
   6 -24  14 1917.64 46.6845   2
 -14 -24   6 1865.53 55.2882   1
  14  24   6 1740.04 54.3147   1
 -24  -6  14 1714.59 56.8207   1
  24  -6  14 1816.33 51.2226   1
  14   8  24 289.643 33.9015   2
 -24  -8 -14 257.379 31.9714   2
   8 -24  14 344.541 27.4167   2
 -24 -14   8 297.169 42.4061   1
 -24 -14  -8 318.631 36.0978   2
  14  24   8 245.153 37.8696   1
 -14 -24   8 364.849 39.3556   1
  24  -8  14 319.957 34.3910   1
  -8 -24  14 397.064 32.8702   1
 -24  14  -8 354.106 27.6846   1
  14  24  -8 343.372 34.9261   1
   8  14  24 315.229 38.3401   2
 -24 -14 -10 705.372 41.9147   2
  14  24 -10 758.561 39.0988   1
 -24  14 -10 766.490 32.1396   1
 -14 -24  10 723.335 44.0126   1
 -10 -24  14 725.522 40.5817   1
  10  14  24 754.863 42.8138   2
  24 -10  14 826.043 37.9192   1
  14  10  24 637.841 40.8113   2
  10 -24  14 796.006 30.7051   2
 -24 -10 -14 666.866 37.5226   2
  24 -12  14 1803.94 50.1488   1
 -24  14 -12 1843.37 44.9216   1
  12 -24  14 1797.81 42.1461   2
  12  14  24 1800.11 55.3903   2
  14  12  24 1737.04 55.1124   2
 -24 -12 -14 1768.98 52.9930   2
 -12 -24  14 1886.99 56.0252   1
 -14 -24  12 1865.63 56.8299   1
 -24 -14 -12 1822.24 54.6568   2
  14  14  24 1061.10 46.6393   2
 -24 -14 -14 1086.05 46.2183   2
  24 -14  14 1189.67 40.5820   1
 -14 -24  14 1080.45 49.1133   1
  16  24   0 19.2132 36.2016   1
 -24  16   0 22.6350 27.5319   1
  24   0  16 64.5079 34.3881   1
   0 -24  16 40.8523 20.0996   1
 -16  24   0 59.5535 27.1926   2
  16   0  24 52.3271 25.0312   2
 -24   0 -16 34.0583 22.2240   2
 -24  16  -2 50.1259 26.9456   1
   2 -24  16 60.4240 16.1579   1
  16  24  -2 25.8119 33.3979   1
  16  24   2 52.4465 34.4019   1
  24   2  16 24.1523 35.8288   1
  24  -2  16 9.23976 32.8488   1
  -2 -24  16 72.4692 22.7672   1
  16  -2  24 32.4363 22.5941   2
  16   2  24 21.8681 26.4014   2
 -16  24  -2 59.6342 24.5832   2
 -24  -2 -16 3.94693 23.9791   2
 -16  24   2 64.2909 27.5994   2
  16  -4  24 344.122 23.1724   2
 -24  -4 -16 333.615 28.3494   2
  16  24   4 363.404 37.6448   1
  -4 -24  16 334.934 28.2881   1
  24   4  16 321.749 37.9228   1
 -16 -24   4 409.431 40.8916   1
 -24  16  -4 358.255 27.7182   1
  16  24  -4 346.420 36.4706   1
 -16  24  -4 387.398 26.1012   2
  24  -4  16 339.276 35.0084   1
  16   4  24 316.887 30.8499   2
  16  -6  24 794.250 27.0890   2
 -24  -6 -16 774.535 34.8937   2
  24   6  16 793.125 44.4864   1
 -16 -24   6 776.639 43.4694   1
  24  -6  16 836.791 40.2014   1
 -24  16  -6 833.043 32.9816   1
  -6 -24  16 846.051 35.7198   1
  16  24  -6 804.741 41.8536   1
 -16  24  -6 772.750 22.2565   1
  16   6  24 824.696 37.7682   2
  16   8  24 1589.56 50.3766   2
  -8 -24  16 1590.02 49.7722   1
 -24 -16  -8 1474.60 54.4784   2
   8 -24  16 1752.79 43.1243   2
  16  24  -8 1580.71 52.8301   1
 -16 -24   8 1571.61 57.3617   1
 -24  16  -8 1631.51 42.7623   1
 -16  24  -8 1416.81 30.1457   1
 -24  -8 -16 1614.75 48.6806   2
  16  -8  24 1685.57 36.2900   2
  24  -8  16 1730.58 50.7905   1
 -24 -16 -10 409.978 41.1543   2
  16  10  24 326.566 39.7514   2
 -10 -24  16 339.437 36.9054   1
 -16 -24  10 332.026 42.6978   1
  24 -10  16 224.401 34.6286   1
 -24  16 -10 297.807 27.7285   1
 -24 -10 -16 172.923 36.1293   2
  16  24 -10 330.222 40.2039   1
 -24  16 -12 2296.36 51.8273   1
  24 -12  16 2422.32 58.0811   1
 -16 -24  12 2394.59 66.4713   1
  12 -24  16 2302.99 49.5837   2
 -24 -12 -16 2260.80 60.7606   2
 -24 -16 -12 2268.80 64.1652   2
  16  12  24 2329.76 62.7882   2
 -12 -24  16 2336.59 63.1713   1
 -24 -14 -16 8.09529 38.5545   2
 -24 -16 -14-56.7343 40.1682   2
 -14 -24  16 3.15119 38.5753   1
  16 -14  24 12.7252 25.8578   1
 -16 -24  14 24.8584 40.5641   1
  24 -14  16-9.10667 30.5160   1
  16  14  24-8.12146 40.2359   2
 -16 -24  16 3361.18 84.5615   1
  24  16  16 3318.42 85.2185   1
  16 -16  24 3541.32 69.1044   1
  16  24  16 3394.40 85.2354   1
 -24  18   0 1045.45 37.7666   1
  24   0  18 955.223 44.9202   1
   0 -24  18 1057.11 31.7958   1
  18  24   0 1147.69 47.4578   1
  18   0  24 988.718 34.4254   2
 -18  24   0 1084.63 37.3800   2
  -2 -24  18 1660.20 42.3204   1
  18   2  24 1701.96 44.5160   2
  18  -2  24 1673.72 40.9325   2
  18  24  -2 1660.28 53.2893   1
 -18 -24   2 1573.47 55.3361   1
  24  -2  18 1620.06 53.4057   1
   2 -24  18 1490.11 36.0579   1
  24   2  18 1758.29 54.0638   1
 -18  24  -2 1589.22 42.4536   2
 -24  18  -2 1760.99 44.2430   1
  18  -4  24 1159.87 33.3670   2
  18   4  24 1248.34 40.6344   2
  24  -4  18 1286.30 46.5792   1
 -18 -24   4 1271.71 51.4095   1
   4 -24  18 1285.31 26.9353   1
  24   4  18 1259.94 50.5783   1
 -18  24  -4 1299.43 36.4765   2
  18  24  -4 1254.94 47.5748   1
 -24  18  -4 1260.80 38.0074   1
  -4 -24  18 1257.51 39.6510   1
 -18  24  -6-3.50394 22.4262   2
  18   6  24-17.9026 31.6992   2
  -6 -24  18-12.9884 29.4487   1
 -24  18  -6 3.38719 23.8628   1
 -18 -24   6-55.1490 39.5246   1
 -24  -6 -18 2.52722 27.3217   2
  18  -6  24 7.82976 19.0960   2
  18  24  -6-61.9804 37.1818   1
 -18  24  -6-21.8502 17.1221   1
  24  -6  18-58.6683 34.0340   1
 -24  -8 -18-14.8985 31.7669   2
  18  -8  24-10.9063 17.6627   2
  18   8  24 2.32802 33.5763   2
  18  -8  24-39.1900 31.6818   1
 -24  18  -8-34.4135 26.0917   1
  24  -8  18 2.11244 32.7925   1
  -8 -24  18-46.1538 32.8176   1
  18  24  -8-86.4028 38.6779   1
  18 -10  24 63.7461 15.3776   2
  18  10  24 76.2756 36.6430   2
  10 -24  18 63.5961 25.4034   2
  18 -10  24 31.4129 31.2491   1
 -24  18 -10 62.6710 24.6287   1
 -18 -24  10 42.6479 42.6758   1
  24 -10  18 93.0043 33.6635   1
 -10 -24  18 72.4084 36.3524   1
 -24 -10 -18 78.9777 34.1194   2
 -18 -24  12 94.5637 43.2182   1
  18  12  24 115.215 38.5483   2
 -24 -12 -18 79.9283 34.5557   2
  24  18  12 27.7613 40.0037   1
  24 -12  18 119.197 32.5094   1
  18 -12  24 80.2240 28.3070   1
  12 -24  18 92.9734 22.4017   2
 -12 -24  18 129.527 36.6134   1
 -14 -24  18-12.2309 39.5061   1
 -24 -14 -18 59.3152 37.8886   2
  18 -14  24-12.9246 27.5482   1
  24  14  18-41.6583 41.4008   1
  14 -18  24 11.2552 21.5671   1
  18  24  14 16.5875 40.2810   1
 -18 -24  14 71.8416 41.6711   1
  24 -14  18 50.3180 31.0512   1
  24  18  14 14.3613 39.5424   1
 -14 -18  24-5.86737 40.4712   1
  16 -18  24 274.392 24.7264   1
  24  16  18 278.842 43.2629   1
 -18 -24  16 204.153 46.6938   1
 -16 -24  18 284.588 43.3887   1
  24 -16  18 279.826 31.8114   1
 -16 -18  24 278.435 44.8816   1
  24  18  16 317.619 43.6236   1
  18 -16  24 273.875 27.8076   1
  18  24  16 277.171 43.3708   1
  18 -18  24 128.514 24.1886   1
  18  24  18 212.014 42.3713   1
  24  18  18 149.845 41.0548   1
  20   0  24 990.568 48.4055   1
  24   0  20 1113.01 49.7500   1
   0 -24  20 1145.56 34.0824   1
  20   0  24 1031.91 36.1781   2
 -24  20  -2 2386.16 55.1523   1
   2 -24  20 2250.84 49.2733   1
  20   2  24 2519.07 55.8554   2
  20  -2  24 2496.85 52.6670   2
  20  -2  24 2395.85 63.4824   1
  24   2  20 2488.50 65.8865   1
  24  -2  20 2523.59 64.6265   1
  -2 -24  20 2257.53 54.4225   1
 -20  24  -2 2348.13 54.4481   2
 -20  24  -4 278.262 23.6424   1
  20   4  24 256.795 32.2050   2
  20  -4  24 281.761 38.2320   1
 -24  20  -4 292.781 28.6669   1
   4 -24  20 272.061 18.6819   1
  24  -4  20 263.005 38.7486   1
  -4 -24  20 298.438 31.1446   1
 -20  24  -4 315.360 27.1019   2
 -20  24  -6 617.635 27.1393   2
  20   6  24 522.033 36.9947   2
  20  -6  24 526.674 38.8930   1
 -20  24  -6 535.675 23.7007   1
  24  -6  20 577.237 40.0954   1
 -24  20  -6 460.435 29.3934   1
  -6 -24  20 565.075 35.5718   1
 -24  20  -6 564.009 24.1313   2
  -8 -20  24 54.4288 34.3309   1
  20  -8  24 60.0138 32.4946   1
  -8 -24  20 19.5309 34.5914   1
 -24  20  -8 11.5645 17.4102   2
  20   8  24 31.0731 34.4866   2
  10  24  20 79.0193 39.1356   2
  20  10  24 42.3147 36.3942   2
  24 -10  20-7.66225 34.1918   1
 -24  20 -10-43.4428 25.3725   1
  20 -10  24 51.4272 33.0415   1
  24  20  10-92.6529 43.6368   1
 -10 -24  20 72.7315 36.4224   1
 -10 -20  24 44.1017 36.5826   1
  12 -24  20 67.5571 22.9685   2
  20  12  24 41.8064 37.8616   2
  12  24  20 7.62618 38.4046   2
  12 -20  24 62.2015 18.5112   1
  24  12  20 33.0067 41.4860   1
  20  24  12 61.6674 41.2202   1
 -12 -24  20 72.8326 38.1145   1
  20 -12  24 67.6835 30.9118   1
  24  20  12 36.5722 39.3964   1
  24 -12  20 94.1950 32.5720   1
  14  24  20 547.954 45.2628   2
 -14 -24  20 633.292 44.3642   1
  20  24  14 617.713 48.3679   1
  14 -20  24 539.254 22.7362   1
  24  14  20 639.011 49.1851   1
  24 -14  20 643.999 36.5631   1
  24  20  14 509.448 45.7662   1
  20 -14  24 602.488 34.0348   1
 -14 -20  24 678.249 43.8998   1
  14 -24  20 505.723 23.5371   2
  16  20  24 478.860 44.2966   2
  20  24  16 567.433 47.7917   1
  24  20  16 555.414 47.4167   1
  24  16  20 534.308 46.8146   1
  16 -20  24 468.961 23.4725   1
  20 -16  24 474.828 31.3500   1
  24 -16  20 521.359 35.2731   1
 -20 -24 -16 527.964 44.8142   2
 -16 -24  20 580.041 45.8463   1
  24  18  20 389.142 44.9995   1
  24  20  18 487.017 47.0495   1
  20  24  18 473.429 45.7496   1
  18  20  24 490.865 45.6774   2
  24 -18  20 396.726 31.1861   1
  20 -18  24 434.876 28.7715   1
  18 -20  24 410.005 24.2754   1
  24  20  20 592.497 51.4846   1
  20 -20  24 510.702 27.0892   1
 -24 -20  20 510.654 50.7328   1
  20  24  20 481.986 49.9240   1
  22   0  24-42.2664 39.2297   1
  24   0  22-9.61898 38.2080   1
   0 -24  22-12.8038 24.5034   1
   0 -22  24-12.1515 26.0192   1
   0  24  22 8.44461 38.5747   2
  22  -2  24 0.41487 37.4115   1
  -2 -24  22 22.3358 27.5760   1
   2 -24  22 28.4146 21.8416   1
  24  -2  22 1.69608 39.1436   1
 -24  22  -2-33.8035 28.0276   1
  -2 -22  24 8.40845 29.2472   1
   2  22  24-61.3748 40.8463   2
 -22  24  -2-11.7697 27.3983   2
   2  24  22-19.7779 39.8304   2
   4  22  24 83.4283 40.2767   2
  24  -4  22 168.266 40.0380   1
  -4 -24  22 188.989 31.9264   1
   4 -24  22 174.819 20.9016   1
 -22  24  -4 103.751 25.0435   1
 -24  22  -4 68.3659 27.1426   1
  22  -4  24 176.910 37.2335   1
  -4 -22  24 136.245 32.5504   1
   4  24  22 81.2553 43.4606   2
 -22  24  -4 120.248 26.5413   2
   6  22  24 388.282 46.2620   2
   6  24  22 450.746 43.8589   2
 -22  24  -6 453.710 26.7993   2
 -22  24  -6 478.170 26.3749   1
 -24  22  -6 355.155 28.4474   1
  24  22   6 396.440 45.1518   1
 -24  22  -6 483.382 25.2541   2
  24  -6  22 430.544 41.9866   1
  22  -6  24 426.899 40.2855   1
  -6 -22  24 521.209 37.4734   1
  -6 -24  22 512.783 36.5812   1
   6 -24  22 438.942 17.5344   1
   8  22  24 99.0098 40.6308   2
  -8 -24  22 115.061 35.2914   1
  -8 -22  24 82.9418 36.1200   1
  22  -8  24 73.5763 36.0363   1
   8  24  22 69.6032 42.3608   2
 -24  22  -8 99.0747 19.4024   2
  24  22   8 149.931 41.5547   1
 -24  22  -8 71.0823 24.1324   1
 -22  24  -8 89.6052 21.2237   1
  24  -8  22 134.707 36.0507   1
  22  24   8 84.6366 42.1508   1
 -10 -22  24 124.300 38.3480   1
 -22  24 -10 50.8287 19.2836   1
  22  10  24 103.793 43.7654   1
 -24  22 -10-7.44166 24.7761   1
  24  10  22 126.573 42.4787   1
  22  24  10 95.8178 44.4233   1
  22 -10  24 86.9443 33.9475   1
 -10 -24  22 94.4804 38.7684   1
  24 -10  22 64.7417 35.4607   1
  24  22  10 63.0448 42.0802   1
  10  22  24 45.4612 42.7576   2
  10  24  22 82.7641 41.6898   2
 -22 -24 -12 477.478 45.4472   2
  12  22  24 481.051 45.3265   2
  12  24  22 521.295 45.7261   2
  12 -24  22 537.747 26.4362   2
  24  12  22 462.187 44.9705   1
  22  12  24 417.001 45.0774   1
  22  24  12 469.123 46.2591   1
 -12 -22  24 429.650 43.0221   1
 -12 -24  22 476.035 42.7923   1
  22 -12  24 472.852 36.3138   1
  24  22  12 444.022 46.0538   1
  24 -12  22 457.019 37.1772   1
  22  24  14 24.5246 42.1398   1
  24  22  14 32.6872 42.2840   1
 -22 -24 -14-21.6365 40.8881   2
  14 -24  22 8.23959 19.8150   2
  22 -14  24 8.92673 31.1592   1
  14  22  24-14.7318 42.5762   2
  14  24  22-57.5864 42.0685   2
  14 -22  24 14.3024 19.3096   2
  22  14  24 13.5018 42.1506   1
  24  14  22 33.3364 43.9338   1
 -14 -22  24-3.26759 40.4489   1
  24 -14  22 41.7759 32.7255   1
 -14 -24  22 27.5923 40.0094   1
  16  22  24 554.624 47.7783   2
  16  24  22 514.611 47.9148   2
  22  16  24 503.380 49.4488   1
  24  16  22 539.731 50.7379   1
  24  22  16 558.957 49.0965   1
  22  24  16 441.895 47.7422   1
  22 -16  24 536.264 33.0856   1
  24 -16  22 516.920 35.2898   1
 -16 -24  22 416.743 46.7845   1
 -24 -22 -16 563.661 46.9413   2
 -22 -24 -16 550.211 46.3136   2
 -24 -16  22 510.854 50.9242   1
  22  18  24-25.9554 47.4316   1
  18  22  24 103.620 45.3051   2
  24  18  22 83.8782 46.3811   1
  24  22  18 17.7030 46.6478   1
  22  24  18 78.4848 44.1840   1
 -24 -22  18 97.1524 48.6472   1
  22 -18  24 38.2827 29.3286   1
 -24 -22 -18 136.414 45.3446   2
 -22 -24 -18-24.0099 44.2764   2
 -24 -18  22 40.5858 47.9513   1
  24 -18  22 22.7586 30.7512   1
  20  24  22 714.020 55.2533   1
  22  24  20 692.565 55.2126   1
  22  20  24 613.303 54.5434   1
 -24 -22  20 594.117 56.2130   1
  24  22  20 642.794 54.1527   1
  24  20  22 498.418 55.1845   1
 -24 -20  22 612.315 54.9913   1
 -22 -20  24 587.326 54.6382   1
  22 -20  24 606.036 32.0193   1
 -22 -24  22 613.335 57.9221   1
 -22 -22  24 735.927 59.2101   1
 -24 -22  22 719.776 61.1180   1
  24  22  22 758.029 59.4089   1
  22  22  24 741.789 59.1417   1
  22  24  22 698.868 59.4142   1
  24  24   0 1222.26 55.0061   1
   0 -24  24 1365.85 40.0599   1
   0  24  24 1354.29 55.4972   2
  24  24   2 1668.93 59.3021   1
 -24  24  -2 1754.91 45.6623   1
  24  -2  24 1722.86 57.7482   1
  -2 -24  24 1702.41 47.3677   1
   2 -24  24 1647.28 42.5726   1
   2  24  24 1706.79 61.0908   2
 -24  24  -4 234.026 26.9092   1
  -4 -24  24 156.974 32.1774   1
   4 -24  24 158.197 22.0193   1
  24  24   4 218.488 43.1091   1
 -24 -24  -4 213.519 44.3723   2
  24  -4  24 143.082 40.2422   1
   4  24  24 218.704 41.7361   2
 -24  24  -4 204.775 27.1104   2
  24  24   6 7304.73 139.732   1
 -24 -24  -6 7028.67 141.075   2
 -24  24  -6 7179.13 123.280   1
  24  -6  24 7570.68 135.022   1
 -24  24  -6 7364.50 121.971   2
  -6 -24  24 7374.53 130.905   1
   6  24  24 7003.81 140.111   2
   8  24  24 1485.25 57.3402   2
 -24 -24  -8 1463.76 57.9576   2
 -24  24  -8 1377.27 33.3065   2
  24   8  24 1515.10 56.7997   1
  24  -8  24 1557.39 51.2269   1
 -24  24  -8 1403.56 35.5871   1
  -8 -24  24 1508.89 50.4468   1
  24  24   8 1385.37 56.3083   1
 -10 -24  24 96.2569 38.3893   1
  24  10  24 103.505 43.8609   1
 -24  24 -10 64.0238 22.2019   1
  10  24  24 44.4932 41.5979   2
 -24 -24 -10 55.0898 42.0711   2
  24 -10  24 113.775 36.5591   1
  24  24  10 66.4762 43.8737   1
 -24 -24 -12 1474.46 59.5626   2
  24  12  24 1558.92 63.8429   1
 -12 -24  24 1502.10 55.8079   1
 -24 -12  24 1448.94 62.5393   1
  24 -12  24 1684.98 50.3720   1
  24  24  12 1522.86 59.7633   1
  12  24  24 1582.69 61.2124   2
 -24 -14  24 94.0947 46.9570   1
 -24 -24 -14 165.890 42.7499   2
  14 -24  24 158.556 21.5413   2
  14  24  24 160.404 45.2704   2
  24  14  24 159.401 47.6065   1
 -14 -24  24 138.944 42.2101   1
  24  24  14 131.822 43.9979   1
  24 -14  24 182.193 34.1657   1
  24  24  16 231.972 45.6871   1
  16  24  24 236.368 46.3776   2
  24  16  24 335.805 48.7160   1
 -24 -16  24 224.072 49.4117   1
 -24 -24  16 193.782 48.4792   1
  24 -16  24 252.376 34.2296   1
  24  18  24 13.2803 48.7241   1
 -24 -24 -18-73.0099 46.6109   2
 -24 -24  18-88.7409 49.6653   1
  24 -18  24 0.83048 31.9639   1
 -24 -18  24-1.30123 48.5490   1
  24  24  18-40.5703 46.9449   1
  24  20  24 495.179 56.0284   1
  24  24  20 474.772 55.0151   1
 -24 -24  20 527.661 56.1215   1
  24 -20  24 422.517 32.8552   1
 -24 -20  24 407.903 55.4678   1
  22  24  24-27.5678 51.5518   1
  24  22  24 49.7616 51.9668   1
 -24 -22  24-53.0712 53.5457   1
 -24 -24  22-10.2084 53.8293   1
 -22 -24  24 33.8681 52.1230   1
  24  24  22-12.0036 50.5415   1
 -24 -24  24 1244.91 67.8902   1
  24  24  24 1293.91 67.4047   1
   1 -25  -1-7.12238 33.7474   2
 -25   1   1-19.4749 35.3741   1
 -25  -1   1 84.2195 33.7778   1
 -25  -1  -1 1.48766 33.7912   1
 -25   1  -1 72.2386 32.7321   1
  -1  25  -1 91.2328 22.6742   1
   1  25  -1 19.3307 25.0703   1
  25   1   1 37.6910 36.0073   1
   1 -25   1 52.7319 29.6172   2
  -1 -25  -1 68.9691 31.5849   2
  -1 -25   1 22.5794 33.9450   2
  25   3   1 35.1941 33.8982   1
  25  -1   3 94.5874 32.3752   1
  25   1   3 88.4625 31.5237   1
   3 -25   1 4.45566 30.0814   2
  -1 -25  -3-17.9738 32.4986   2
   1 -25   3-0.65365 29.8426   2
  -3 -25  -1 20.9952 31.7838   2
  -1 -25   3 14.1648 29.9805   2
  -3 -25   1 46.6711 31.6673   2
  -1  25   3 24.4889 30.5038   2
   3  25   1-24.8171 26.2053   1
  -3  25   1 21.4065 28.6599   2
  -1  25  -3-2.15479 21.3356   1
   3  25  -1-43.9088 26.2660   1
   1  25  -3-13.7220 22.7292   1
 -25   1   3 66.8460 31.1720   1
 -25   3   1 42.0508 30.6538   1
 -25  -1   3 33.8632 31.3163   1
 -25   3  -1 33.2085 30.3759   1
 -25  -3   1-34.0373 35.1068   1
 -25  -1  -3 26.8713 31.2651   1
 -25  -3  -1 3.85943 33.2442   1
 -25   1  -3 12.6311 29.6878   1
  25   3   3 188.940 32.5349   1
 -25   3   3 178.456 29.3281   1
   3  25  -3 196.671 22.7365   1
 -25  -3   3 180.292 31.6960   1
  -3 -25  -3 210.594 32.2621   2
   3 -25   3 197.968 28.4237   2
  -3 -25   3 154.359 30.2405   2
  -3  25   3 226.344 29.4491   2
  -3  25  -3 216.860 18.4643   1
 -25   3  -3 212.497 28.7456   1
 -25  -3  -3 164.847 31.4415   1
  25  -1   5 1559.76 50.0779   1
  25   1   5 1610.93 50.6457   1
  25   5   1 1518.75 51.0670   1
 -25   1   5 1651.99 49.3554   1
  25   5  -1 1601.45 51.5491   1
 -25  -1  -5 1592.94 48.7687   1
 -25   1  -5 1612.68 48.2808   1
  -1  25  -5 1594.53 36.5597   1
 -25  -5  -1 1541.83 50.3112   1
 -25  -1   5 1592.52 50.1753   1
 -25   5   1 1580.35 47.0344   1
  -5 -25  -1 1422.39 49.0121   2
   1 -25   5 1443.12 46.9312   2
  -5 -25   1 1531.46 49.1460   2
  -1  25   5 1642.92 48.0072   2
  -1 -25   5 1686.69 46.8722   2
   1  25   5 1505.69 47.9854   2
  -5  25   1 1591.94 44.7678   2
   5  25   1 1470.33 43.1930   1
   5  25  -1 1564.27 43.0454   1
 -25   5  -1 1522.71 46.8985   1
 -25  -5   1 1577.71 50.7955   1
   1  25  -5 1558.27 38.0022   1
 -25   3   5 189.870 33.3087   1
  25   3   5 209.202 34.9748   1
  25   5   3 201.920 34.5566   1
 -25   5   3 195.169 31.5703   1
  25  -3   5 198.196 33.3294   1
   5 -25   3 200.247 28.3068   2
  -3 -25  -5 203.733 34.2269   2
 -25  -3  -5 179.438 33.1343   1
 -25  -5  -3 206.328 34.5673   1
  -3  25  -5 186.632 17.8712   1
   5  25  -3 248.200 25.4687   1
 -25  -3   5 197.748 34.7777   1
   3 -25   5 214.846 29.6903   2
  -5 -25  -3 240.056 34.7350   2
  -3  25   5 249.930 31.5283   2
  -5  25   3 236.633 30.3707   2
  -3 -25   5 235.828 32.9376   2
  -5 -25   3 207.870 32.5317   2
   5  25   3 182.249 28.6671   1
 -25  -5   3 178.258 34.5546   1
 -25   5  -3 161.452 28.7982   1
   3  25  -5 198.456 23.0219   1
 -25   3  -5 178.204 30.1401   1
  -5 -25  -5 5958.60 117.918   2
   5 -25   5 6167.08 113.035   2
 -25   5  -5 5881.01 113.912   1
  25   5   5 5941.04 119.260   1
  -5 -25   5 5956.79 118.420   2
 -25  -5   5 6001.95 119.048   1
   5  25  -5 6130.89 110.559   1
 -25  -5  -5 5796.82 117.999   1
  -5  25  -5 6011.31 104.604   1
 -25   5   5 5892.81 116.844   1
  -5  25   5 5947.91 115.441   2
  -7 -25  -1 35.3892 34.7871   2
  -1  25   7 45.3851 31.5504   2
  -7  25  -1 23.7002 28.2173   2
  -7 -25   1 71.6477 32.9715   2
   1  25   7 17.0510 31.8693   2
   1 -25   7-20.2181 29.5479   2
  -7  25   1 54.1089 27.0005   2
  -1 -25   7 18.1961 30.1102   2
  25   1   7 8.38404 32.8919   1
 -25   7   1 23.0941 29.4975   1
 -25  -1   7-16.1183 34.8810   1
  25  -1   7 39.0672 30.8329   1
  25   7   1 53.0707 35.2573   1
 -25  -1  -7 17.0520 30.8749   1
   7  25   1-12.1052 28.4546   1
 -25   1   7 50.3676 32.8854   1
  25   7  -1-3.43331 35.8999   1
   1  25  -7 39.4008 19.8253   1
 -25   7  -1 3.89022 29.6955   1
  -1  25  -7 2.59555 17.9026   1
   7  25  -1-3.67141 27.5025   1
 -25   1  -7-5.55694 30.4669   1
 -25  -7   1 1.68210 34.8516   1
 -25  -7  -1 34.9489 34.5500   1
 -25   7   3 374.883 32.3240   1
  25  -3   7 417.873 35.2039   1
 -25  -3   7 409.025 37.0612   1
 -25   3   7 413.083 36.1795   1
 -25  -7  -3 449.864 36.8869   1
   3  25  -7 433.551 24.0659   1
  25   3   7 418.993 36.7568   1
  25   7   3 401.224 36.4836   1
  -7 -25  -3 436.317 37.3146   2
   3 -25   7 419.142 30.1749   2
  -3  25   7 396.343 34.6494   2
  -7  25   3 369.245 31.3563   2
  -7 -25   3 442.301 36.8938   2
  -3 -25   7 413.404 35.1070   2
   3  25   7 463.091 35.7500   2
   7  25   3 460.053 31.4952   1
 -25   3  -7 413.085 32.0521   1
 -25  -3  -7 414.103 35.2163   1
 -25  -7   3 397.193 37.0454   1
   7  25  -3 427.002 29.2719   1
  -3  25  -7 424.791 18.5651   1
 -25   7  -3 407.039 29.9507   1
  -7 -25  -5-6.50132 35.6036   2
  -7  25   5-24.8052 32.9347   2
  -5  25   7-54.6388 34.7158   2
   5 -25   7-26.4012 29.3538   2
 -25   7  -5-57.3965 31.7167   1
  -5  25  -7-2.77166 14.5478   1
   7  25   5-22.5634 30.8721   1
  -7  25  -5 18.1355 15.5847   1
 -25  -7  -5-4.55037 35.9462   1
 -25  -5  -7 39.4203 35.7178   1
 -25   5  -7-53.1329 30.9691   1
 -25   5   7-5.45189 35.6236   1
 -25   7   5-45.4348 35.3827   1
  25  -5   7-5.33072 33.1694   1
 -25  -7   5-5.68027 38.0287   1
   5  25  -7 5.19836 24.8754   1
  25   7   5-34.5093 36.4827   1
  25   5   7-19.7053 37.9403   1
 -25  -5   7-19.0408 36.5572   1
  -5 -25  -7-10.7980 35.4078   2
   7 -25   5-27.1230 27.9925   2
  25   7   7 6192.09 121.673   1
 -25  -7  -7 6163.58 120.915   1
 -25  -7   7 6172.26 122.758   1
   7  25  -7 6306.97 113.003   1
  25  -7   7 6376.58 118.840   1
 -25   7  -7 5977.24 115.199   1
   7 -25   7 6005.26 113.084   2
  -7  25   7 5907.91 117.157   2
  -7 -25  -7 5930.40 120.432   2
  -7  25  -7 6013.16 103.477   1
 -25  -9  -1 4579.65 99.3215   1
   9  25  -1 4445.44 92.0391   1
   9  25   1 4583.16 92.2349   1
 -25  -9   1 4811.79 99.7121   1
  -1  25   9 4386.68 95.5368   2
  -9  25   1 4430.29 91.0640   2
  -9 -25  -1 4601.15 98.5955   2
   1  25   9 4767.04 96.8566   2
   1 -25   9 4804.21 93.2712   2
  -9 -25   1 4340.13 97.8771   2
  -9  25  -1 4676.67 90.3760   2
  25   1   9 4521.57 96.7910   1
 -25   1  -9 4517.85 94.6737   1
 -25  -1  -9 4334.17 96.3222   1
 -25   1   9 4476.95 98.6683   1
 -25  -1   9 4719.31 98.6908   1
 -25   9   1 4531.47 93.0316   1
  25   9   1 4697.67 99.2994   1
  -1  25  -9 4356.39 81.8559   1
  25   9  -1 4555.75 98.9008   1
   1  25  -9 4473.08 83.6285   1
  25  -1   9 4752.94 97.1721   1
 -25   9  -1 4698.21 91.8556   1
  25  -3   9 1023.82 43.1529   1
  25   9   3 1068.07 45.5596   1
  -9  25   3 1015.18 38.6037   2
  -3  25   9 1029.35 43.3459   2
   3  25   9 1036.22 43.2639   2
   3 -25   9 997.259 39.2063   2
  -9 -25  -3 1041.33 45.2301   2
 -25   9  -3 1082.09 38.7262   1
  25   3   9 1023.61 45.0150   1
  -9 -25   3 1061.96 46.3526   2
 -25  -3  -9 993.035 43.1001   1
 -25   3  -9 929.477 40.0269   1
 -25  -9  -3 1089.07 45.8971   1
   9  25   3 1066.33 40.5332   1
 -25  -3   9 1044.79 45.5764   1
   3  25  -9 1044.98 31.6747   1
  -3  25  -9 1090.33 25.0496   1
 -25   9   3 1082.25 40.9975   1
 -25   3   9 999.274 44.7165   1
  25   9  -3 1192.56 47.5299   1
   9  25  -3 1135.61 38.8298   1
 -25  -9   3 1128.64 46.5842   1
 -25   9   5 1850.11 52.5918   1
  -5  25   9 1919.99 53.7419   2
  -9  25   5 1798.35 50.9844   2
   5 -25   9 1940.11 48.4085   2
  -9 -25  -5 1780.03 55.9104   2
 -25   9  -5 1670.88 48.0581   1
   5  25   9 1777.22 54.3159   2
 -25  -5  -9 1831.52 55.8999   1
   9  25   5 1833.02 52.4716   1
 -25   5  -9 1742.11 49.4026   1
 -25  -9  -5 1753.31 56.1625   1
 -25  -5   9 1848.64 57.3538   1
  25  -5   9 1891.66 53.2121   1
   5  25  -9 1843.08 44.4542   1
 -25  -9   5 1679.32 55.8028   1
  25   5   9 1864.25 55.1877   1
  25   9   5 1824.03 56.7891   1
   9  25  -5 1924.24 48.6484   1
  -9 -25  -7-7.61458 36.2532   2
   7 -25   9-36.8426 26.6185   2
  -9  25   7 6.65267 29.9459   2
  -7 -25  -9-61.8955 35.2727   2
  -7  25   9 24.5698 32.4586   2
 -25   9  -7-33.0339 28.8675   1
  25   9   7-17.5480 36.1356   1
  25   7   9-41.8707 36.5264   1
 -25  -9  -7 7.85346 34.8297   1
  -9 -25   7-7.12444 28.8814   1
   9  25   7 5.81944 31.4689   1
 -25  -7  -9-5.84845 34.9641   1
  -7 -25   9 23.7557 26.8052   1
 -25   7  -9-1.80101 29.1331   1
   9  25  -7-40.1280 27.2371   1
 -25  -7   9 22.4643 34.9342   1
 -25  -9   7 57.8314 36.0242   1
  25  -7   9-20.8532 31.9148   1
   7  25  -9-36.3952 27.1089   1
  25   9   9 7241.47 140.903   1
   9  25  -9 7402.32 133.346   1
  -9 -25   9 7356.03 136.280   1
 -25   9  -9 7280.07 133.982   1
  25  -9   9 7539.14 137.283   1
 -25  -9   9 7286.28 142.780   1
  -9 -25  -9 6919.72 139.997   2
  -9  25   9 7140.57 137.137   2
   9 -25   9 7331.17 131.558   2
  25  11  -1-20.6137 42.4143   1
  25  11   1 125.592 39.9500   1
 -25  11   1 139.463 30.9342   1
 -25  11  -1 100.069 31.5724   1
 -25  -1  11 117.696 38.6057   1
 -25 -11  -1 192.607 39.0879   1
  11  25   1 46.7716 34.7308   1
  25  -1  11 95.2595 37.4937   1
  -1  25  11 190.312 36.8889   2
 -11  25   1 132.747 29.0790   2
   1  25  11 69.0478 36.9592   2
 -11 -25   1 134.777 37.9353   2
 -11  25  -1 38.9185 30.9929   2
 -11 -25  -1 100.569 37.5262   2
 -25  -1 -11 185.298 24.8172   2
 -25   1 -11 195.939 33.5811   1
  25   1  11 190.409 35.8851   1
 -25 -11   1 104.842 38.9802   1
  11  25  -1 110.386 31.3136   1
  -3  25  11 1563.39 50.9315   2
  25  -3  11 1622.75 49.8117   1
  25  11   3 1398.03 52.3092   1
 -25  11   3 1524.07 47.0114   1
  25  11  -3 1568.89 52.8896   1
 -25  -3  11 1529.93 52.5628   1
 -11  25   3 1656.26 46.3699   2
   3  25  11 1583.30 50.7121   2
 -11 -25  -3 1585.70 52.3923   2
 -25  -3 -11 1493.35 41.8827   2
   3 -25  11 1623.85 45.8044   2
 -11  25  -3 1652.54 42.7919   2
 -25   3 -11 1571.00 47.0566   1
  11  25   3 1683.40 48.7175   1
 -25 -11  -3 1492.87 53.7586   1
  11  25  -3 1614.86 46.9264   1
 -25  11  -3 1491.96 44.4335   1
  25   3  11 1491.85 51.5879   1
 -25 -11   3 1491.25 53.0819   1
  -5  25  11 162.062 32.8065   2
 -11  25   5 137.223 29.1127   2
  11  25  -5 101.395 28.8763   1
  25  -5  11 142.459 31.3240   1
 -11 -25  -5 129.554 34.5538   2
 -25  -5 -11 114.121 25.8955   2
   5 -25  11 80.8925 26.7011   2
 -25   5 -11 92.4904 27.9343   1
  -5 -25  11 97.7907 24.6826   1
  11  25   5 138.682 31.2922   1
 -25 -11  -5 91.5251 34.5296   1
 -25  11  -5 103.320 26.7091   1
  25   5  11 131.003 34.3716   1
 -25 -11   5 125.445 36.6841   1
 -25  -5  11 115.092 35.1407   1
 -11  25   7 1334.16 44.5201   2
  -7  25  11 1214.55 46.1112   2
 -25  11  -7 1279.50 40.2491   1
  11  25  -7 1316.14 42.6299   1
   7 -25  11 1334.89 38.7779   2
 -11 -25  -7 1226.48 50.0506   2
  11  25   7 1284.41 47.6288   1
  -7 -25  11 1311.66 41.1516   1
 -11 -25   7 1317.31 45.1780   1
 -25 -11  -7 1313.51 49.7534   1
 -25   7 -11 1333.46 41.6503   1
 -25  -7 -11 1276.80 41.7534   2
  25   7  11 1335.10 49.4234   1
  25  -7  11 1355.08 45.2945   1
 -25  -7  11 1216.38 50.0608   1
 -25 -11   7 1201.50 50.5964   1
  11  25   9 354.499 36.8356   1
 -11 -25   9 439.448 35.2453   1
 -25   9 -11 360.553 30.6597   1
 -25 -11  -9 387.125 35.1463   2
 -25  11  -9 422.514 29.7858   1
  -9 -25  11 347.977 33.4549   1
 -25  -9 -11 370.908 32.5345   2
   9 -25  11 384.400 27.1844   2
  11   9  25 368.862 35.3597   2
  25  -9  11 453.101 33.5549   1
  11  25  -9 408.652 31.3918   1
 -25  11 -11 5945.29 110.805   1
 -11 -25  11 5898.44 116.401   1
  11  11  25 5917.86 116.315   2
  25 -11  11 5950.64 114.653   1
 -25 -11 -11 5819.73 115.022   2
 -25  13  -1 8.95092 27.7092   1
 -25  13   1 40.2587 28.7400   1
 -25 -13   1-15.6413 36.8512   1
 -25 -13  -1-4.22872 37.8888   1
 -13  25   1 0.84263 27.9678   2
 -25   1 -13-21.8810 21.6626   2
 -25  -1 -13 9.99716 23.0943   2
 -13  25  -1-24.7550 26.9391   2
 -13 -25  -1-22.5280 36.7308   2
 -13 -25   1 19.2920 37.6561   2
  25   1  13 18.8349 34.7106   1
  25  -1  13 6.76437 32.7446   1
  13  25  -1-4.26557 33.0928   1
  13  25   1 7.68207 32.5822   1
  13   3  25 133.897 28.7035   2
  13  25   3 49.6845 33.1354   1
 -25  13  -3 104.625 28.4141   1
 -13  25   3 148.870 30.3113   2
 -25   3 -13 63.7632 19.4266   2
 -25  -3 -13 65.2666 25.5615   2
 -13 -25  -3-6.82720 39.6807   2
 -13  25  -3 92.3068 26.5278   2
  25  -3  13 80.3123 33.9537   1
  13  25  -3 162.870 33.8425   1
  -3 -25  13 166.318 24.0905   1
  25   3  13 60.3340 34.5401   1
 -25 -13   3 15.8069 40.7089   1
 -25  13   3 115.785 31.0559   1
 -25  -3  13 67.7725 38.7386   1
  25   5  13 67.5130 35.5060   1
 -25   5 -13 119.091 17.8899   2
 -25  -5 -13 64.0743 26.9092   2
   5 -25  13 119.525 27.3046   2
 -13 -25   5 100.032 33.4583   1
  -5 -25  13 125.166 26.5814   1
  25  -5  13 89.9025 31.9445   1
  13  25  -5 62.7853 31.8048   1
  13  25   5 97.7561 33.9054   1
  -5  25  13 73.5925 35.4000   2
 -13  25   5 63.4003 30.9362   2
  13   5  25 31.8467 30.4854   2
 -25  13  -5 121.760 26.5324   1
 -25  -7 -13 667.033 34.2288   2
   7 -25  13 740.837 32.4091   2
  13  25  -7 777.571 38.3854   1
 -13 -25   7 708.642 40.7821   1
  13  25   7 738.509 41.5616   1
  -7 -25  13 726.344 35.0906   1
  25  -7  13 775.309 38.0123   1
 -25  13  -7 795.502 32.7860   1
 -25   7 -13 686.304 21.1561   2
  13   7  25 778.403 38.0372   2
 -25  -9 -13 613.907 36.4828   2
 -25 -13  -9 638.431 38.6013   2
  13  25  -9 654.956 37.3001   1
 -25  13  -9 637.372 32.0670   1
 -13 -25   9 632.335 41.0093   1
 -25   9 -13 606.402 16.3531   2
   9  13  25 667.645 41.3980   2
  13   9  25 593.673 39.2633   2
  -9 -25  13 622.149 36.9247   1
   9 -25  13 648.830 30.7899   2
  25  -9  13 683.570 38.5407   1
 -25  13 -11 2487.42 56.0586   1
 -13 -25  11 2437.11 64.9333   1
  25 -11  13 2460.51 60.8830   1
  13  11  25 2426.16 62.6240   2
  11  13  25 2416.79 65.0426   2
  11 -25  13 2384.69 52.3275   2
 -25 -11 -13 2445.26 60.9975   2
 -25 -13 -11 2275.66 62.7623   2
 -11 -25  13 2385.28 62.9467   1
  13  13  25 432.248 38.1363   2
 -13 -25  13 459.149 39.9152   1
 -25 -13 -13 406.760 37.1210   2
 -15  25  -1 1911.94 48.0797   2
  15  25   1 1982.63 55.0884   1
  25  -1  15 1901.97 55.4266   1
  25   1  15 1950.80 56.0587   1
  15  25  -1 2054.17 54.9049   1
  -1 -25  15 1873.16 42.8831   1
 -25  15   1 1969.46 50.5706   1
 -15  25   1 1954.45 49.1627   2
 -25  -1 -15 1831.49 44.7473   2
 -25   1 -15 1888.31 43.0902   2
  15   1  25 1862.39 47.9887   2
  15  -1  25 1897.20 46.3082   2
 -25  15  -1 1899.80 49.2756   1
 -25  -3 -15 150.242 26.8072   2
  15   3  25 100.312 29.5546   2
  15  25  -3 119.213 36.3731   1
 -25  15  -3 212.844 28.9963   1
  15  -3  25 212.292 25.0594   2
 -25   3 -15 169.351 20.7243   2
 -15  25   3 160.148 31.7981   2
  -3 -25  15 207.834 26.5617   1
  15  25   3 294.284 38.1205   1
  25  -3  15 253.064 35.2359   1
  25   3  15 186.456 38.5817   1
 -15  25  -3 276.202 26.8150   2
 -15  25  -5 1670.82 42.6973   2
 -15 -25   5 1752.86 55.7375   1
  15  25  -5 1834.39 52.8762   1
 -25  -5 -15 1535.21 45.5831   2
  15  25   5 1602.94 54.3590   1
  -5 -25  15 1720.15 45.9043   1
  25   5  15 1690.13 55.1050   1
  25  -5  15 1664.55 52.1063   1
 -25  15  -5 1671.42 45.0871   1
  15   5  25 1662.37 48.6032   2
  -7 -25  15 3442.75 73.1953   1
  15   7  25 3469.21 74.5140   2
 -25  -7 -15 3397.33 72.7760   2
 -25  15  -7 3488.46 69.2950   1
   7 -25  15 3626.09 70.6832   2
 -15 -25   7 3481.99 79.6908   1
  25  -7  15 3687.34 77.0085   1
  15  25  -7 3699.18 76.8298   1
   9 -25  15 5430.71 102.318   2
 -25 -15  -9 5224.77 111.721   2
  15  25  -9 5431.56 109.719   1
 -25  15  -9 5252.32 103.081   1
 -15 -25   9 5585.28 114.155   1
  15   9  25 5402.21 108.989   2
 -25  -9 -15 5295.83 107.195   2
  25  -9  15 5701.96 109.011   1
  -9 -25  15 5545.27 109.382   1
 -25  15 -11 469.872 30.8017   1
 -25 -11 -15 493.455 38.8334   2
  11 -25  15 466.947 27.7017   2
  25 -11  15 538.895 37.7050   1
 -25 -15 -11 516.158 41.4711   2
  15  11  25 400.321 39.1562   2
 -11 -25  15 481.581 39.9313   1
 -15 -25  11 489.874 42.8084   1
 -25 -13 -15 83.8074 36.6668   2
 -13 -25  15 52.1709 39.2799   1
 -15 -25  13 69.7417 38.5904   1
  25 -13  15 110.373 31.5934   1
  15  13  25 55.7695 39.1058   2
 -25 -15 -13 64.6273 37.5007   2
  25  15  15 1735.06 59.8812   1
 -25 -15 -15 1710.79 56.7290   2
 -17  25  -1-11.2161 26.2544   2
  17  -1  25-12.5802 25.2621   2
  25   1  17-15.4568 36.7403   1
  25  -1  17 15.7913 36.4388   1
  17  25  -1-53.7871 35.4290   1
  17  25   1-49.7609 35.8006   1
 -25  17   1-35.5555 29.6243   1
   1 -25  17 10.0024 18.6989   1
  -1 -25  17 17.6981 22.0741   1
 -25  -1 -17 12.5742 23.5604   2
 -17  25   1 6.95878 28.6780   2
 -25  17  -1 25.3087 27.2608   1
  17  -3  25 31.3200 23.5739   2
 -17 -25   3 66.8077 37.7225   1
 -25  17  -3 97.2694 26.4969   1
  17  25  -3 113.296 34.3923   1
  25   3  17 9.29723 36.7038   1
 -17  25   3 80.0114 29.5418   2
 -25  -3 -17 47.4220 25.2172   2
 -17  25  -3 69.4883 25.0538   2
  17   3  25 88.0649 29.1495   2
  -3 -25  17 65.8392 24.7753   1
  25  -3  17 94.0648 34.0663   1
  17  25  -5-60.6646 35.2426   1
  17   5  25-4.79847 29.2311   2
 -17  25  -5 7.35307 22.9666   2
 -17 -25   5-38.5819 39.6515   1
  -5 -25  17-1.80847 27.9079   1
  17  -5  25-5.57264 20.6172   2
 -25  -5 -17-24.2530 27.7035   2
 -25  17  -5-17.9102 26.0520   1
  25  -5  17-35.9239 33.3678   1
  17  25  -7 458.448 39.4547   1
 -17 -25   7 549.885 43.2659   1
 -25  -7 -17 518.813 34.1167   2
  17  -7  25 492.224 23.5189   2
 -17  25  -7 503.893 18.2448   1
  25  -7  17 573.893 38.1622   1
 -25  17  -7 438.915 28.9245   1
  -7 -25  17 510.919 34.0743   1
  17   7  25 492.219 36.3742   2
   9 -25  17 1558.15 41.5041   2
  17   9  25 1568.68 50.7450   2
  25  -9  17 1540.79 49.7245   1
  17  -9  25 1484.68 33.6251   2
 -25  -9 -17 1558.61 48.3973   2
 -25  17  -9 1356.28 30.0627   2
 -17 -25   9 1366.80 56.5369   1
 -25  17  -9 1396.54 41.8913   1
  -9 -25  17 1556.52 49.9306   1
  17  25  -9 1390.63 53.7603   1
  17  11  25 4441.38 91.7693   2
 -25 -11 -17 4178.44 90.3755   2
  17 -11  25 4094.78 75.9386   2
 -17 -25  11 4211.31 97.6005   1
  25 -11  17 4462.59 89.5380   1
 -25  17 -11 4326.24 83.4366   1
  17 -11  25 4506.90 86.4194   1
  11 -25  17 4399.92 81.9119   2
 -11 -25  17 4308.04 92.1357   1
  17  13  25 1556.19 52.6422   2
  13  25  17 1436.06 53.7071   2
  25 -13  17 1573.28 48.0920   1
  25  13  17 1412.71 56.5750   1
 -13 -25  17 1566.72 53.6976   1
  25  17  13 1484.10 56.5508   1
 -17 -25  13 1580.85 57.7462   1
  13 -25  17 1465.06 36.7869   2
 -25 -13 -17 1396.18 50.5588   2
  17 -13  25 1392.27 29.8399   2
  17 -13  25 1652.52 43.6294   1
  17  25  15 703.273 46.2403   1
  17 -15  25 700.043 32.6279   1
  15 -17  25 723.005 29.3695   1
  25  15  17 817.169 47.9659   1
 -17 -25  15 706.255 46.9787   1
 -15 -25  17 782.172 47.0140   1
  25  17  15 673.627 45.8958   1
  25 -15  17 663.262 37.4586   1
 -25 -15 -17 673.524 43.9555   2
 -17 -25  17 3049.21 77.6375   1
  25  17  17 2825.17 78.4534   1
  17 -17  25 2922.34 61.1168   1
  17  25  17 2964.68 78.5656   1
  -1 -25  19 105.532 24.4835   1
  19   1  25 36.3323 26.7393   2
  19  -1  25 7.09668 25.1521   2
 -25  19  -1 65.9244 28.0170   1
  25   1  19 21.1743 37.5054   1
   1 -25  19 101.545 20.3044   1
  25  -1  19 41.3076 37.0777   1
 -19  25   1 76.5740 29.0956   2
 -19  25  -1 119.537 28.1763   2
 -19  25  -3 1137.03 37.3563   2
   3 -25  19 1153.32 28.8040   1
  -3 -25  19 1221.99 38.7435   1
 -25  19  -3 1147.49 38.5084   1
  25  -3  19 1206.97 48.8014   1
  19   3  25 1265.23 41.7021   2
  19  -3  25 1182.65 34.5502   2
  19  -5  25 23.7958 21.2824   2
 -19  25  -5-5.73041 18.7371   1
 -19 -25   5-50.4267 40.0931   1
 -25  19  -5-41.3341 26.3828   1
  25  -5  19 1.18138 34.8032   1
  -5 -25  19-18.2104 28.4380   1
 -19  25  -5 12.1784 23.6109   2
  19  -7  25 492.651 36.9284   1
 -19 -25   7 475.638 45.4932   1
  19  -7  25 479.568 22.2172   2
  19   7  25 458.717 36.4356   2
 -25  19  -7 405.551 28.7598   1
  -7 -25  19 452.868 34.5741   1
  25  -7  19 471.154 39.2837   1
 -19  25  -7 423.170 19.9246   1
 -25  -9 -19 290.918 36.5986   2
 -19 -25   9 340.740 45.2835   1
 -25  19  -9 379.667 27.8204   1
   9  25  19 219.680 40.0699   2
   9 -25  19 389.246 29.9306   2
  19  -9  25 317.465 18.9327   2
  19   9  25 287.748 39.0814   2
 -19  25  -9 346.383 16.5003   1
  19  -9  25 330.657 34.7024   1
 -25  19  -9 376.854 16.6822   2
  -9 -25  19 285.213 37.1965   1
  25  -9  19 392.114 36.9163   1
  25  19   9 383.673 42.1691   1
  11 -25  19 2176.50 49.4468   2
  11  25  19 2036.78 63.5173   2
  19  11  25 2196.66 61.9718   2
 -25  19 -11 2319.33 50.5551   1
  19 -11  25 2214.66 55.5484   1
  19  25  11 2003.86 64.8258   1
 -19 -25  11 2066.28 67.5313   1
  25  19  11 2204.58 65.9377   1
 -11 -25  19 2089.51 61.9280   1
  25 -11  19 2405.63 58.7854   1
 -25 -11 -19 2093.14 60.1250   2
  13 -25  19 120.915 21.9863   2
 -13 -19  25 168.856 40.1629   1
  13  25  19 178.185 41.3016   2
  13 -19  25 159.334 21.2825   1
  25  13  19 145.893 40.2371   1
  19 -13  25 122.441 29.5112   1
  19  25  13 204.493 42.0979   1
  25 -13  19 163.422 32.9199   1
  25  19  13 107.263 40.3680   1
 -25 -13 -19 145.647 37.6667   2
 -13 -25  19 135.130 38.8145   1
 -15 -25  19 680.212 46.1014   1
  19  25  15 677.983 47.1972   1
  25  15  19 666.201 47.0430   1
  15 -19  25 645.166 26.0978   1
  19 -15  25 626.988 32.8925   1
 -15 -19  25 694.511 47.1659   1
  25  19  15 552.763 46.8895   1
 -19 -25 -15 546.445 44.1765   2
  25 -15  19 682.729 37.2927   1
 -25 -17  19 7.44510 43.9424   1
  19 -17  25-29.8318 26.2044   1
  17 -19  25-36.5539 23.1614   1
 -17 -25  19-50.6483 43.5387   1
  19  25  17 2.36359 41.5403   1
  25  17  19 58.6770 42.4769   1
  25  19  17-87.8491 44.1998   1
 -19 -25 -17 66.8874 39.7203   2
  25 -17  19 16.6640 29.4875   1
  19  19  25 188.431 43.8207   2
  19  25  19 219.189 46.7008   1
  25  19  19 209.694 47.2210   1
  19 -19  25 224.482 25.6971   1
 -25 -19  19 213.138 46.6092   1
  -1 -25  21 583.510 30.4366   1
  21   1  25 517.294 43.2432   1
  21  -1  25 616.228 44.3185   1
 -25  21  -1 573.681 34.3693   1
  25  -1  21 632.630 43.2644   1
   1 -25  21 557.379 27.6777   1
  -1  25  21 608.646 46.4660   2
 -21  25  -1 566.977 32.4522   2
   1  25  21 544.535 44.1890   2
   3  25  21 218.460 42.6165   2
 -21  25  -3 227.764 28.5364   2
   3 -25  21 158.510 20.9249   1
  21   3  25 80.4176 32.1356   2
  -3 -25  21 132.050 30.3211   1
  21  -3  25 76.9955 38.5231   1
  25  -3  21 96.8736 40.1814   1
   3  21  25 206.303 41.5838   2
 -25  21  -3 174.255 29.7089   1
   5  21  25 1208.80 53.8682   2
  25  -5  21 1329.50 50.6130   1
   5  25  21 1333.88 53.9907   2
 -21  25  -5 1418.19 37.3376   2
  21   5  25 1153.83 44.4590   2
  21  -5  25 1190.62 48.6498   1
 -21  25  -5 1378.21 34.3484   1
  -5 -25  21 1162.48 43.7519   1
 -25  21  -5 1256.07 38.9215   1
  25  21   5 1276.61 55.7094   1
   7  25  21 789.479 48.8523   2
  25  21   7 873.521 48.9573   1
  25  -7  21 847.705 43.6361   1
 -25  21  -7 776.323 32.5143   1
  21   7  25 789.793 42.0691   2
 -21  25  -7 838.944 29.9360   2
  21  -7  25 855.144 41.9749   1
  -7 -25  21 751.123 40.8062   1
 -21  25  -7 818.435 26.8613   1
  -7 -21  25 807.922 42.3226   1
 -25  21  -7 802.112 26.5329   2
   7  21  25 688.189 49.4910   2
   9  21  25 1709.18 60.7601   2
 -25  21  -9 1719.09 36.1238   2
   9  25  21 1813.07 61.3895   2
  21   9  25 1650.13 54.7514   2
  -9 -25  21 1667.27 54.9956   1
  21  -9  25 1848.72 52.4306   1
 -21  25  -9 1807.68 37.4450   1
  21  25   9 1694.00 60.0518   1
 -25  21  -9 1734.46 43.6973   1
  -9 -21  25 1726.63 55.4152   1
  25  21   9 1727.99 59.9228   1
  25  -9  21 1743.36 55.0740   1
 -11 -21  25-40.9067 39.3334   1
 -21 -25 -11 83.5886 40.2854   2
  11  21  25 2.57610 38.8909   2
  11  25  21 18.1874 41.0441   2
  11 -25  21-4.99583 25.2984   2
  21  11  25-31.5151 37.7271   2
 -25  21 -11 7.97856 23.8638   1
  25 -11  21 43.5782 34.4506   1
 -11 -25  21-32.3785 38.4138   1
  25  21  11 37.1496 40.4101   1
  25  11  21-14.6466 42.1502   1
  21 -11  25 24.6728 32.8760   1
  21  25  11-1.65966 41.0718   1
  13 -25  21 17.7852 21.9859   2
  13  21  25 42.0391 38.9717   2
  13  25  21-4.31984 41.7443   2
  25  21  13 37.6263 42.8443   1
  21  25  13-61.0224 40.0506   1
  21 -13  25-29.5794 31.1306   1
 -13 -25  21 0.90640 38.6203   1
  25 -13  21-19.5930 33.4480   1
  13 -21  25-9.95219 17.6103   1
  25  13  21 17.5450 42.5144   1
 -21 -25 -13-24.8716 38.4173   2
 -25 -13  21-18.3783 43.7230   1
 -13 -21  25-47.2288 39.0290   1
 -25 -15  21 358.088 48.4144   1
 -15 -21  25 428.534 45.6545   1
  25  15  21 400.042 48.4295   1
  21  25  15 380.165 46.5482   1
 -15 -25  21 364.629 44.8786   1
  25 -15  21 372.594 35.3654   1
  21 -15  25 352.438 32.7103   1
  15 -21  25 332.558 21.0653   1
  25  21  15 300.008 46.9617   1
 -21 -25 -15 359.711 45.9418   2
  15  25  21 357.504 45.5537   2
  15 -21  25 340.337 19.4374   2
  15  21  25 345.596 43.9744   2
  17  21  25 100.009 44.3615   2
  25 -17  21 103.678 32.6664   1
 -25 -17  21 52.3660 45.9393   1
  21  25  17 74.3218 43.2814   1
  25  17  21 97.8875 46.8070   1
  25  21  17 101.592 46.1608   1
  21 -17  25 115.010 29.7196   1
 -25 -21  17 108.444 47.5379   1
  17 -21  25 106.586 20.2586   1
 -25 -21 -17 72.1285 43.2504   2
 -21 -25 -17 133.753 45.0043   2
 -25 -21  19 94.7635 46.7021   1
  19 -21  25 10.2774 21.5313   1
  21 -19  25-29.6101 28.0040   1
 -25 -19  21-4.54116 47.6367   1
  21  25  19 28.1171 45.6342   1
  25  19  21 24.6553 46.9982   1
  25  21  19-33.6840 45.5648   1
  19  25  21-11.4770 44.3662   1
  19  21  25 82.4723 45.2564   2
 -25 -21 -19 43.6354 44.7309   2
  21  25  21 66.7616 51.0114   1
  25  21  21-71.7759 52.8147   1
 -25 -21  21 60.2170 54.1570   1
  21 -21  25-14.5717 26.5160   1
 -25  23  -1 275.436 31.4247   1
  -1 -23  25 192.343 30.8179   1
   1 -23  25 177.680 28.1122   1
  23  -1  25 178.038 41.5539   1
  -1 -25  23 217.137 29.2908   1
  25  23   1 236.338 40.6593   1
  23  25   1 229.720 40.8918   1
   1 -25  23 205.837 26.3004   1
  25  -1  23 137.661 43.6268   1
   1  23  25 236.181 43.3266   2
  -1  25  23 264.908 43.5831   2
   1  25  23 303.906 42.5103   2
 -23  25  -1 276.377 30.9165   2
  25  23  -1 267.688 41.9639   1
   3  25  23 236.256 42.6821   2
 -25  23  -3 297.577 29.6500   1
  25  23  -3 270.377 43.8653   1
 -23  25  -3 265.117 28.0376   1
  23  25   3 219.650 40.8374   1
   3 -25  23 256.676 23.4426   1
 -23 -25  -3 223.918 43.3418   2
  23  -3  25 241.178 40.2790   1
  25  23   3 278.943 43.2467   1
  -3 -25  23 222.519 31.5447   1
  25  -3  23 205.609 41.5654   1
   3 -23  25 256.016 25.9642   1
  -3 -23  25 209.051 32.4070   1
   3  23  25 173.107 42.0226   2
 -23  25  -3 314.473 28.9349   2
   5  25  23 224.012 45.4080   2
 -23  25  -5 181.463 26.9693   2
   5 -25  23 200.880 20.0339   1
 -25 -23  -5 233.188 44.2971   2
 -23 -25  -5 231.842 45.2845   2
  23  25   5 234.723 44.1355   1
  25  23   5 241.041 42.8153   1
  23  -5  25 265.326 42.0288   1
  -5 -25  23 205.118 35.1569   1
 -25  23  -5 214.746 29.0975   1
 -23  25  -5 307.168 26.1888   1
  25  -5  23 266.088 42.5196   1
  -5 -23  25 275.170 35.7463   1
  25  23  -5 147.399 45.5305   1
 -25  23  -5 278.449 25.9854   2
   5  23  25 251.308 46.0239   2
   7  25  23 43.8652 40.8054   2
   7  23  25 61.2599 44.6234   2
 -25  23  -7-0.29879 22.5949   2
 -25 -23  -7-31.9345 42.4601   2
 -23 -25  -7 10.5411 44.0326   2
 -23  25  -7 61.6596 23.9434   2
  -7 -25  23 9.80888 36.2878   1
  25  23  -7 25.8041 42.2649   1
  -7 -23  25-5.14508 35.8523   1
  23  -7  25-63.5300 39.1266   1
 -25  23  -7 28.9191 25.9854   1
  23  25   7 43.1220 41.8833   1
  25  -7  23 16.0636 38.8327   1
 -23  25  -7 5.43807 22.9352   1
  25  23   7 67.6491 41.7907   1
   9  23  25 952.704 52.3948   2
   9  25  23 1048.38 54.4888   2
 -25 -23  -9 897.297 50.6265   2
 -23 -25  -9 905.477 53.6900   2
  -9 -23  25 994.207 47.7866   1
  23   9  25 1035.03 53.1826   1
  25   9  23 1068.07 53.2796   1
  23  -9  25 1108.02 46.1920   1
 -25  23  -9 964.609 33.3014   1
 -23  25  -9 1002.64 29.8056   1
  -9 -25  23 1090.75 47.5710   1
  23  25   9 954.620 52.9789   1
  25  23   9 1034.71 53.9484   1
  25  -9  23 1063.47 46.7403   1
 -23 -25 -11 66.0330 41.3028   2
  11  23  25 140.745 43.3111   2
  11  25  23 126.646 42.1516   2
 -25 -23 -11 210.226 43.7109   2
 -11 -23  25 191.776 39.7849   1
 -25  23 -11 161.163 23.7773   1
  23  11  25 199.333 45.3075   1
  25  11  23 207.681 43.2982   1
 -25 -11  23 173.323 47.8305   1
 -11 -25  23 153.323 38.5471   1
  23 -11  25 118.420 35.0254   1
  23  25  11 119.806 41.6970   1
  25  23  11 145.527 44.1460   1
  25 -11  23 152.815 36.3772   1
 -13 -23  25-107.597 42.6350   1
 -25 -13  23-94.0704 47.2169   1
  25  23  13 49.9639 46.1564   1
  23  25  13 60.1892 42.2024   1
 -13 -25  23-1.38835 41.1648   1
 -23 -25 -13-19.1931 42.0211   2
 -25 -23 -13-21.4181 43.0178   2
  13 -25  23-15.2373 23.5765   2
  13  23  25 26.4989 41.6780   2
  13  25  23 33.0821 42.1314   2
  23  13  25-22.1131 45.2818   1
  25  13  23-47.3679 43.9762   1
  25 -13  23-89.2298 34.4424   1
  23 -13  25-55.8330 34.9323   1
 -25 -23  13-40.3795 47.7287   1
  15 -25  23-32.8866 19.8889   2
  23  25  15-35.9509 45.2495   1
  25  23  15-15.6906 45.6354   1
 -15 -25  23-9.39324 43.6139   1
  25 -15  23 0.99012 34.0554   1
 -23 -25 -15-72.5582 47.3480   2
 -25 -23 -15 7.32683 45.2730   2
  15  23  25-44.5130 42.6769   2
  15  25  23-7.94617 46.2138   2
  23  15  25-55.9585 47.3175   1
  25  15  23-21.3979 45.5481   1
  15 -23  25 25.2369 18.8649   2
 -25 -23  15 1.97721 47.2079   1
  23 -15  25-9.51181 32.6584   1
 -23 -15  25-15.6823 47.1893   1
 -25 -15  23-60.3763 47.8779   1
  25 -17  23-51.7033 35.1130   1
 -25 -17  23-85.1654 49.3555   1
 -25 -23  17-11.9331 47.7577   1
  23 -17  25-84.7945 32.6888   1
  23  17  25 3.23178 48.6710   1
  17  25  23-48.6923 46.9487   2
  23  25  17-31.9899 47.3605   1
  25  17  23-76.9246 49.0392   1
  25  23  17-20.8364 46.3882   1
 -23 -17  25 61.6755 47.0177   1
 -25 -23 -17-50.5114 47.2116   2
 -23 -25 -17 20.8409 47.1275   2
 -23 -25  19 53.4439 52.3245   1
 -25 -23  19 63.3018 52.8043   1
  23  19  25 21.4807 51.5643   1
  23  25  19 37.8166 50.1636   1
  25  23  19 87.7100 50.6595   1
  25  19  23 33.0726 51.9522   1
  25 -19  23-1.60370 32.8327   1
  23 -19  25 49.0942 31.0240   1
 -23 -19  25 98.1074 52.6736   1
 -25 -19  23 17.2804 52.8216   1
 -25 -23 -19-6.40096 47.9388   2
 -23 -25  21 424.802 58.7478   1
  21  23  25 220.023 55.7336   1
  23  21  25 399.357 57.1750   1
  21  25  23 434.956 56.8753   1
 -23 -21  25 409.463 57.3212   1
  23 -21  25 300.794 31.0260   1
  23  25  21 341.549 55.4802   1
  25  21  23 375.096 55.8450   1
  25  23  21 357.637 55.6152   1
 -25 -21  23 334.542 58.0328   1
 -25 -23  21 418.669 58.3278   1
 -21 -23  25 457.309 57.8147   1
  25  23  23 46.4929 50.0036   1
  23  25  23 76.2501 51.2649   1
  23  23  25-2.17415 51.7002   1
 -23 -25  23 54.6387 54.7569   1
 -25 -23  23 30.6462 53.8342   1
 -23 -23  25 58.2208 52.2554   1
 -25 -25   1 145.137 44.2527   1
 -25  25  -1 135.447 29.8674   1
  25  25  -1 119.111 40.8751   1
  25  25   1 141.399 40.5021   1
  -1 -25  25 123.160 28.5917   1
   1 -25  25 123.522 26.3383   1
   1  25  25 128.096 41.7724   2
 -25 -25   3 254.548 48.2853   1
  25  -3  25 275.754 41.8493   1
 -25  25  -3 203.303 28.3587   1
  -3 -25  25 184.620 31.9995   1
  25  25  -3 293.908 42.3444   1
   3 -25  25 169.608 24.7435   1
 -25  25  -3 203.404 28.6606   2
   3  25  25 202.818 42.8557   2
  25  25   3 255.428 44.6797   1
   5  25  25 2149.28 70.1739   2
  -5 -25  25 2162.12 59.0244   1
 -25  25  -5 2236.90 51.5904   1
   5 -25  25 1983.41 46.1839   1
 -25 -25  -5 2086.85 70.0661   2
  25  25  -5 2253.33 68.5800   1
  25  -5  25 2388.73 65.4114   1
 -25 -25   5 2099.43 71.9156   1
 -25  25  -5 2190.92 50.1755   2
  25  25   5 2212.34 68.7635   1
   7  25  25 485.396 49.9189   2
 -25 -25  -7 525.576 48.5883   2
 -25  25  -7 491.298 27.4749   2
  25   7  25 551.625 51.4251   1
 -25 -25   7 395.303 52.9462   1
  25  25  -7 505.603 48.4200   1
  -7 -25  25 493.407 41.3597   1
  25  25   7 528.486 47.8736   1
 -25  25  -7 516.420 28.9985   1
  25  -7  25 502.017 44.9262   1
 -25 -25   9 44.1494 48.7859   1
 -25  25  -9 46.1191 23.4824   1
  25   9  25 22.2744 44.8866   1
  -9 -25  25 26.0163 38.7926   1
   9  25  25 39.3960 44.5651   2
 -25 -25  -9 97.2785 44.6425   2
  25  25   9 40.7444 44.5439   1
  25  -9  25 59.5736 38.8513   1
 -25 -25 -11 466.276 49.4060   2
  25  11  25 581.023 51.1377   1
 -25  25 -11 436.793 24.7259   1
  25 -11  25 573.484 41.6936   1
 -11 -25  25 466.003 44.0515   1
 -25 -25  11 530.202 52.5243   1
  25  25  11 560.729 50.4911   1
  11  25  25 484.250 49.3209   2
 -25 -25 -13 107.319 46.2504   2
  13 -25  25 134.043 26.4700   2
  13  25  25 92.0758 47.8187   2
  25 -13  25 162.894 37.7614   1
  25  13  25 125.051 47.1934   1
 -25 -25  13 200.031 52.1717   1
 -13 -25  25 206.879 44.7423   1
  25  25  13 158.803 46.2946   1
 -25 -13  25 188.242 46.5319   1
 -25 -25 -15 4.82730 44.6822   2
  15 -25  25-28.3313 19.9623   2
 -25 -25  15-76.6494 50.4215   1
  15  25  25 31.8381 45.0414   2
  25 -15  25-26.4077 35.4260   1
  25  15  25 80.9128 46.5614   1
  25  25  15 51.9693 46.1561   1
 -25 -15  25-39.6061 46.5552   1
  17  25  25 946.185 57.8171   2
  25  17  25 1057.35 61.5486   1
  25  25  17 890.632 59.8885   1
 -25 -25 -17 836.179 58.0772   2
  25 -17  25 947.280 43.2876   1
 -25 -25  17 861.807 61.6172   1
 -25 -17  25 849.825 58.4342   1
  25  25  19 230.161 54.0169   1
  25  19  25 199.282 54.0127   1
 -25 -19  25 155.595 55.4116   1
  25 -19  25 193.056 35.6984   1
 -25 -25  19 248.852 58.5681   1
 -25 -25 -19 265.472 53.7338   2
  25  25  21 1610.21 70.4530   1
  21  25  25 1597.86 69.9448   1
  25  21  25 1623.12 70.9513   1
 -25 -25  21 1590.28 73.7395   1
 -25 -21  25 1612.69 71.5053   1
 -21 -25  25 1571.95 71.2899   1
  25  23  25-86.6253 54.3791   1
  25  25  23 102.675 51.8326   1
  23  25  25 5.22386 51.2243   1
 -25 -23  25 25.5631 55.8205   1
 -23 -25  25-2.05437 55.6223   1
 -25 -25  23 50.0364 55.0007   1
 -25 -25  25 160.597 56.6629   1
  25  25  25 73.6415 52.7165   1
   0 -26   0 18619.3 314.946   2
   0  26   0 18160.1 308.994   1
 -26   0   0 17679.4 315.543   1
   0 -26   2 4037.47 88.4735   2
  -2 -26   0 3994.63 89.7823   2
 -26   2   0 3982.39 88.3291   1
 -26   0   2 4106.07 90.9528   1
   0  26  -2 4132.43 80.1165   1
   2  26   0 4196.13 82.5335   1
 -26   0  -2 4325.41 89.7647   1
 -26  -2   0 4144.14 90.4251   1
   2 -26   0 4207.46 87.2597   2
   0 -26  -2 4318.64 89.2629   2
  26   0   2 4447.62 92.3905   1
  -2 -26   2 592.695 36.0848   2
  -2 -26  -2 582.403 37.2653   2
   2 -26   2 652.015 35.9922   2
 -26  -2   2 565.051 38.9002   1
  -2  26  -2 607.145 25.4520   1
   2  26  -2 607.676 27.9287   1
 -26   2   2 513.918 36.1005   1
 -26   2  -2 593.232 35.3704   1
 -26  -2  -2 558.149 37.8921   1
  26   2   2 608.248 39.8793   1
   0  26  -4-37.1197 22.7494   1
  26   4   0-25.3158 35.2537   1
  26   0   4-11.7091 34.2492   1
 -26   4   0-50.3358 32.5502   1
 -26   0   4-2.40529 33.3099   1
 -26   0  -4-68.6320 33.9738   1
 -26  -4   0-73.4099 36.9267   1
  -4 -26   0-69.7371 35.0012   2
   0 -26   4-50.9299 31.1228   2
  26   2   4 2.98588 32.9980   1
 -26   2   4 12.8994 30.9236   1
   4 -26   2-52.3508 29.3429   2
  -2 -26  -4-23.8416 32.1113   2
  -2  26  -4 2.18549 18.7635   1
   4  26  -2-14.7275 24.7614   1
 -26  -2  -4 5.43720 30.3975   1
  26  -2   4-3.72222 32.1405   1
  26   4   2-35.9186 33.5255   1
   2 -26   4-4.63510 28.7693   2
  -4 -26  -2-14.4507 32.5416   2
  -4 -26   2-21.3055 31.4128   2
  -2 -26   4-4.82481 30.0021   2
  -4  26   2-30.1475 30.0321   2
  -2  26   4-3.79268 30.6791   2
   4  26   2-54.8809 26.5447   1
 -26   4   2 14.7329 29.9431   1
 -26  -2   4 4.14907 33.0295   1
 -26  -4   2-9.57874 33.3857   1
 -26   4  -2 19.9214 28.4053   1
 -26  -4  -2-30.5502 32.6074   1
 -26   2  -4-1.79317 30.0580   1
   2  26  -4 11.4806 21.6178   1
  -4 -26   4 5976.02 115.096   2
  -4  26   4 5799.06 112.948   2
 -26  -4   4 5750.24 116.448   1
  -4  26  -4 5795.46 103.083   1
   4  26  -4 5987.50 107.712   1
 -26   4  -4 5650.74 111.484   1
 -26  -4  -4 5748.43 115.435   1
  26   4   4 5804.41 116.691   1
 -26   4   4 5778.22 114.225   1
  -4 -26  -4 5862.09 115.649   2
   4 -26   4 5938.29 111.208   2
 -26  -6   0-4.65323 34.0040   1
  -6 -26   0-25.2229 33.1237   2
   0 -26   6 21.4601 29.3171   2
   0  26   6-4.38774 32.1094   2
  -6  26   0 3.02309 28.0291   2
   0  26  -6-16.4554 20.1042   1
  26   6   0 49.3451 33.1031   1
 -26   6   0 9.78293 29.0320   1
 -26   0   6 0.41610 32.2683   1
  26   0   6-11.2106 33.3671   1
   6  26   0-6.31164 26.7529   1
 -26   0  -6 0.74399 32.7155   1
 -26   2   6 432.934 35.7333   1
  26   6   2 341.169 38.2041   1
  26  -2   6 472.196 36.4101   1
  26   6  -2 364.544 38.2816   1
 -26   2  -6 448.592 34.3030   1
 -26  -6  -2 341.875 37.8361   1
   6  26  -2 386.453 29.3773   1
  26   2   6 485.758 36.8636   1
 -26   6   2 369.006 33.1114   1
 -26  -2   6 446.995 36.9124   1
   2 -26   6 398.748 31.8402   2
  -6 -26  -2 446.081 36.2016   2
  -6  26   2 372.972 31.4320   2
  -6 -26   2 392.964 36.0151   2
  -2  26   6 430.227 34.8681   2
  -2 -26   6 350.932 35.5704   2
   2  26   6 430.287 35.6588   2
   6  26   2 372.083 30.5671   1
 -26  -2  -6 462.506 37.1736   1
   2  26  -6 378.240 24.5367   1
 -26   6  -2 337.491 32.4549   1
 -26  -6   2 337.958 36.2219   1
  -2  26  -6 343.002 20.3426   1
 -26   4   6 630.817 38.2219   1
 -26   6   4 629.764 38.2059   1
  26  -4   6 650.386 39.1653   1
  -6 -26  -4 633.503 40.5787   2
  -4 -26  -6 681.954 40.9474   2
   6 -26   4 615.835 34.4993   2
  -4  26  -6 571.109 21.9589   1
 -26   4  -6 592.589 36.2349   1
   4 -26   6 579.042 34.4248   2
  -6  26   4 743.806 35.8775   2
  -4  26   6 618.329 38.4322   2
  -6 -26   4 668.072 40.4692   2
  -4 -26   6 646.899 38.6591   2
   6  26   4 577.056 34.7103   1
  -6  26  -4 614.968 22.1411   1
 -26  -4  -6 608.981 40.3038   1
 -26  -6  -4 622.971 40.4303   1
  26   6   4 669.950 40.6726   1
  26   4   6 626.553 40.2250   1
 -26  -4   6 650.227 41.1085   1
   6  26  -4 574.743 32.2227   1
 -26   6  -4 553.785 36.0733   1
 -26  -6   4 537.265 41.4958   1
   4  26  -6 543.495 28.8712   1
  -6 -26  -6 183.641 37.9822   2
   6 -26   6 192.956 31.0321   2
  26   6   6 161.130 37.6239   1
   6  26  -6 168.565 27.1026   1
 -26  -6   6 126.797 37.6901   1
 -26   6   6 152.705 34.8622   1
  -6  26  -6 188.307 16.1914   1
 -26  -6  -6 172.632 37.6947   1
 -26   6  -6 124.485 32.7043   1
  -6  26   6 182.942 33.2362   2
  -8 -26   0-46.7721 37.2361   2
   0  26   8 58.7658 35.1449   2
  -8  26   0-4.42453 29.6911   2
   0 -26   8 29.4678 32.2041   2
   8  26   0-39.7475 31.9648   1
 -26   8   0-18.8968 31.5208   1
 -26   0   8 0.42874 35.3211   1
  26   8   0-21.0909 37.5061   1
 -26   0  -8-4.05984 33.0172   1
 -26  -8   0-9.75248 38.3538   1
  26   0   8 40.4347 35.6627   1
   0  26  -8-32.8922 19.9911   1
 -26  -8  -2 1325.19 50.3811   1
   8  26  -2 1315.46 42.8947   1
 -26  -8   2 1379.04 51.9497   1
  -8 -26  -2 1333.64 49.7639   2
  -8  26   2 1487.69 44.2427   2
   2 -26   8 1389.53 44.4770   2
  -2  26   8 1439.46 48.3934   2
  -8 -26   2 1420.11 50.3623   2
  -2 -26   8 1385.55 47.4954   2
   2  26   8 1460.19 49.9915   2
 -26   8  -2 1344.39 45.0502   1
 -26  -2  -8 1265.25 47.9378   1
 -26   2  -8 1307.84 46.5945   1
   8  26   2 1384.57 45.1384   1
  26   2   8 1353.91 49.5783   1
  -2  26  -8 1334.34 31.8682   1
   2  26  -8 1321.05 35.9656   1
  26   8  -2 1345.19 51.0562   1
 -26   2   8 1303.81 49.0770   1
  26  -2   8 1437.66 48.2437   1
  26   8   2 1440.20 51.3433   1
 -26   8   2 1461.82 46.6726   1
 -26  -2   8 1268.00 49.9277   1
 -26   8   4 67.9669 32.4538   1
 -26   4   8 61.4583 34.9394   1
  -4  26  -8-10.1447 16.0977   1
  26   4   8 72.8090 35.2474   1
  -8 -26  -4 11.9431 38.0190   2
   4 -26   8-36.3298 31.3511   2
  -4  26   8 74.0266 34.3113   2
  -8  26   4 48.6980 30.9879   2
   4  26   8 15.3875 36.3336   2
  -8 -26   4 26.8610 36.3749   2
 -26   4  -8-24.6559 31.9623   1
 -26  -8  -4 31.7833 36.6715   1
   8  26   4-50.1133 33.1668   1
 -26  -4  -8 31.7314 36.4400   1
   4  26  -8-29.0492 25.9811   1
 -26  -4   8 40.7607 37.1150   1
  26  -4   8 52.4076 34.6846   1
  26   8   4 47.5467 36.2215   1
 -26  -8   4 31.1939 37.6217   1
   8  26  -4-5.70458 28.8451   1
 -26   8  -4 22.6795 30.2168   1
  -6  26   8 606.277 38.2000   2
  -8  26   6 631.638 37.8875   2
  26  -6   8 659.636 39.0185   1
 -26   8   6 535.524 38.6265   1
 -26  -8   6 470.869 42.3677   1
  26   6   8 626.852 41.1255   1
   8  26   6 588.355 37.4540   1
  -8  26  -6 587.676 18.4924   1
 -26  -6  -8 589.934 41.5907   1
 -26  -8  -6 487.407 40.6156   1
 -26   6  -8 515.165 35.3045   1
  26   8   6 544.951 40.3487   1
   8  26  -6 650.910 32.7841   1
  -6  26  -8 529.479 16.9892   1
 -26  -6   8 587.999 43.1937   1
 -26   8  -6 529.530 34.3366   1
   6  26  -8 572.158 30.6195   1
  -8 -26  -6 583.769 41.2481   2
  -6 -26  -8 598.830 41.2836   2
   6 -26   8 646.161 33.3935   2
 -26  -8  -8 3122.03 79.2812   1
 -26   8  -8 3156.29 72.0966   1
  -8  26   8 3361.31 75.7434   2
  -8 -26  -8 3215.27 78.8361   2
   8 -26   8 3623.88 71.1041   2
   8  26  -8 3468.01 70.8312   1
   0 -26  10 8207.03 151.635   2
 -26   0 -10 8294.35 152.958   1
 -26   0  10 8265.49 155.509   1
  26   0  10 8263.63 154.361   1
 -26  10   0 8011.15 149.690   1
 -26 -10   0 7945.92 156.540   1
  10  26   0 8073.83 150.403   1
   0  26  10 7921.67 152.939   2
 -10 -26   0 7938.51 155.014   2
 -10  26   0 8051.72 148.012   2
 -26  10   2 1757.61 50.7927   1
 -26  -2  10 1829.75 56.4511   1
  -2  26  10 1732.30 53.9155   2
 -10  26   2 1767.01 48.8189   2
   2  26  10 1657.20 53.5511   2
 -10 -26  -2 1653.25 55.2789   2
 -10  26  -2 1698.27 46.5521   2
[truncated: 1,673,264 more chars]
